# Supplementary material for: Combining genetic crosses and pool targeted DNA‐seq for untangling genomic variations associated with resistance to multiple insecticides in the mosquito Aedes aegypti
Source: Evol Appl. 2019 Sep 27;13(2):303–17. doi: 10.1111/eva.12867 (PMC6976963; doi:10.1111/eva.12867)
Supplement: Supplementary file 3 [file EVA-13-303-s003.xlsx]

## Sheet: target regions
AaegL5_Chromosome	AaegL5_Start	AaegL5_End	AaegL5_lenght	AaegL3_coordinates	AaegL3_GeneID	AaegL3_lenght	Type	AaegL3_Description	Category
1	249965	250185	220	supercont1.656:383500-383719		220	Intergenic marker
1	256782	256999	217	supercont1.739:79500-79719		220	Intergenic marker
1	403864	404084	220	supercont1.656:229500-229719		220	Intergenic marker
1	506025	506245	220	supercont1.1014:285500-285719		220	Intergenic marker
1	820583	820803	220	supercont1.741:275500-275719		220	Intergenic marker
1	1009922	1010128	206	supercont1.741:85500-85719		220	Intergenic marker
1	1178774	1178994	220	supercont1.574:383500-383719		220	Intergenic marker
1	1475409	1475629	220	supercont1.574:85500-85719		220	Intergenic marker
1	1676309	1676528	219	supercont1.669:525500-525719		220	Intergenic marker
1	1962467	1962687	220	supercont1.524:383500-383719		220	Intergenic marker
1	2191474	2191694	220	supercont1.374:385500-385719		220	Intergenic marker
1	2333664	2333884	220	supercont1.374:525500-525719		220	Intergenic marker
1	2671956	2672176	220	supercont1.374:847500-847719		220	Intergenic marker
1	2800432	2800652	220	supercont1.374:975500-975719		220	Intergenic marker
1	3153302	3153522	220	supercont1.148:2035500-2035719		220	Intergenic marker
1	3201261	3201481	220	supercont1.148:1987500-1987719		220	Intergenic marker
1	3535437	3535657	220	supercont1.551:539500-539719		220	Intergenic marker
1	3701552	3701772	220	supercont1.551:375500-375719		220	Intergenic marker
1	3995965	3996185	220	supercont1.551:81500-81719		220	Intergenic marker
1	4089187	4090682	1495	supercont1.427:964455-965954	AAEL009762	1500	Promoter	cytochrome P450 CYP307A1	P450
1	4090682	4091130	448	supercont1.427:964007-964454	AAEL009762	448	Gene	cytochrome P450 CYP307A1	P450
1	4122163	4123058	895	supercont1.427:932080-932974	AAEL009762	895	Gene	cytochrome P450 CYP307A1	P450
1	4123163	4123413	250	supercont1.427:931725-931974	AAEL009762	250	Gene	cytochrome P450 CYP307A1	P450
1	4212707	4212927	220	supercont1.427:841500-841719		220	Intergenic marker
1	4370195	4370415	220	supercont1.427:689500-689719		220	Intergenic marker
1	4535870	4536090	220	supercont1.427:531500-531719		220	Intergenic marker
1	4689677	4689897	220	supercont1.427:377500-377719		220	Intergenic marker
1	4828858	4829078	220	supercont1.427:237500-237719		220	Intergenic marker
1	4986949	4987169	220	supercont1.427:79500-79719		220	Intergenic marker
1	5144943	5145163	220	supercont1.4:4279500-4279719		220	Intergenic marker
1	5289461	5289681	220	supercont1.4:4137500-4137719		220	Intergenic marker
1	5443120	5443340	220	supercont1.4:3983500-3983719		220	Intergenic marker
1	5512332	5512552	220	supercont1.4:3919500-3919719		220	Intergenic marker
1	5904612	5904832	220	supercont1.4:3527500-3527719		220	Intergenic marker
1	6034639	6034859	220	supercont1.4:3397500-3397719		220	Intergenic marker
1	6161204	6161424	220	supercont1.4:3271500-3271719		220	Intergenic marker
1	6512050	6512270	220	supercont1.4:2931500-2931719		220	Intergenic marker
1	6528051	6528271	220	supercont1.4:2915500-2915719		220	Intergenic marker
1	6819931	6820151	220	supercont1.4:2625500-2625719		220	Intergenic marker
1	6954525	6954745	220	supercont1.4:2493500-2493719		220	Intergenic marker
1	6966327	6966547	220	supercont1.4:2481500-2481719		220	Intergenic marker
1	7115160	7115380	220	supercont1.4:2331500-2331719		220	Intergenic marker
1	7229204	7229424	220	supercont1.4:2217500-2217719		220	Intergenic marker
1	7384926	7385143	217	supercont1.661:531500-531719		220	Intergenic marker
1	7414332	7414542	210	supercont1.4:2031500-2031719		220	Intergenic marker
1	7531512	7531732	220	supercont1.4:1885500-1885719		220	Intergenic marker
1	7675513	7675733	220	supercont1.4:1741500-1741719		220	Intergenic marker
1	7814901	7815121	220	supercont1.4:1601500-1601719		220	Intergenic marker
1	7914906	7915126	220	supercont1.4:1501500-1501719		220	Intergenic marker
1	8285540	8285760	220	supercont1.4:1157500-1157719		220	Intergenic marker
1	8622351	8622571	220	supercont1.161:273500-273719		220	Intergenic marker
1	8802652	8802872	220	supercont1.161:453500-453719		220	Intergenic marker
1	8937847	8938067	220	supercont1.161:587500-587719		220	Intergenic marker
1	9173204	9173424	220	supercont1.161:819500-819719		220	Intergenic marker
1	9315793	9316013	220	supercont1.161:975500-975719		220	Intergenic marker
1	9621345	9621565	220	supercont1.161:1285500-1285719		220	Intergenic marker
1	9747345	9747562	217	supercont1.161:1445500-1445719		220	Intergenic marker
1	9914988	9915208	220	supercont1.161:1601500-1601719		220	Intergenic marker
1	10036878	10037098	220	supercont1.161:1757500-1757719		220	Intergenic marker
1	10165645	10165865	220	supercont1.161:1885500-1885719		220	Intergenic marker
1	10349856	10350076	220	supercont1.54:115500-115719		220	Intergenic marker
1	10461302	10461522	220	supercont1.54:227500-227719		220	Intergenic marker
1	10623175	10623395	220	supercont1.54:389500-389719		220	Intergenic marker
1	10813180	10813400	220	supercont1.54:579500-579719		220	Intergenic marker
1	10916210	10916423	213	supercont1.54:681500-681719		220	Intergenic marker
1	11206082	11206302	220	supercont1.54:987500-987719		220	Intergenic marker
1	11325774	11325995	221	supercont1.54:1127500-1127719		220	Intergenic marker
1	11648999	11649219	220	supercont1.54:1459500-1459719		220	Intergenic marker
1	11770585	11770805	220	supercont1.54:1579500-1579719		220	Intergenic marker
1	11939096	11939316	220	supercont1.54:1749500-1749719		220	Intergenic marker
1	12069020	12069240	220	supercont1.54:1879500-1879719		220	Intergenic marker
1	12102806	12103026	220	supercont1.109:2177500-2177719		220	Intergenic marker
1	12328174	12328394	220	supercont1.109:2401500-2401719		220	Intergenic marker
1	12493316	12493536	220	supercont1.109:2561500-2561719		220	Intergenic marker
1	12559344	12559564	220	supercont1.109:2629500-2629719		220	Intergenic marker
1	12561344	12561564	220	supercont1.109:2631500-2631719		220	Intergenic marker
1	12690785	12691006	221	supercont1.1042:159049-159268		220	Intergenic marker
1	12952124	12952344	220	supercont1.271:129500-129719		220	Intergenic marker
1	13172388	13172608	220	supercont1.271:355500-355719		220	Intergenic marker
1	13271518	13271738	220	supercont1.271:455500-455719		220	Intergenic marker
1	13621284	13621504	220	supercont1.271:801500-801719		220	Intergenic marker
1	13723489	13723709	220	supercont1.271:901500-901719		220	Intergenic marker
1	13820478	13820698	220	supercont1.271:999500-999719		220	Intergenic marker
1	13972654	13972874	220	supercont1.271:1147500-1147719		220	Intergenic marker
1	14126366	14126586	220	supercont1.271:1289500-1289719		220	Intergenic marker
1	14293031	14293251	220	supercont1.271:1467500-1467719		220	Intergenic marker
1	14431186	14431406	220	supercont1.323:1023500-1023719		220	Intergenic marker
1	14551175	14551395	220	supercont1.563:675500-675719		220	Intergenic marker
1	14703564	14703784	220	supercont1.563:529500-529719		220	Intergenic marker
1	14855922	14856142	220	supercont1.563:379500-379719		220	Intergenic marker
1	14881657	14881877	220	supercont1.563:357500-357719		220	Intergenic marker
1	15151490	15151714	224	supercont1.412:227500-227719		220	Intergenic marker
1	15439246	15439466	220	supercont1.667:395500-395719		220	Intergenic marker
1	16074191	16074411	220	supercont1.571:85500-85719		220	Intergenic marker
1	16288358	16288578	220	supercont1.571:275500-275719		220	Intergenic marker
1	16419298	16419518	220	supercont1.571:383500-383719		220	Intergenic marker
1	16538604	16540209	1605	supercont1.571:513607-515212	AAEL011356	1606	Gene	alcohol dehydrogese	Other detox
1	16541200	16541269	69	supercont1.571:515525-515736	AAEL011356	212	Gene	alcohol dehydrogese	Other detox
1	16541200	16541496	296	supercont1.571:515525-515963	AAEL011356	439	Gene	alcohol dehydrogese	Other detox
1	16541332	16541496	164	supercont1.571:515800-515963	AAEL011356	164	Gene	alcohol dehydrogese	Other detox
1	16542608	16543355	747	supercont1.571:515964-517463	AAEL011356	1500	Promoter	alcohol dehydrogese	Other detox
1	16577845	16578065	220	supercont1.571:551500-551719		220	Intergenic marker
1	16707152	16707372	220	supercont1.571:679500-679719		220	Intergenic marker
1	16844593	16844813	220	supercont1.1256:193504-193723		220	Intergenic marker
1	17092473	17092693	220	supercont1.1066:145063-145282		220	Intergenic marker
1	17418163	17418383	220	supercont1.131:125500-125719		220	Intergenic marker
1	17762266	17763120	854	supercont1.1220:210719-211572	AAEL014689	854	Gene	DPH cytochrome P450 reductase	Other detox
1	17763184	17763342	158	supercont1.1220:211640-211797	AAEL014689	158	Gene	DPH cytochrome P450 reductase	Other detox
1	17763464	17764560	1096	supercont1.84:2838524-2839619	AAEL003349	1096	Gene	DPH cytochrome P450 reductase	Other detox
1	17763464	17764562	1098	supercont1.1220:211919-213016	AAEL014689	1098	Gene	DPH cytochrome P450 reductase	Other detox
1	17776851	17776976	125	supercont1.84:2851207-2851331	AAEL003349	125	Gene	DPH cytochrome P450 reductase	Other detox
1	17787732	17787882	150	supercont1.84:2870546-2870695	AAEL003349	150	Gene	DPH cytochrome P450 reductase	Other detox
1	17787957	17788150	193	supercont1.84:2870771-2870963	AAEL003349	193	Gene	DPH cytochrome P450 reductase	Other detox
1	17788216	17788408	192	supercont1.84:2871030-2871221	AAEL003349	192	Gene	DPH cytochrome P450 reductase	Other detox
1	17813778	17814939	1161	supercont1.84:2900619-2902118	AAEL003349	1500	Promoter	DPH cytochrome P450 reductase	Other detox
1	17828574	17830055	1481	supercont1.84:2915774-2917273	AAEL003349	1500	Promoter	DPH cytochrome P450 reductase	Other detox
1	17973060	17973266	206	supercont1.939:145500-145719		220	Intergenic marker
1	18071984	18072204	220	supercont1.939:231500-231719		220	Intergenic marker
1	18397193	18397413	220	supercont1.728:253500-253719		220	Intergenic marker
1	18877800	18878020	220	supercont1.312:1293500-1293719		220	Intergenic marker
1	19087593	19087813	220	supercont1.1300:64033-64252		220	Intergenic marker
1	19100564	19100780	216	supercont1.312:1069500-1069719		220	Intergenic marker
1	19472124	19472344	220	supercont1.312:705500-705719		220	Intergenic marker
1	19766290	19766521	231	supercont1.428:165500-165719		220	Intergenic marker
1	20092198	20092418	220	supercont1.499:229500-229719		220	Intergenic marker
1	20249827	20250045	218	supercont1.499:383500-383719		220	Intergenic marker
1	20361965	20362174	209	supercont1.118:97500-97719		220	Intergenic marker
1	21010283	21010503	220	supercont1.89:995500-995719		220	Intergenic marker
1	21608120	21608340	220	supercont1.917:93500-93719		220	Intergenic marker
1	21892389	21893109	720	supercont1.488:95940-97439	AAEL010592	1500	Promoter	esterase	CCE
1	21975222	21975442	220	supercont1.69:109500-109719		220	Intergenic marker
1	22492257	22492477	220	supercont1.176:251500-251719		220	Intergenic marker
1	22669031	22669251	220	supercont1.176:101500-101719		220	Intergenic marker
1	23073907	23074130	223	supercont1.768:83500-83719		220	Intergenic marker
1	23174612	23174832	220	supercont1.574:595500-595719		220	Intergenic marker
1	23236272	23236462	190	supercont1.574:649500-649719		220	Intergenic marker
1	23331202	23331426	224	supercont1.574:735500-735719		220	Intergenic marker
1	23704328	23704548	220	supercont1.606:677500-677719		220	Intergenic marker
1	23792464	23792660	196	supercont1.606:601500-601719		220	Intergenic marker
1	24032600	24032820	220	supercont1.606:375500-375719		220	Intergenic marker
1	24332045	24332263	218	supercont1.606:85500-85719		220	Intergenic marker
1	24426812	24427033	221	supercont1.62:375500-375719		220	Intergenic marker
1	24444557	24444766	209	supercont1.183:347500-347719		220	Intergenic marker
1	24653389	24653609	220	supercont1.301:79500-79719		220	Intergenic marker
1	24831064	24831282	218	supercont1.301:297500-297719		220	Intergenic marker
1	24924548	24924768	220	supercont1.301:387500-387719		220	Intergenic marker
1	25506142	25506362	220	supercont1.50:83500-83719		220	Intergenic marker
1	26014093	26014313	220	supercont1.696:525500-525719		220	Intergenic marker
1	26112925	26113145	220	supercont1.696:433500-433719		220	Intergenic marker
1	26224638	26224858	220	supercont1.96:675500-675719		220	Intergenic marker
1	26474984	26475204	220	supercont1.29:839500-839719		220	Intergenic marker
1	26488848	26488979	131	supercont1.931:87500-87719		220	Intergenic marker
1	26647062	26647282	220	supercont1.29:1019500-1019719		220	Intergenic marker
1	26844007	26844230	223	supercont1.881:79500-79719		220	Intergenic marker
1	26888865	26889013	148	supercont1.637:317500-317719		220	Intergenic marker
1	26995854	26996074	220	supercont1.881:245500-245719		220	Intergenic marker
1	27727316	27727536	220	supercont1.499:525500-525719		220	Intergenic marker
1	27917923	27918143	220	supercont1.499:715500-715719		220	Intergenic marker
1	28082150	28082369	219	supercont1.1228:75225-75444		220	Intergenic marker
1	28084281	28084482	201	supercont1.891:155500-155719		220	Intergenic marker
1	28197351	28197582	231	supercont1.242:825500-825719		220	Intergenic marker
1	28434792	28435012	220	supercont1.32:3133500-3133719		220	Intergenic marker
1	28555235	28555455	220	supercont1.32:3315500-3315719		220	Intergenic marker
1	28666301	28666519	218	supercont1.32:3381500-3381719		220	Intergenic marker
1	28784166	28784386	220	supercont1.32:3527500-3527719		220	Intergenic marker
1	29206959	29207179	220	supercont1.1215:23700-23919		220	Intergenic marker
1	29236441	29236556	115	supercont1.1411:49376-49501	AAEL015034	126	Gene	alcohol dehydrogese	Other detox
1	29237533	29238463	930	supercont1.1411:49938-50867	AAEL015034	930	Gene	alcohol dehydrogese	Other detox
1	29340872	29341756	884	supercont1.362:1366898-1368397	AAEL009016	1500	Promoter	glutathione transferase GSTT2	GST
1	29341756	29341882	126	supercont1.362:1366772-1366897	AAEL009016	126	Gene	glutathione transferase GSTT2	GST
1	29342282	29342706	424	supercont1.362:1365948-1366371	AAEL009016	424	Gene	glutathione transferase GSTT2	GST
1	29342773	29342907	134	supercont1.362:1365747-1365880	AAEL009016	134	Gene	glutathione transferase GSTT2	GST
1	29356940	29357089	149	supercont1.362:1360784-1360932	AAEL009017	149	Gene	glutathione transferase GSTT1	GST
1	29357151	29357577	426	supercont1.362:1360296-1360721	AAEL009017	426	Gene	glutathione transferase GSTT1	GST
1	29357630	29357745	115	supercont1.362:1360128-1360242	AAEL009017	115	Gene	glutathione transferase GSTT1	GST
1	29357745	29359245	1500	supercont1.362:1358628-1360127	AAEL009017	1500	Promoter	glutathione transferase GSTT1	GST
1	29358222	29358799	577	supercont1.362:1359074-1359650	AAEL009020	577	Gene	glutathione transferase GSTT3	GST
1	29358865	29358987	122	supercont1.362:1358886-1359007	AAEL009020	122	Gene	glutathione transferase GSTT3	GST
1	29358987	29360487	1500	supercont1.362:1357386-1358885	AAEL009020	1500	Promoter	glutathione transferase GSTT3	GST
1	29542085	29542305	220	supercont1.543:557500-557719		220	Intergenic marker
1	29573096	29573316	220	supercont1.543:597500-597719		220	Intergenic marker
1	29768545	29768771	226	supercont1.1169:176288-176507		220	Intergenic marker
1	29843943	29844163	220	supercont1.70:2779500-2779719		220	Intergenic marker
1	30201115	30201335	220	supercont1.572:95500-95719		220	Intergenic marker
1	30451746	30451947	201	supercont1.272:1155500-1155719		220	Intergenic marker
1	30483931	30484151	220	supercont1.975:273500-273719		220	Intergenic marker
1	30600900	30601120	220	supercont1.234:257500-257719		220	Intergenic marker
1	31215960	31216180	220	supercont1.385:989500-989719		220	Intergenic marker
1	31223850	31224070	220	supercont1.448:867500-867719		220	Intergenic marker
1	31380575	31380792	217	supercont1.503:835500-835719		220	Intergenic marker
1	31472828	31473053	225	supercont1.787:79500-79719		220	Intergenic marker
1	31631920	31632140	220	supercont1.787:233500-233719		220	Intergenic marker
1	31780135	31780355	220	supercont1.787:375500-375719		220	Intergenic marker
1	31853008	31854682	1674	supercont1.787:448483-450156	AAEL013078	1674	Gene	glycosyltransferase	UGT
1	31853842	31854021	179	supercont1.1056:93014-93217	AAEL014279	204	Gene	glycosyltransferase	UGT
1	31854048	31854682	634	supercont1.1056:92353-92986	AAEL014279	634	Gene	glycosyltransferase	UGT
1	31854740	31854845	105	supercont1.787:450215-450319	AAEL013078	105	Gene	glycosyltransferase	UGT
1	31854904	31855045	141	supercont1.787:450379-450519	AAEL013078	141	Gene	glycosyltransferase	UGT
1	31855111	31855811	700	supercont1.787:450586-451285	AAEL013078	700	Gene	glycosyltransferase	UGT
1	31855895	31856028	133	supercont1.787:451370-451502	AAEL013078	133	Gene	glycosyltransferase	UGT
1	31856089	31856215	126	supercont1.1056:90040-90165	AAEL014279	126	Gene	glycosyltransferase	UGT
1	31856089	31856264	175	supercont1.787:451564-451738	AAEL013078	175	Gene	glycosyltransferase	UGT
1	31856324	31856425	101	supercont1.787:451799-451899	AAEL013078	101	Gene	glycosyltransferase	UGT
1	31856531	31856733	202	supercont1.787:452006-452207	AAEL013078	202	Gene	glycosyltransferase	UGT
1	31856733	31858228	1495	supercont1.787:452208-453707	AAEL013078	1500	Promoter	glycosyltransferase	UGT
1	32056577	32056797	220	supercont1.813:389500-389719		220	Intergenic marker
1	32151104	32151324	220	supercont1.240:83500-83719		220	Intergenic marker
1	33179621	33179841	220	supercont1.484:649500-649719		220	Intergenic marker
1	33218372	33218592	220	supercont1.960:99500-99719		220	Intergenic marker
1	34946173	34946393	220	supercont1.415:563500-563719		220	Intergenic marker
1	35032859	35033085	226	supercont1.29:761500-761719		220	Intergenic marker
1	35117972	35118192	220	supercont1.384:79500-79719		220	Intergenic marker
1	35292169	35292389	220	supercont1.384:245500-245719		220	Intergenic marker
1	35336645	35336813	168	supercont1.252:681500-681719		220	Intergenic marker
1	35681608	35681828	220	supercont1.930:249500-249719		220	Intergenic marker
1	36188459	36188679	220	supercont1.362:689500-689719		220	Intergenic marker
1	36396081	36396301	220	supercont1.803:275500-275719		220	Intergenic marker
1	36486365	36486585	220	supercont1.803:391500-391719		220	Intergenic marker
1	36563246	36563466	220	supercont1.748:537500-537719		220	Intergenic marker
1	36776429	36776649	220	supercont1.928:105500-105719		220	Intergenic marker
1	36927548	36927705	157	supercont1.928:227500-227719		220	Intergenic marker
1	37168230	37168450	220	supercont1.938:75500-75719		220	Intergenic marker
1	37207091	37207311	220	supercont1.742:111500-111719		220	Intergenic marker
1	37495920	37496140	220	supercont1.884:237500-237719		220	Intergenic marker
1	37617957	37618177	220	supercont1.286:83500-83719		220	Intergenic marker
1	37646390	37646611	221	supercont1.884:89500-89719		220	Intergenic marker
1	37956744	37956970	226	supercont1.733:533500-533719		220	Intergenic marker
1	38260514	38260734	220	supercont1.733:243500-243719		220	Intergenic marker
1	38429607	38429827	220	supercont1.890:311500-311719		220	Intergenic marker
1	39109227	39109450	223	supercont1.913:75500-75719		220	Intergenic marker
1	39317316	39317536	220	supercont1.880:383500-383719		220	Intergenic marker
1	39439001	39439226	225	supercont1.880:265500-265719		220	Intergenic marker
1	39537121	39537341	220	supercont1.1235:80269-80488		220	Intergenic marker
1	39623112	39623332	220	supercont1.404:79500-79719		220	Intergenic marker
1	40125929	40126071	142	supercont1.404:537500-537719		220	Intergenic marker
1	40157000	40157220	220	supercont1.117:2275500-2275719		220	Intergenic marker
1	40209631	40209850	219	supercont1.117:2339500-2339719		220	Intergenic marker
1	40598078	40598298	220	supercont1.63:2783500-2783719		220	Intergenic marker
1	40761892	40762112	220	supercont1.265:1287500-1287719		220	Intergenic marker
1	40863168	40863282	114	supercont1.206:1291500-1291719		220	Intergenic marker
1	40903742	40903962	220	supercont1.265:1147500-1147719		220	Intergenic marker
1	41021024	41021239	215	supercont1.206:1483500-1483719		220	Intergenic marker
1	41063216	41063436	220	supercont1.1296:69910-70129		220	Intergenic marker
1	41254263	41254487	224	supercont1.206:1717500-1717719		220	Intergenic marker
1	41271476	41271694	218	supercont1.206:1725500-1725719		220	Intergenic marker
1	41343213	41343433	220	supercont1.58:233500-233719		220	Intergenic marker
1	41480785	41481005	220	supercont1.1375:99505-99724		220	Intergenic marker
1	42088233	42088453	220	supercont1.267:683500-683719		220	Intergenic marker
1	42424047	42424267	220	supercont1.490:83500-83719		220	Intergenic marker
1	42424050	42424270	220	supercont1.267:991500-991719		220	Intergenic marker
1	42521526	42521746	220	supercont1.267:1067500-1067719		220	Intergenic marker
1	42606770	42606990	220	supercont1.267:1153500-1153719		220	Intergenic marker
1	42715423	42715644	221	supercont1.267:1283500-1283719		220	Intergenic marker
1	43231274	43231321	47	supercont1.461:231500-231719		220	Intergenic marker
1	43349119	43349339	220	supercont1.461:395500-395719		220	Intergenic marker
1	43614892	43615110	218	supercont1.461:739500-739719		220	Intergenic marker
1	43928076	43928296	220	supercont1.1691:1465-1684		220	Intergenic marker
1	43966109	43966329	220	supercont1.97:2639500-2639719		220	Intergenic marker
1	44116987	44117207	220	supercont1.97:2479500-2479719		220	Intergenic marker
1	44191628	44191848	220	supercont1.97:2375500-2375719		220	Intergenic marker
1	44361818	44362038	220	supercont1.97:2181500-2181719		220	Intergenic marker
1	44461940	44462160	220	supercont1.97:2083500-2083719		220	Intergenic marker
1	44645408	44645641	233	supercont1.97:1879500-1879719		220	Intergenic marker
1	44648085	44648306	221	supercont1.159:2009500-2009719		220	Intergenic marker
1	44827992	44828118	126	supercont1.97:1725500-1725719		220	Intergenic marker
1	45271722	45271942	220	supercont1.97:1279500-1279719		220	Intergenic marker
1	45305851	45306056	205	supercont1.118:1877500-1877719		220	Intergenic marker
1	45419448	45419642	194	supercont1.97:1151500-1151719		220	Intergenic marker
1	46044263	46044483	220	supercont1.257:827500-827719		220	Intergenic marker
1	46132074	46132294	220	supercont1.257:697500-697719		220	Intergenic marker
1	46713392	46713612	220	supercont1.257:97500-97719		220	Intergenic marker
1	46910108	46910184	76	supercont1.166:1919500-1919719		220	Intergenic marker
1	47011445	47011667	222	supercont1.166:1789500-1789719		220	Intergenic marker
1	47206861	47207081	220	supercont1.166:1599500-1599719		220	Intergenic marker
1	47297465	47297685	220	supercont1.166:1523500-1523719		220	Intergenic marker
1	47400751	47400971	220	supercont1.59:991500-991719		220	Intergenic marker
1	47524432	47524632	200	supercont1.166:1277500-1277719		220	Intergenic marker
1	47640401	47640621	220	supercont1.166:1155500-1155719		220	Intergenic marker
1	47921331	47921558	227	supercont1.166:843500-843719		220	Intergenic marker
1	48072651	48072871	220	supercont1.166:715500-715719		220	Intergenic marker
1	48167183	48167386	203	supercont1.166:591500-591719		220	Intergenic marker
1	48414693	48414913	220	supercont1.166:381500-381719		220	Intergenic marker
1	48547994	48548102	108	supercont1.166:249500-249719		220	Intergenic marker
1	49002745	49002917	172	supercont1.272:1277500-1277719		220	Intergenic marker
1	49313131	49313270	139	supercont1.272:1005500-1005719		220	Intergenic marker
1	49389098	49389130	32	supercont1.659:99500-99719		220	Intergenic marker
1	49619665	49619885	220	supercont1.272:679500-679719		220	Intergenic marker
1	49762199	49762419	220	supercont1.272:531500-531719		220	Intergenic marker
1	49859007	49859227	220	supercont1.927:231500-231719		220	Intergenic marker
1	49880982	49881202	220	supercont1.272:381500-381719		220	Intergenic marker
1	50006424	50006644	220	supercont1.272:243500-243719		220	Intergenic marker
1	50100441	50100659	218	supercont1.487:721500-721719		220	Intergenic marker
1	50626636	50626857	221	supercont1.487:571500-571719		220	Intergenic marker
1	51048278	51048498	220	supercont1.487:225500-225719		220	Intergenic marker
1	51238678	51238898	220	supercont1.296:77500-77719		220	Intergenic marker
1	51370544	51370755	211	supercont1.296:227500-227719		220	Intergenic marker
1	51614615	51614835	220	supercont1.296:463500-463719		220	Intergenic marker
1	51689901	51690121	220	supercont1.296:529500-529719		220	Intergenic marker
1	51758152	51758372	220	supercont1.259:525500-525719		220	Intergenic marker
1	51853589	51853792	203	supercont1.296:699500-699719		220	Intergenic marker
1	52065057	52065270	213	supercont1.296:953500-953719		220	Intergenic marker
1	52118154	52118374	220	supercont1.296:1025500-1025719		220	Intergenic marker
1	52249359	52249579	220	supercont1.296:1135500-1135719		220	Intergenic marker
1	52451044	52451264	220	supercont1.296:1293500-1293719		220	Intergenic marker
1	52621646	52621866	220	supercont1.222:93500-93719		220	Intergenic marker
1	52763691	52763911	220	supercont1.222:235500-235719		220	Intergenic marker
1	52903652	52903872	220	supercont1.222:375500-375719		220	Intergenic marker
1	53085662	53085882	220	supercont1.222:557500-557719		220	Intergenic marker
1	53124570	53126070	1500	supercont1.222:596409-597908	AAEL006829	1500	Promoter	glutathione S-transferase microsomal	GST
1	53126070	53126263	193	supercont1.222:597909-598101	AAEL006829	193	Gene	glutathione S-transferase microsomal	GST
1	53126455	53127955	1500	supercont1.222:598294-599793	AAEL006818	1500	Promoter	glutathione S-transferase microsomal	GST
1	53126793	53126876	83	supercont1.222:598632-598714	AAEL006829	83	Gene	glutathione S-transferase microsomal	GST
1	53126933	53127359	426	supercont1.222:598772-599197	AAEL006829	426	Gene	glutathione S-transferase microsomal	GST
1	53127955	53128081	126	supercont1.222:599794-599919	AAEL006818	126	Gene	glutathione S-transferase microsomal	GST
1	53149137	53149223	86	supercont1.222:620977-621062	AAEL006818	86	Gene	glutathione S-transferase microsomal	GST
1	53152180	53152433	253	supercont1.222:624020-624272	AAEL006818	253	Gene	glutathione S-transferase microsomal	GST
1	53431096	53431316	220	supercont1.327:233500-233719		220	Intergenic marker
1	53573920	53574140	220	supercont1.327:377500-377719		220	Intergenic marker
1	53734601	53734821	220	supercont1.327:541500-541719		220	Intergenic marker
1	53990866	53990985	119	supercont1.327:845500-845719		220	Intergenic marker
1	54055240	54055461	221	supercont1.789:335500-335719		220	Intergenic marker
1	54204162	54204375	213	supercont1.327:1019500-1019719		220	Intergenic marker
1	54374510	54374730	220	supercont1.327:1183500-1183719		220	Intergenic marker
1	54616325	54616545	220	supercont1.512:791500-791719		220	Intergenic marker
1	54655933	54656153	220	supercont1.437:527500-527719		220	Intergenic marker
1	54882601	54882821	220	supercont1.512:525500-525719		220	Intergenic marker
1	54907569	54907719	150	supercont1.1386:111177-111396		220	Intergenic marker
1	55002699	55002919	220	supercont1.512:405500-405719		220	Intergenic marker
1	55201238	55201456	218	supercont1.389:983500-983719		220	Intergenic marker
1	55349484	55349704	220	supercont1.487:385500-385719		220	Intergenic marker
1	55367879	55368099	220	supercont1.389:843500-843719		220	Intergenic marker
1	55519564	55519784	220	supercont1.389:691500-691719		220	Intergenic marker
1	55653352	55653572	220	supercont1.389:557500-557719		220	Intergenic marker
1	55810711	55810931	220	supercont1.389:399500-399719		220	Intergenic marker
1	55920648	55920868	220	supercont1.584:411500-411719		220	Intergenic marker
1	55940885	55941105	220	supercont1.389:239500-239719		220	Intergenic marker
1	56286153	56286373	220	supercont1.1219:48712-48931		220	Intergenic marker
1	56316617	56317511	894	supercont1.1219:88946-89839	AAEL014684	894	Gene	cytochrome P450 CYP6F3	P450
1	56317582	56318206	624	supercont1.1219:89911-90534	AAEL014684	624	Gene	cytochrome P450 CYP6F3	P450
1	56318206	56318733	527	supercont1.1219:90535-92034	AAEL014684	1500	Promoter	cytochrome P450 CYP6F3	P450
1	56338800	56340289	1489	supercont1.1219:101726-103225	AAEL014678	1500	Promoter	cytochrome P450 CYP6F2	P450
1	56638811	56638950	139	supercont1.312:1073500-1073719		220	Intergenic marker
1	56647273	56647437	164	supercont1.398:849500-849719		220	Intergenic marker
1	56811654	56811874	220	supercont1.398:707500-707719		220	Intergenic marker
1	56925935	56926112	177	supercont1.398:571500-571719		220	Intergenic marker
1	57101967	57102187	220	supercont1.398:389500-389719		220	Intergenic marker
1	57257544	57257763	219	supercont1.398:237500-237719		220	Intergenic marker
1	57779405	57779625	220	supercont1.982:83500-83719		220	Intergenic marker
1	58137782	58138002	220	supercont1.48:1437500-1437719		220	Intergenic marker
1	58198451	58198671	220	supercont1.48:1375500-1375719		220	Intergenic marker
1	58419881	58420101	220	supercont1.48:1143500-1143719		220	Intergenic marker
1	58634795	58635015	220	supercont1.970:235500-235719		220	Intergenic marker
1	58692171	58692282	111	supercont1.48:925500-925719		220	Intergenic marker
1	58747026	58747247	221	supercont1.362:595500-595719		220	Intergenic marker
1	58747164	58747385	221	supercont1.48:839500-839719		220	Intergenic marker
1	58769453	58769673	220	supercont1.362:615500-615719		220	Intergenic marker
1	58798725	58799118	393	supercont1.362:639420-639813	AAEL009018	394	Gene	cytochrome P450 CYP6Z?	P450
1	58798942	58799118	176	supercont1.48:808943-809118	AAEL002046	176	Gene	cytochrome P450 CYP6CB1	P450
1	58799173	58800512	1339	supercont1.362:639869-641207	AAEL009018	1339	Gene	cytochrome P450 CYP6Z?	P450
1	58863624	58863844	220	supercont1.48:733500-733719		220	Intergenic marker
1	59018174	59018394	220	supercont1.746:407500-407719		220	Intergenic marker
1	59174146	59174356	210	supercont1.362:1027500-1027719		220	Intergenic marker
1	59231351	59231474	123	supercont1.362:1099500-1099719		220	Intergenic marker
1	59251211	59251431	220	supercont1.362:1125500-1125719		220	Intergenic marker
1	59393253	59393470	217	supercont1.743:475500-475719		220	Intergenic marker
1	59718710	59718930	220	supercont1.819:357500-357719		220	Intergenic marker
1	60393329	60393549	220	supercont1.415:383500-383719		220	Intergenic marker
1	60674370	60675583	1213	supercont1.415:98249-99748	AAEL009656	1500	Promoter	cytochrome P450 CYP6AL3	P450
1	60675592	60677119	1527	supercont1.415:96713-98248	AAEL009656	1536	Gene	cytochrome P450 CYP6AL3	P450
1	61080280	61080500	220	supercont1.245:1441500-1441719		220	Intergenic marker
1	61697797	61698018	221	supercont1.887:225500-225719		220	Intergenic marker
1	61738847	61739032	185	supercont1.1449:57749-59248	AAEL015072	1500	Promoter	carboxylesterase	CCE
1	61752120	61752340	220	supercont1.887:279500-279719		220	Intergenic marker
1	61836733	61836944	211	supercont1.504:735500-735719		220	Intergenic marker
1	61987054	61987274	220	supercont1.291:643500-643719		220	Intergenic marker
1	62039153	62039372	219	supercont1.291:683500-683719		220	Intergenic marker
1	62262166	62262382	216	supercont1.300:535500-535719		220	Intergenic marker
1	62335095	62335158	63	supercont1.300:457500-457719		220	Intergenic marker
1	62639230	62639450	220	supercont1.300:75500-75719		220	Intergenic marker
1	63073523	63073743	220	supercont1.1025:127645-127864		220	Intergenic marker
1	63208216	63208412	196	supercont1.357:235500-235719		220	Intergenic marker
1	63482843	63483049	206	supercont1.288:229500-229719		220	Intergenic marker
1	63523318	63523545	227	supercont1.288:173500-173719		220	Intergenic marker
1	63779095	63779315	220	supercont1.331:89500-89719		220	Intergenic marker
1	63921201	63921421	220	supercont1.331:225500-225719		220	Intergenic marker
1	64151598	64151823	225	supercont1.331:465500-465719		220	Intergenic marker
1	64428413	64428633	220	supercont1.156:1619500-1619719		220	Intergenic marker
1	64432708	64432928	220	supercont1.122:121500-121719		220	Intergenic marker
1	64575680	64575897	217	supercont1.122:267500-267719		220	Intergenic marker
1	64590827	64591047	220	supercont1.894:125500-125719		220	Intergenic marker
1	64620831	64621051	220	supercont1.894:179500-179719		220	Intergenic marker
1	64684945	64685165	220	supercont1.894:231500-231719		220	Intergenic marker
1	64898960	64899030	70	supercont1.853:245500-245719		220	Intergenic marker
1	65060160	65060380	220	supercont1.853:87500-87719		220	Intergenic marker
1	65131686	65131906	220	supercont1.358:263500-263719		220	Intergenic marker
1	65179246	65179466	220	supercont1.770:119500-119719		220	Intergenic marker
1	65340193	65340413	220	supercont1.358:423500-423719		220	Intergenic marker
1	65549169	65549201	32	supercont1.64:2801500-2801719		220	Intergenic marker
1	66424352	66424572	220	supercont1.550:537500-537719		220	Intergenic marker
1	66527321	66527388	67	supercont1.1185:115670-115889		220	Intergenic marker
1	66555427	66555650	223	supercont1.355:97500-97719		220	Intergenic marker
1	67122249	67122469	220	supercont1.428:585500-585719		220	Intergenic marker
1	67295835	67296055	220	supercont1.428:395500-395719		220	Intergenic marker
1	67483472	67483656	184	supercont1.428:237500-237719		220	Intergenic marker
1	67522179	67522399	220	supercont1.428:211500-211719		220	Intergenic marker
1	68019837	68020051	214	supercont1.1075:233500-233719		220	Intergenic marker
1	68130199	68130419	220	supercont1.1075:131500-131719		220	Intergenic marker
1	68275066	68275286	220	supercont1.847:319500-319719		220	Intergenic marker
1	68577764	68577984	220	supercont1.885:155500-155719		220	Intergenic marker
1	69037555	69037775	220	supercont1.92:1529500-1529719		220	Intergenic marker
1	69258410	69258632	222	supercont1.92:1733500-1733719		220	Intergenic marker
1	69393279	69393499	220	supercont1.92:1881500-1881719		220	Intergenic marker
1	69581180	69581411	231	supercont1.92:2025500-2025719		220	Intergenic marker
1	69755327	69755452	125	supercont1.92:2193500-2193719		220	Intergenic marker
1	69939708	69939928	220	supercont1.92:2379500-2379719		220	Intergenic marker
1	70165623	70165843	220	supercont1.92:2587500-2587719		220	Intergenic marker
1	70438743	70438946	203	supercont1.278:79500-79719		220	Intergenic marker
1	70596391	70596605	214	supercont1.278:233500-233719		220	Intergenic marker
1	70718689	70718909	220	supercont1.578:85500-85719		220	Intergenic marker
1	70768244	70768467	223	supercont1.278:375500-375719		220	Intergenic marker
1	70779390	70779610	220	supercont1.664:561500-561719		220	Intergenic marker
1	70987630	70987850	220	supercont1.278:549500-549719		220	Intergenic marker
1	71120985	71121205	220	supercont1.278:677500-677719		220	Intergenic marker
1	71688498	71688694	196	supercont1.142:1839500-1839719		220	Intergenic marker
1	71741000	71741228	228	supercont1.278:1309500-1309719		220	Intergenic marker
1	71758617	71758840	223	supercont1.278:1331500-1331719		220	Intergenic marker
1	72072254	72072474	220	supercont1.954:169500-169719		220	Intergenic marker
1	73043998	73044218	220	supercont1.700:79500-79719		220	Intergenic marker
1	73363413	73363633	220	supercont1.164:1887500-1887719		220	Intergenic marker
1	74332614	74333560	946	supercont1.295:69137-70082	AAEL008017	946	Gene	cytochrome P450 CYP4C50	P450
1	74333623	74333693	70	supercont1.295:70146-70215	AAEL008017	70	Gene	cytochrome P450 CYP4C50	P450
1	74333749	74334029	280	supercont1.295:70272-70551	AAEL008017	280	Gene	cytochrome P450 CYP4C50	P450
1	74342975	74343091	116	supercont1.295:85896-86011	AAEL008017	116	Gene	cytochrome P450 CYP4C50	P450
1	74367046	74367269	223	supercont1.295:112277-112499	AAEL008017	223	Gene	cytochrome P450 CYP4C50	P450
1	74367269	74368812	1543	supercont1.295:112500-113999	AAEL008017	1500	Promoter	cytochrome P450 CYP4C50	P450
1	74378215	74378406	191	supercont1.295:117500-117719		220	Intergenic marker
1	74410283	74411178	895	supercont1.295:158559-159453	AAEL008018	895	Gene	cytochrome P450 CYP4C51	P450
1	74411343	74411809	466	supercont1.295:159614-160079	AAEL008018	466	Gene	cytochrome P450 CYP4C51	P450
1	74422331	74422608	277	supercont1.295:176899-177175	AAEL008018	277	Gene	cytochrome P450 CYP4C51	P450
1	74422608	74424118	1510	supercont1.295:177176-178675	AAEL008018	1500	Promoter	cytochrome P450 CYP4C51	P450
1	74459426	74460348	922	supercont1.295:203230-204151	AAEL008023	922	Gene	cytochrome P450 CYP4C52	P450
1	74460408	74460478	70	supercont1.295:204212-204281	AAEL008023	70	Gene	cytochrome P450 CYP4C52	P450
1	74460541	74460821	280	supercont1.295:204344-204623	AAEL008023	280	Gene	cytochrome P450 CYP4C52	P450
1	74471434	74471550	116	supercont1.295:215588-215703	AAEL008023	116	Gene	cytochrome P450 CYP4C52	P450
1	74499102	74499310	208	supercont1.295:235563-235770	AAEL008023	208	Gene	cytochrome P450 CYP4C52	P450
1	74499310	74500174	864	supercont1.295:235771-237270	AAEL008023	1500	Promoter	cytochrome P450 CYP4C52	P450
1	74508109	74508329	220	supercont1.295:259500-259719		220	Intergenic marker
1	74646009	74646229	220	supercont1.295:403500-403719		220	Intergenic marker
1	74884461	74884645	184	supercont1.295:691500-691719		220	Intergenic marker
1	74899874	74900086	212	supercont1.295:675500-675719		220	Intergenic marker
1	75157561	75157630	69	supercont1.52:105500-105719		220	Intergenic marker
1	75366523	75366743	220	supercont1.295:1133500-1133719		220	Intergenic marker
1	75841424	75841644	220	supercont1.576:559500-559719		220	Intergenic marker
1	75997067	75997287	220	supercont1.576:383500-383719		220	Intergenic marker
1	76105127	76105347	220	supercont1.576:267500-267719		220	Intergenic marker
1	76274088	76274163	75	supercont1.576:93500-93719		220	Intergenic marker
1	76553340	76553535	195	supercont1.2:4585500-4585719		220	Intergenic marker
1	76601539	76601759	220	supercont1.672:375500-375719		220	Intergenic marker
1	76750952	76751172	220	supercont1.672:239500-239719		220	Intergenic marker
1	77096586	77096682	96	supercont1.279:93500-93719		220	Intergenic marker
1	77238012	77238232	220	supercont1.279:233500-233719		220	Intergenic marker
1	77376978	77377198	220	supercont1.279:399500-399719		220	Intergenic marker
1	77617409	77617629	220	supercont1.356:553500-553719		220	Intergenic marker
1	77788185	77788405	220	supercont1.356:381500-381719		220	Intergenic marker
1	78100058	78100278	220	supercont1.284:93500-93719		220	Intergenic marker
1	78254891	78255111	220	supercont1.284:249500-249719		220	Intergenic marker
1	78496752	78496972	220	supercont1.421:857500-857719		220	Intergenic marker
1	78612240	78612460	220	supercont1.421:987500-987719		220	Intergenic marker
1	78761426	78761636	210	supercont1.156:2030994-2031213		220	Intergenic marker
1	78887819	78887862	43	supercont1.156:1895500-1895719		220	Intergenic marker
1	79000277	79000497	220	supercont1.156:1775500-1775719		220	Intergenic marker
1	79006280	79006500	220	supercont1.156:1769500-1769719		220	Intergenic marker
1	79049009	79049128	119	supercont1.768:295500-295719		220	Intergenic marker
1	79087927	79088150	223	supercont1.156:1645500-1645719		220	Intergenic marker
1	79297290	79297517	227	supercont1.156:1451500-1451719		220	Intergenic marker
1	79437873	79438093	220	supercont1.156:1303500-1303719		220	Intergenic marker
1	79676220	79676440	220	supercont1.156:1043500-1043719		220	Intergenic marker
1	79886103	79886323	220	supercont1.156:825500-825719		220	Intergenic marker
1	80043177	80043397	220	supercont1.156:675500-675719		220	Intergenic marker
1	80163502	80163722	220	supercont1.156:557500-557719		220	Intergenic marker
1	80326607	80326827	220	supercont1.156:377500-377719		220	Intergenic marker
1	80422928	80423148	220	supercont1.156:325500-325719		220	Intergenic marker
1	80712863	80713083	220	supercont1.360:987500-987719		220	Intergenic marker
1	80834939	80835153	214	supercont1.360:853500-853719		220	Intergenic marker
1	81129158	81129375	217	supercont1.360:579500-579719		220	Intergenic marker
1	81281309	81281524	215	supercont1.360:391500-391719		220	Intergenic marker
1	81600086	81600306	220	supercont1.360:81500-81719		220	Intergenic marker
1	81808974	81809194	220	supercont1.318:1125500-1125719		220	Intergenic marker
1	81855709	81855742	33	supercont1.514:679500-679719		220	Intergenic marker
1	81935992	81936212	220	supercont1.318:995500-995719		220	Intergenic marker
1	82039906	82040126	220	supercont1.318:883500-883719		220	Intergenic marker
1	82243186	82243406	220	supercont1.318:677500-677719		220	Intergenic marker
1	82332343	82332532	189	supercont1.318:551500-551719		220	Intergenic marker
1	82434572	82434801	229	supercont1.318:411500-411719		220	Intergenic marker
1	82593759	82593979	220	supercont1.318:269500-269719		220	Intergenic marker
1	82745715	82745815	100	supercont1.222:1681500-1681719		220	Intergenic marker
1	82803546	82805046	1500	supercont1.222:1623928-1625427	AAEL006824	1500	Promoter	cytochrome P450 CYP4G?	P450
1	82805046	82805803	757	supercont1.222:1623171-1623927	AAEL006824	757	Gene	cytochrome P450 CYP4G?	P450
1	82805138	82805803	665	supercont1.318:93029-93693	AAEL008345	665	Gene	cytochrome P450 CYP4G35	P450
1	82812532	82813371	839	supercont1.222:1615607-1616445	AAEL006824	839	Gene	cytochrome P450 CYP4G?	P450
1	82813444	82813605	161	supercont1.318:83305-83465	AAEL008345	161	Gene	cytochrome P450 CYP4G35	P450
1	82813444	82813907	463	supercont1.222:1615071-1615533	AAEL006824	463	Gene	cytochrome P450 CYP4G?	P450
1	83011152	83011372	220	supercont1.222:1469500-1469719		220	Intergenic marker
1	83154132	83154352	220	supercont1.222:1293500-1293719		220	Intergenic marker
1	83348370	83348697	327	supercont1.222:1095056-1095382	AAEL006827	327	Gene	cytochrome P450 CYP12F8	P450
1	83348765	83349014	249	supercont1.222:1094739-1094987	AAEL006827	249	Gene	cytochrome P450 CYP12F8	P450
1	83356042	83356199	157	supercont1.222:1091168-1091324	AAEL006827	157	Gene	cytochrome P450 CYP12F8	P450
1	83356258	83356531	273	supercont1.222:1090836-1091108	AAEL006827	273	Gene	cytochrome P450 CYP12F8	P450
1	83356594	83356711	117	supercont1.222:1090662-1090778	AAEL006827	117	Gene	cytochrome P450 CYP12F8	P450
1	83356766	83357013	247	supercont1.222:1090350-1090596	AAEL006827	247	Gene	cytochrome P450 CYP12F8	P450
1	83363807	83363970	163	supercont1.222:1065162-1065324	AAEL006827	163	Gene	cytochrome P450 CYP12F8	P450
1	83363970	83364367	397	supercont1.222:1063662-1065161	AAEL006827	1500	Promoter	cytochrome P450 CYP12F8	P450
1	83388547	83388767	220	supercont1.222:1037500-1037719		220	Intergenic marker
1	83585352	83585572	220	supercont1.222:851500-851719		220	Intergenic marker
1	83980547	83980767	220	supercont1.1053:81883-82102		220	Intergenic marker
1	84024395	84024615	220	supercont1.384:429500-429719		220	Intergenic marker
1	84171758	84171978	220	supercont1.384:559500-559719		220	Intergenic marker
1	84321643	84321863	220	supercont1.384:703500-703719		220	Intergenic marker
1	84441511	84441731	220	supercont1.384:835500-835719		220	Intergenic marker
1	84493916	84494128	212	supercont1.12:687500-687719		220	Intergenic marker
1	84737281	84737501	220	supercont1.12:979500-979719		220	Intergenic marker
1	84907465	84907685	220	supercont1.12:1129500-1129719		220	Intergenic marker
1	85128715	85128908	193	supercont1.533:679500-679719		220	Intergenic marker
1	85286404	85286624	220	supercont1.533:527500-527719		220	Intergenic marker
1	85392980	85393200	220	supercont1.533:417500-417719		220	Intergenic marker
1	85581651	85581871	220	supercont1.533:225500-225719		220	Intergenic marker
1	85773845	85774065	220	supercont1.72:2879500-2879719		220	Intergenic marker
1	86298465	86298682	217	supercont1.72:2335500-2335719		220	Intergenic marker
1	86429061	86429281	220	supercont1.72:2199500-2199719		220	Intergenic marker
1	86605230	86605447	217	supercont1.72:2027500-2027719		220	Intergenic marker
1	86816202	86816422	220	supercont1.72:1761500-1761719		220	Intergenic marker
1	86943834	86944053	219	supercont1.72:1603500-1603719		220	Intergenic marker
1	87139021	87139244	223	supercont1.72:1451500-1451719		220	Intergenic marker
1	87295744	87295964	220	supercont1.72:1317500-1317719		220	Intergenic marker
1	87295825	87296045	220	supercont1.791:131500-131719		220	Intergenic marker
1	87466380	87466600	220	supercont1.72:1137500-1137719		220	Intergenic marker
1	87565252	87565456	204	supercont1.72:977500-977719		220	Intergenic marker
1	87719426	87719646	220	supercont1.72:833500-833719		220	Intergenic marker
1	87865119	87865339	220	supercont1.72:691500-691719		220	Intergenic marker
1	88025087	88025307	220	supercont1.72:543500-543719		220	Intergenic marker
1	88240065	88240285	220	supercont1.72:285500-285719		220	Intergenic marker
1	88347554	88347774	220	supercont1.72:175500-175719		220	Intergenic marker
1	88525620	88525839	219	supercont1.952:197500-197719		220	Intergenic marker
1	88603341	88603558	217	supercont1.952:287500-287719		220	Intergenic marker
1	88852114	88852326	212	supercont1.59:2781500-2781719		220	Intergenic marker
1	89003417	89003637	220	supercont1.59:2631500-2631719		220	Intergenic marker
1	89164874	89165094	220	supercont1.59:2483500-2483719		220	Intergenic marker
1	89236998	89237132	134	supercont1.59:2393500-2393719		220	Intergenic marker
1	89415387	89415607	220	supercont1.59:2187500-2187719		220	Intergenic marker
1	89540280	89540504	224	supercont1.59:2033500-2033719		220	Intergenic marker
1	89679348	89679573	225	supercont1.59:1889500-1889719		220	Intergenic marker
1	89794070	89794290	220	supercont1.59:1763500-1763719		220	Intergenic marker
1	90304264	90304484	220	supercont1.59:1129500-1129719		220	Intergenic marker
1	90602684	90602903	219	supercont1.59:827500-827719		220	Intergenic marker
1	90774193	90774414	221	supercont1.59:683500-683719		220	Intergenic marker
1	90855210	90855430	220	supercont1.1937:8091-8310		220	Intergenic marker
1	90901671	90901715	44	supercont1.59:551500-551719		220	Intergenic marker
1	91067019	91067239	220	supercont1.59:385500-385719		220	Intergenic marker
1	91209532	91209666	134	supercont1.59:251500-251719		220	Intergenic marker
1	91453704	91453924	220	supercont1.701:227500-227719		220	Intergenic marker
1	91588272	91588492	220	supercont1.765:209500-209719		220	Intergenic marker
1	91619336	91619556	220	supercont1.765:275500-275719		220	Intergenic marker
1	91708737	91708952	215	supercont1.765:377500-377719		220	Intergenic marker
1	92113380	92113435	55	supercont1.540:229500-229719		220	Intergenic marker
1	92228519	92228632	113	supercont1.435:559500-559719		220	Intergenic marker
1	92548649	92548869	220	supercont1.435:225500-225719		220	Intergenic marker
1	92664717	92664937	220	supercont1.435:81500-81719		220	Intergenic marker
1	93166862	93167080	218	supercont1.727:239500-239719		220	Intergenic marker
1	93305329	93305549	220	supercont1.727:391500-391719		220	Intergenic marker
1	93586177	93586389	212	supercont1.322:155500-155719		220	Intergenic marker
1	94004204	94004438	234	supercont1.322:575500-575719		220	Intergenic marker
1	94017291	94017511	220	supercont1.748:419500-419719		220	Intergenic marker
1	94133181	94133401	220	supercont1.322:691500-691719		220	Intergenic marker
1	94354625	94354845	220	supercont1.99:1885500-1885719		220	Intergenic marker
1	94517064	94517292	228	supercont1.322:1135500-1135719		220	Intergenic marker
1	94710978	94711198	220	supercont1.572:675500-675719		220	Intergenic marker
1	94821199	94821419	220	supercont1.572:543500-543719		220	Intergenic marker
1	94897260	94897402	142	supercont1.572:475500-475719		220	Intergenic marker
1	94936651	94936871	220	supercont1.572:409500-409719		220	Intergenic marker
1	95323982	95324194	212	supercont1.1091:117208-117427		220	Intergenic marker
1	95426692	95426912	220	supercont1.654:85500-85719		220	Intergenic marker
1	95592104	95592324	220	supercont1.654:235500-235719		220	Intergenic marker
1	95761796	95762016	220	supercont1.654:391500-391719		220	Intergenic marker
1	95910514	95910734	220	supercont1.654:529500-529719		220	Intergenic marker
1	96023263	96023483	220	supercont1.245:1593500-1593719		220	Intergenic marker
1	96163408	96163590	182	supercont1.295:825500-825719		220	Intergenic marker
1	96400353	96400573	220	supercont1.313:977500-977719		220	Intergenic marker
1	96510654	96510874	220	supercont1.313:851500-851719		220	Intergenic marker
1	96956654	96956874	220	supercont1.313:377500-377719		220	Intergenic marker
1	97263281	97263501	220	supercont1.313:85500-85719		220	Intergenic marker
1	97616428	97616648	220	supercont1.399:943500-943719		220	Intergenic marker
1	97892662	97892883	221	supercont1.399:687500-687719		220	Intergenic marker
1	98071494	98071707	213	supercont1.399:525500-525719		220	Intergenic marker
1	98356854	98357074	220	supercont1.399:227500-227719		220	Intergenic marker
1	98708041	98708261	220	supercont1.487:899500-899719		220	Intergenic marker
1	98782734	98782954	220	supercont1.57:111500-111719		220	Intergenic marker
1	99107419	99107639	220	supercont1.57:485500-485719		220	Intergenic marker
1	99143652	99143872	220	supercont1.57:527500-527719		220	Intergenic marker
1	99305433	99305653	220	supercont1.57:697500-697719		220	Intergenic marker
1	99460699	99460919	220	supercont1.57:827500-827719		220	Intergenic marker
1	99578301	99578521	220	supercont1.57:981500-981719		220	Intergenic marker
1	99693906	99694126	220	supercont1.57:1139500-1139719		220	Intergenic marker
1	99798141	99799659	1518	supercont1.1776:23220-24719	AAEL015305	1500	Promoter	sulfotransferase	Other detox
1	99931607	99931824	217	supercont1.195:1749500-1749719		220	Intergenic marker
1	100036128	100036347	219	supercont1.195:1621500-1621719		220	Intergenic marker
1	100125920	100126140	220	supercont1.202:103500-103719		220	Intergenic marker
1	100422065	100422182	117	supercont1.202:403500-403719		220	Intergenic marker
1	100544096	100544315	219	supercont1.202:531500-531719		220	Intergenic marker
1	100652749	100652969	220	supercont1.202:683500-683719		220	Intergenic marker
1	100797016	100797236	220	supercont1.202:827500-827719		220	Intergenic marker
1	100917745	100917964	219	supercont1.202:977500-977719		220	Intergenic marker
1	101240717	101240904	187	supercont1.202:1297500-1297719		220	Intergenic marker
1	101707128	101707327	199	supercont1.50:1425500-1425719		220	Intergenic marker
1	101853592	101853747	155	supercont1.50:1293500-1293719		220	Intergenic marker
1	102016309	102016528	219	supercont1.50:1127500-1127719		220	Intergenic marker
1	102160789	102161009	220	supercont1.50:991500-991719		220	Intergenic marker
1	102206644	102206815	171	supercont1.50:925500-925719		220	Intergenic marker
1	102430383	102430579	196	supercont1.50:697500-697719		220	Intergenic marker
1	102536266	102536490	224	supercont1.50:575500-575719		220	Intergenic marker
1	102727252	102727472	220	supercont1.690:383500-383719		220	Intergenic marker
1	102843701	102843921	220	supercont1.690:251500-251719		220	Intergenic marker
1	102907797	102908017	220	supercont1.543:163500-163719		220	Intergenic marker
1	102977468	102977692	224	supercont1.690:85500-85719		220	Intergenic marker
1	103225529	103225728	199	supercont1.285:419500-419719		220	Intergenic marker
1	103249013	103249447	434	supercont1.285:388130-389629	AAEL007830	1500	Promoter	cytochrome P450 CYP4H29	P450
1	103250210	103250848	638	supercont1.285:387492-388129	AAEL007830	638	Gene	cytochrome P450 CYP4H29	P450
1	103262363	103263264	901	supercont1.285:381965-382865	AAEL007830	901	Gene	cytochrome P450 CYP4H29	P450
1	103491453	103491605	152	supercont1.285:125500-125719		220	Intergenic marker
1	103690339	103690561	222	supercont1.658:553500-553719		220	Intergenic marker
1	103895000	103895213	213	supercont1.98:1643500-1643719		220	Intergenic marker
1	103931480	103931684	204	supercont1.617:393500-393719		220	Intergenic marker
1	104169650	104169707	57	supercont1.617:675500-675719		220	Intergenic marker
1	104453539	104453757	218	supercont1.111:2475500-2475719		220	Intergenic marker
1	104495082	104495204	122	supercont1.111:2425500-2425719		220	Intergenic marker
1	104500206	104500426	220	supercont1.111:2421500-2421719		220	Intergenic marker
1	104755656	104755796	140	supercont1.111:2177500-2177719		220	Intergenic marker
1	104915692	104915912	220	supercont1.111:2025500-2025719		220	Intergenic marker
1	105051571	105051791	220	supercont1.111:1891500-1891719		220	Intergenic marker
1	105472868	105473434	566	supercont1.111:1464200-1464765	AAEL004229	566	Gene	glutathione transferase GSTT4	GST
1	105488551	105488669	118	supercont1.111:1449448-1449565	AAEL004229	118	Gene	glutathione transferase GSTT4	GST
1	105488669	105490166	1497	supercont1.111:1447948-1449447	AAEL004229	1500	Promoter	glutathione transferase GSTT4	GST
1	105510680	105510899	219	supercont1.111:1427500-1427719		220	Intergenic marker
1	105754323	105754545	222	supercont1.111:1135500-1135719		220	Intergenic marker
1	105870784	105871004	220	supercont1.111:975500-975719		220	Intergenic marker
1	105970947	105971167	220	supercont1.111:861500-861719		220	Intergenic marker
1	106159380	106159604	224	supercont1.111:683500-683719		220	Intergenic marker
1	106243936	106244140	204	supercont1.111:537500-537719		220	Intergenic marker
1	106727101	106727320	219	supercont1.686:79500-79719		220	Intergenic marker
1	106873043	106873263	220	supercont1.686:229500-229719		220	Intergenic marker
1	107033264	107033484	220	supercont1.686:423500-423719		220	Intergenic marker
1	107201714	107201934	220	supercont1.71:77500-77719		220	Intergenic marker
1	107408699	107408880	181	supercont1.71:233500-233719		220	Intergenic marker
1	108082113	108082329	216	supercont1.71:957500-957719		220	Intergenic marker
1	108114459	108114688	229	supercont1.71:979500-979719		220	Intergenic marker
1	108404753	108404973	220	supercont1.189:169500-169719		220	Intergenic marker
1	108469158	108469378	220	supercont1.71:1369500-1369719		220	Intergenic marker
1	108550268	108550464	196	supercont1.71:1439500-1439719		220	Intergenic marker
1	108684605	108684825	220	supercont1.71:1617500-1617719		220	Intergenic marker
1	108863079	108863305	226	supercont1.71:1777500-1777719		220	Intergenic marker
1	109014565	109014775	210	supercont1.71:1907500-1907719		220	Intergenic marker
1	109114574	109114794	220	supercont1.71:2037500-2037719		220	Intergenic marker
1	109277611	109277756	145	supercont1.71:2177500-2177719		220	Intergenic marker
1	109482475	109482702	227	supercont1.71:2373500-2373719		220	Intergenic marker
1	109806046	109806266	220	supercont1.33:2375500-2375719		220	Intergenic marker
1	109978661	109978787	126	supercont1.33:2175500-2175719		220	Intergenic marker
1	110106997	110107217	220	supercont1.33:2037500-2037719		220	Intergenic marker
1	110219589	110219778	189	supercont1.33:1883500-1883719		220	Intergenic marker
1	110331201	110331299	98	supercont1.33:1779500-1779719		220	Intergenic marker
1	110466040	110466255	215	supercont1.33:1637500-1637719		220	Intergenic marker
1	110570607	110570827	220	supercont1.33:1503500-1503719		220	Intergenic marker
1	110745066	110745286	220	supercont1.33:1319500-1319719		220	Intergenic marker
1	110847847	110848067	220	supercont1.33:1147500-1147719		220	Intergenic marker
1	111191478	111191698	220	supercont1.33:833500-833719		220	Intergenic marker
1	111316996	111317188	192	supercont1.33:737500-737719		220	Intergenic marker
1	111628661	111628862	201	supercont1.33:393500-393719		220	Intergenic marker
1	111991659	111991874	215	supercont1.373:109500-109719		220	Intergenic marker
1	112078185	112078405	220	supercont1.373:239500-239719		220	Intergenic marker
1	112218541	112218761	220	supercont1.373:375500-375719		220	Intergenic marker
1	112451862	112452089	227	supercont1.373:539500-539719		220	Intergenic marker
1	112668583	112668803	220	supercont1.373:705500-705719		220	Intergenic marker
1	112879190	112879406	216	supercont1.373:897500-897719		220	Intergenic marker
1	112958693	112958913	220	supercont1.373:999500-999719		220	Intergenic marker
1	113083480	113083707	227	supercont1.373:1125500-1125719		220	Intergenic marker
1	113234644	113234721	77	supercont1.26:99500-99719		220	Intergenic marker
1	113373008	113373236	228	supercont1.26:229500-229719		220	Intergenic marker
1	113528295	113528516	221	supercont1.26:389500-389719		220	Intergenic marker
1	113751556	113751775	219	supercont1.26:617500-617719		220	Intergenic marker
1	113869302	113869523	221	supercont1.26:719500-719719		220	Intergenic marker
1	113980905	113981125	220	supercont1.26:851500-851719		220	Intergenic marker
1	114079951	114080171	220	supercont1.26:997500-997719		220	Intergenic marker
1	114375569	114375800	231	supercont1.26:1295500-1295719		220	Intergenic marker
1	114478081	114478303	222	supercont1.26:1425500-1425719		220	Intergenic marker
1	114617883	114618104	221	supercont1.26:1585500-1585719		220	Intergenic marker
1	114750055	114750275	220	supercont1.26:1727500-1727719		220	Intergenic marker
1	114883288	114883507	219	supercont1.26:1877500-1877719		220	Intergenic marker
1	115246367	115246589	222	supercont1.26:2249500-2249719		220	Intergenic marker
1	115634411	115634631	220	supercont1.26:2625500-2625719		220	Intergenic marker
1	115819596	115819816	220	supercont1.26:2789500-2789719		220	Intergenic marker
1	116132351	116132500	149	supercont1.176:561500-561719		220	Intergenic marker
1	116260787	116261007	220	supercont1.176:693500-693719		220	Intergenic marker
1	116265940	116266160	220	supercont1.176:699500-699719		220	Intergenic marker
1	116455546	116455766	220	supercont1.176:885500-885719		220	Intergenic marker
1	116561236	116561456	220	supercont1.176:987500-987719		220	Intergenic marker
1	116675040	116675260	220	supercont1.176:1125500-1125719		220	Intergenic marker
1	116840374	116840594	220	supercont1.522:81500-81719		220	Intergenic marker
1	116950052	116950269	217	supercont1.176:1325500-1325719		220	Intergenic marker
1	117086739	117086959	220	supercont1.176:1455500-1455719		220	Intergenic marker
1	117337455	117337675	220	supercont1.176:1761500-1761719		220	Intergenic marker
1	117467673	117467812	139	supercont1.176:1877500-1877719		220	Intergenic marker
1	117654292	117654512	220	supercont1.899:81500-81719		220	Intergenic marker
1	117806538	117806749	211	supercont1.899:231500-231719		220	Intergenic marker
1	117891223	117891443	220	supercont1.127:1285500-1285719		220	Intergenic marker
1	117961307	117961527	220	supercont1.127:1181500-1181719		220	Intergenic marker
1	118510807	118511027	220	supercont1.127:679500-679719		220	Intergenic marker
1	118643137	118643359	222	supercont1.127:529500-529719		220	Intergenic marker
1	118795281	118795501	220	supercont1.127:379500-379719		220	Intergenic marker
1	118953089	118953274	185	supercont1.127:165500-165719		220	Intergenic marker
1	119213081	119213301	220	supercont1.946:261500-261719		220	Intergenic marker
1	119351503	119351715	212	supercont1.946:119500-119719		220	Intergenic marker
1	119446034	119446254	220	supercont1.1223:67222-67441		220	Intergenic marker
1	119744725	119744838	113	supercont1.147:1577500-1577719		220	Intergenic marker
1	119783420	119783450	30	supercont1.792:415500-415719		220	Intergenic marker
1	119960603	119960819	216	supercont1.792:241500-241719		220	Intergenic marker
1	120075823	120076030	207	supercont1.792:115500-115719		220	Intergenic marker
1	120189861	120190044	183	supercont1.591:85500-85719		220	Intergenic marker
1	120505227	120505447	220	supercont1.591:383500-383719		220	Intergenic marker
1	120597254	120597474	220	supercont1.591:533500-533719		220	Intergenic marker
1	120797822	120798042	220	supercont1.191:1771500-1771719		220	Intergenic marker
1	120912651	120912875	224	supercont1.199:79500-79719		220	Intergenic marker
1	121056963	121057183	220	supercont1.199:231500-231719		220	Intergenic marker
1	121181906	121182132	226	supercont1.199:375500-375719		220	Intergenic marker
1	121315297	121315570	273	supercont1.199:525500-525719		220	Intergenic marker
1	121484585	121484798	213	supercont1.199:683500-683719		220	Intergenic marker
1	121635116	121635336	220	supercont1.199:831500-831719		220	Intergenic marker
1	121859771	121859991	220	supercont1.174:983500-983719		220	Intergenic marker
1	122246536	122246630	94	supercont1.174:1359500-1359719		220	Intergenic marker
1	122308662	122308878	216	supercont1.174:1441500-1441719		220	Intergenic marker
1	122426705	122426916	211	supercont1.174:1593500-1593719		220	Intergenic marker
1	122863517	122863737	220	supercont1.234:81500-81719		220	Intergenic marker
1	123079504	123079666	162	supercont1.699:107500-107719		220	Intergenic marker
1	123271425	123271645	220	supercont1.699:251500-251719		220	Intergenic marker
1	123480450	123480670	220	supercont1.699:489500-489719		220	Intergenic marker
1	123531796	123532890	1094	supercont1.699:543523-544616	AAEL012457	1094	Gene	alcohol dehydrogese	Other detox
1	123538570	123539611	1041	supercont1.699:544617-546116	AAEL012457	1500	Promoter	alcohol dehydrogese	Other detox
1	123547662	123549090	1428	supercont1.699:550059-551558	AAEL012455	1500	Promoter	alcohol dehydrogese	Other detox
1	123549090	123549991	901	supercont1.699:551559-552436	AAEL012455	878	Gene	alcohol dehydrogese	Other detox
1	123550218	123550383	165	supercont1.699:552665-552829	AAEL012455	165	Gene	alcohol dehydrogese	Other detox
1	123553119	123554067	948	supercont1.699:555366-556310	AAEL012455	945	Gene	alcohol dehydrogese	Other detox
1	123669204	123669424	220	supercont1.171:97500-97719		220	Intergenic marker
1	123820423	123820643	220	supercont1.171:257500-257719		220	Intergenic marker
1	123929161	123929403	242	supercont1.171:391500-391719		220	Intergenic marker
1	124061834	124062002	168	supercont1.171:529500-529719		220	Intergenic marker
1	124259513	124259733	220	supercont1.171:701500-701719		220	Intergenic marker
1	124363372	124363592	220	supercont1.171:827500-827719		220	Intergenic marker
1	124825145	124825365	220	supercont1.171:1301500-1301719		220	Intergenic marker
1	124974922	124975142	220	supercont1.171:1447500-1447719		220	Intergenic marker
1	125084988	125085209	221	supercont1.1080:75500-75719		220	Intergenic marker
1	125386067	125386166	99	supercont1.192:1773500-1773719		220	Intergenic marker
1	125409701	125413523	3822	supercont1.192:1744723-1748544	AAEL006157	3822	Gene	aldehyde oxidase	Other detox
1	125413523	125415023	1500	supercont1.192:1743223-1744722	AAEL006157	1500	Promoter	aldehyde oxidase	Other detox
1	125421620	125425436	3816	supercont1.192:1732804-1736619	AAEL006163	3816	Gene	aldehyde oxidase	Other detox
1	125425436	125426946	1510	supercont1.192:1731304-1732803	AAEL006163	1500	Promoter	aldehyde oxidase	Other detox
1	125609473	125609693	220	supercont1.192:1579500-1579719		220	Intergenic marker
1	125710753	125710973	220	supercont1.192:1479500-1479719		220	Intergenic marker
1	126209617	126209837	220	supercont1.192:983500-983719		220	Intergenic marker
1	126357127	126357347	220	supercont1.192:829500-829719		220	Intergenic marker
1	126543321	126543541	220	supercont1.192:679500-679719		220	Intergenic marker
1	126715500	126715720	220	supercont1.192:543500-543719		220	Intergenic marker
1	126857209	126857441	232	supercont1.192:385500-385719		220	Intergenic marker
1	127028692	127028911	219	supercont1.192:225500-225719		220	Intergenic marker
1	127219435	127219655	220	supercont1.192:79500-79719		220	Intergenic marker
1	127449213	127449433	220	supercont1.232:1577500-1577719		220	Intergenic marker
1	127703506	127703725	219	supercont1.232:1289500-1289719		220	Intergenic marker
1	127835050	127835265	215	supercont1.232:1179500-1179719		220	Intergenic marker
1	128382419	128382629	210	supercont1.232:677500-677719		220	Intergenic marker
1	128549406	128549626	220	supercont1.232:531500-531719		220	Intergenic marker
1	128709099	128709293	194	supercont1.232:401500-401719		220	Intergenic marker
1	128859068	128859289	221	supercont1.232:227500-227719		220	Intergenic marker
1	128887483	128887703	220	supercont1.232:197500-197719		220	Intergenic marker
1	129018026	129018246	220	supercont1.75:2683500-2683719		220	Intergenic marker
1	129173633	129173853	220	supercont1.145:1683500-1683719		220	Intergenic marker
1	129425665	129425885	220	supercont1.75:2325500-2325719		220	Intergenic marker
1	129682300	129682520	220	supercont1.75:2045500-2045719		220	Intergenic marker
1	129819831	129820051	220	supercont1.75:1889500-1889719		220	Intergenic marker
1	129891422	129891642	220	supercont1.75:1805500-1805719		220	Intergenic marker
1	129955184	129955411	227	supercont1.453:175500-175719		220	Intergenic marker
1	130054392	130054612	220	supercont1.75:1585500-1585719		220	Intergenic marker
1	130172883	130173103	220	supercont1.75:1447500-1447719		220	Intergenic marker
1	130330696	130330916	220	supercont1.75:1287500-1287719		220	Intergenic marker
1	130345483	130345703	220	supercont1.75:1273500-1273719		220	Intergenic marker
1	130823927	130824147	220	supercont1.75:835500-835719		220	Intergenic marker
1	130949360	130949580	220	supercont1.75:685500-685719		220	Intergenic marker
1	131055946	131056160	214	supercont1.75:543500-543719		220	Intergenic marker
1	131204580	131204747	167	supercont1.75:399500-399719		220	Intergenic marker
1	131348300	131348520	220	supercont1.75:253500-253719		220	Intergenic marker
1	131536185	131536408	223	supercont1.75:87500-87719		220	Intergenic marker
1	131814292	131814512	220	supercont1.845:151500-151719		220	Intergenic marker
1	132010541	132010761	220	supercont1.845:305500-305719		220	Intergenic marker
1	132177933	132178153	220	supercont1.66:139500-139719		220	Intergenic marker
1	132285771	132285991	220	supercont1.66:271500-271719		220	Intergenic marker
1	132410945	132411165	220	supercont1.66:389500-389719		220	Intergenic marker
1	132596227	132596447	220	supercont1.66:531500-531719		220	Intergenic marker
1	132904347	132904403	56	supercont1.66:853500-853719		220	Intergenic marker
1	133262553	133262773	220	supercont1.66:1143500-1143719		220	Intergenic marker
1	133439158	133439377	219	supercont1.66:1359500-1359719		220	Intergenic marker
1	133576559	133576789	230	supercont1.66:1493500-1493719		220	Intergenic marker
1	133621868	133622088	220	supercont1.66:1593500-1593719		220	Intergenic marker
1	134056250	134056470	220	supercont1.66:2031500-2031719		220	Intergenic marker
1	134070059	134070279	220	supercont1.66:2041500-2041719		220	Intergenic marker
1	134224064	134224284	220	supercont1.976:103500-103719		220	Intergenic marker
1	134280305	134280503	198	supercont1.489:679500-679719		220	Intergenic marker
1	134373611	134373831	220	supercont1.489:551500-551719		220	Intergenic marker
1	134828282	134828502	220	supercont1.489:93500-93719		220	Intergenic marker
1	135243765	135243985	220	supercont1.106:243500-243719		220	Intergenic marker
1	135397357	135397577	220	supercont1.106:407500-407719		220	Intergenic marker
1	135800832	135801017	185	supercont1.106:789854-790038	AAEL004054	185	Gene	cytochrome P450 CYP4G36	P450
1	135801087	135802002	915	supercont1.106:790109-791023	AAEL004054	915	Gene	cytochrome P450 CYP4G36	P450
1	135816543	135816726	183	supercont1.106:804152-804334	AAEL004054	183	Gene	cytochrome P450 CYP4G36	P450
1	135819971	135820169	198	supercont1.106:807861-808058	AAEL004054	198	Gene	cytochrome P450 CYP4G36	P450
1	135833590	135833810	220	supercont1.106:820706-820925	AAEL004054	220	Gene	cytochrome P450 CYP4G36	P450
1	135833810	135835318	1508	supercont1.106:820926-822425	AAEL004054	1500	Promoter	cytochrome P450 CYP4G36	P450
1	135849535	135849755	220	supercont1.106:835500-835719		220	Intergenic marker
1	136100204	136100424	220	supercont1.106:1117500-1117719		220	Intergenic marker
1	136246065	136246285	220	supercont1.106:1249500-1249719		220	Intergenic marker
1	136270295	136270515	220	supercont1.106:1283500-1283719		220	Intergenic marker
1	136903192	136903413	221	supercont1.106:1869500-1869719		220	Intergenic marker
1	137209177	137209413	236	supercont1.106:2241500-2241719		220	Intergenic marker
1	137598771	137598991	220	supercont1.37:3545500-3545719		220	Intergenic marker
1	137710345	137710467	122	supercont1.877:251500-251719		220	Intergenic marker
1	137963245	137963465	220	supercont1.37:3169500-3169719		220	Intergenic marker
1	138209462	138209682	220	supercont1.37:2941500-2941719		220	Intergenic marker
1	138361704	138361923	219	supercont1.37:2781500-2781719		220	Intergenic marker
1	138528457	138528677	220	supercont1.37:2631500-2631719		220	Intergenic marker
1	138606449	138606669	220	supercont1.37:2537500-2537719		220	Intergenic marker
1	138938289	138938509	220	supercont1.37:2179500-2179719		220	Intergenic marker
1	139054721	139054858	137	supercont1.37:2037500-2037719		220	Intergenic marker
1	139299019	139299242	223	supercont1.900:233500-233719		220	Intergenic marker
1	139412589	139412810	221	supercont1.900:117500-117719		220	Intergenic marker
1	139614120	139614340	220	supercont1.523:699500-699719		220	Intergenic marker
1	139742984	139743204	220	supercont1.523:537500-537719		220	Intergenic marker
1	140060806	140060899	93	supercont1.523:239500-239719		220	Intergenic marker
1	140130675	140130905	230	supercont1.523:147500-147719		220	Intergenic marker
1	140301875	140302095	220	supercont1.929:85500-85719		220	Intergenic marker
1	140446014	140446232	218	supercont1.929:229500-229719		220	Intergenic marker
1	140468734	140468954	220	supercont1.929:251500-251719		220	Intergenic marker
1	140655557	140655777	220	supercont1.84:2643500-2643719		220	Intergenic marker
1	140759170	140759390	220	supercont1.620:375500-375719		220	Intergenic marker
1	141091160	141091369	209	supercont1.402:827500-827719		220	Intergenic marker
1	141269800	141270020	220	supercont1.402:685500-685719		220	Intergenic marker
1	141411785	141412005	220	supercont1.402:529500-529719		220	Intergenic marker
1	141543903	141544124	221	supercont1.402:393500-393719		220	Intergenic marker
1	141672647	141672869	222	supercont1.402:233500-233719		220	Intergenic marker
1	142195085	142195305	220	supercont1.659:237500-237719		220	Intergenic marker
1	142217503	142217728	225	supercont1.659:277153-277377	AAEL012141	225	Gene	orthologue Ace-2	Structure
1	142218267	142218551	284	supercont1.659:277850-278133	AAEL012141	284	Gene	orthologue Ace-2	Structure
1	142234983	142235188	205	supercont1.659:295054-295258	AAEL012141	205	Gene	orthologue Ace-2	Structure
1	142235813	142235897	84	supercont1.659:296141-296224	AAEL012141	84	Gene	orthologue Ace-2	Structure
1	142237789	142238534	745	supercont1.659:296225-297724	AAEL012141	1500	Promoter	orthologue Ace-2	Structure
1	142578385	142578605	220	supercont1.791:187500-187719		220	Intergenic marker
1	142668640	142668860	220	supercont1.791:319500-319719		220	Intergenic marker
1	142789946	142790166	220	supercont1.791:407500-407719		220	Intergenic marker
1	143183502	143183722	220	supercont1.838:383500-383719		220	Intergenic marker
1	143349235	143349454	219	supercont1.838:249500-249719		220	Intergenic marker
1	143493527	143493638	111	supercont1.838:119500-119719		220	Intergenic marker
1	143561682	143561902	220	supercont1.29:1279500-1279719		220	Intergenic marker
1	143773350	143773569	219	supercont1.1011:140375-140594		220	Intergenic marker
1	144116621	144116841	220	supercont1.863:251500-251719		220	Intergenic marker
1	144262376	144262596	220	supercont1.863:117500-117719		220	Intergenic marker
1	144413824	144413866	42	supercont1.1158:118027-118246		220	Intergenic marker
1	145196520	145196740	220	supercont1.123:1471500-1471719		220	Intergenic marker
1	145386343	145386562	219	supercont1.123:1275500-1275719		220	Intergenic marker
1	145501464	145501684	220	supercont1.127:1841500-1841719		220	Intergenic marker
1	145538949	145539169	220	supercont1.127:1903500-1903719		220	Intergenic marker
1	145872036	145872256	220	supercont1.127:2275500-2275719		220	Intergenic marker
1	146017024	146017244	220	supercont1.717:117500-117719		220	Intergenic marker
1	146268549	146268769	220	supercont1.717:411500-411719		220	Intergenic marker
1	146662661	146662881	220	supercont1.670:237500-237719		220	Intergenic marker
1	146717088	146717308	220	supercont1.425:677500-677719		220	Intergenic marker
1	146821020	146821240	220	supercont1.670:411500-411719		220	Intergenic marker
1	147118164	147118351	187	supercont1.409:1005500-1005719		220	Intergenic marker
1	147154293	147154501	208	supercont1.180:79500-79719		220	Intergenic marker
1	147249420	147249640	220	supercont1.409:917500-917719		220	Intergenic marker
1	147371319	147371540	221	supercont1.340:253500-253719		220	Intergenic marker
1	147533133	147533353	220	supercont1.608:191500-191719		220	Intergenic marker
1	147586796	147586949	153	supercont1.608:231500-231719		220	Intergenic marker
1	147764346	147764566	220	supercont1.608:383500-383719		220	Intergenic marker
1	148041534	148042095	561	supercont1.608:620347-620907	AAEL011752	561	Gene	glutathione transferase GSTI1	GST
1	148042169	148042304	135	supercont1.608:620982-621116	AAEL011752	135	Gene	glutathione transferase GSTI1	GST
1	148270037	148270096	59	supercont1.581:605500-605719		220	Intergenic marker
1	148524811	148525031	220	supercont1.324:741500-741719		220	Intergenic marker
1	148730797	148731017	220	supercont1.324:525500-525719		220	Intergenic marker
1	148854708	148854928	220	supercont1.324:413500-413719		220	Intergenic marker
1	149018294	149018514	220	supercont1.324:233500-233719		220	Intergenic marker
1	149208838	149209058	220	supercont1.1280:148280-148499		220	Intergenic marker
1	149252774	149252994	220	supercont1.1280:102280-102499		220	Intergenic marker
1	149401821	149402041	220	supercont1.264:113500-113719		220	Intergenic marker
1	149499434	149499666	232	supercont1.597:81500-81719		220	Intergenic marker
1	149653844	149654064	220	supercont1.597:235500-235719		220	Intergenic marker
1	149798949	149799169	220	supercont1.597:379500-379719		220	Intergenic marker
1	149966696	149966916	220	supercont1.597:549500-549719		220	Intergenic marker
1	150213449	150213673	224	supercont1.1150:109082-109301		220	Intergenic marker
1	150359857	150360077	220	supercont1.160:237500-237719		220	Intergenic marker
1	150519476	150519696	220	supercont1.160:403500-403719		220	Intergenic marker
1	150589885	150589991	106	supercont1.81:437500-437719		220	Intergenic marker
1	150751952	150752136	184	supercont1.160:613500-613719		220	Intergenic marker
1	150961712	150961851	139	supercont1.160:847500-847719		220	Intergenic marker
1	150979051	150979260	209	supercont1.267:533500-533719		220	Intergenic marker
1	151522679	151522899	220	supercont1.130:1827500-1827719		220	Intergenic marker
1	152947043	152947263	220	supercont1.747:259500-259719		220	Intergenic marker
1	153210032	153210252	220	supercont1.244:241500-241719		220	Intergenic marker
1	153431628	153431848	220	supercont1.619:603500-603719		220	Intergenic marker
1	153873971	153874191	220	supercont1.619:177500-177719		220	Intergenic marker
1	155422062	155422282	220	supercont1.622:111500-111719		220	Intergenic marker
1	155423786	155424006	220	supercont1.622:113500-113719		220	Intergenic marker
1	155551944	155552164	220	supercont1.622:235500-235719		220	Intergenic marker
1	155698275	155698495	220	supercont1.622:393500-393719		220	Intergenic marker
1	155928629	155930127	1498	supercont1.622:650830-652329	AAEL011850	1500	Promoter	cytochrome P450 CYP315A1	P450
1	155930127	155930321	194	supercont1.622:652330-652523	AAEL011850	194	Gene	cytochrome P450 CYP315A1	P450
1	155930982	155931189	207	supercont1.622:653186-653392	AAEL011850	207	Gene	cytochrome P450 CYP315A1	P450
1	155931244	155931447	203	supercont1.622:653448-653650	AAEL011850	203	Gene	cytochrome P450 CYP315A1	P450
1	155941093	155941300	207	supercont1.622:658884-659090	AAEL011850	207	Gene	cytochrome P450 CYP315A1	P450
1	155941360	155941497	137	supercont1.622:659151-659287	AAEL011850	137	Gene	cytochrome P450 CYP315A1	P450
1	155941561	155941774	213	supercont1.622:659352-659564	AAEL011850	213	Gene	cytochrome P450 CYP315A1	P450
1	155941831	155942047	216	supercont1.622:659622-659837	AAEL011850	216	Gene	cytochrome P450 CYP315A1	P450
1	155958982	155959702	720	supercont1.622:678361-679072	AAEL011850	712	Gene	cytochrome P450 CYP315A1	P450
1	156024192	156024412	220	supercont1.820:89500-89719		220	Intergenic marker
1	156173283	156173503	220	supercont1.820:229500-229719		220	Intergenic marker
1	156328221	156328441	220	supercont1.820:377500-377719		220	Intergenic marker
1	156336450	156336670	220	supercont1.312:883500-883719		220	Intergenic marker
1	156483873	156484093	220	supercont1.375:401500-401719		220	Intergenic marker
1	156587574	156587794	220	supercont1.375:299500-299719		220	Intergenic marker
1	156624862	156625087	225	supercont1.375:247500-247719		220	Intergenic marker
1	156788690	156788839	149	supercont1.123:2193500-2193719		220	Intergenic marker
1	157012524	157012744	220	supercont1.229:839500-839719		220	Intergenic marker
1	157020196	157020416	220	supercont1.229:845500-845719		220	Intergenic marker
1	157348924	157349132	208	supercont1.229:1141500-1141719		220	Intergenic marker
1	157703334	157703554	220	supercont1.229:1453500-1453719		220	Intergenic marker
1	157942330	157942550	220	supercont1.229:1687500-1687719		220	Intergenic marker
1	158422457	158422677	220	supercont1.932:117500-117719		220	Intergenic marker
1	158588334	158588554	220	supercont1.127:1735500-1735719		220	Intergenic marker
1	158743315	158743535	220	supercont1.127:1595500-1595719		220	Intergenic marker
1	158806457	158806677	220	supercont1.127:1511500-1511719		220	Intergenic marker
1	159108392	159108614	222	supercont1.1111:225500-225719		220	Intergenic marker
1	159639403	159639623	220	supercont1.449:297500-297719		220	Intergenic marker
1	159719591	159719811	220	supercont1.449:385500-385719		220	Intergenic marker
1	159866214	159866434	220	supercont1.449:533500-533719		220	Intergenic marker
1	160092837	160093057	220	supercont1.449:759500-759719		220	Intergenic marker
1	160278969	160279189	220	supercont1.462:251500-251719		220	Intergenic marker
1	160463015	160463235	220	supercont1.666:541500-541719		220	Intergenic marker
1	160610351	160610571	220	supercont1.666:413500-413719		220	Intergenic marker
1	160708296	160708516	220	supercont1.666:307500-307719		220	Intergenic marker
1	160925338	160925558	220	supercont1.666:117500-117719		220	Intergenic marker
1	161264805	161265025	220	supercont1.1154:75500-75719		220	Intergenic marker
1	161455562	161455782	220	supercont1.749:429500-429719		220	Intergenic marker
1	161595591	161595811	220	supercont1.749:293500-293719		220	Intergenic marker
1	161738478	161738698	220	supercont1.749:153500-153719		220	Intergenic marker
1	161943648	161943911	263	supercont1.93:2149500-2149719		220	Intergenic marker
1	162008710	162008930	220	supercont1.93:2201500-2201719		220	Intergenic marker
1	162236228	162236438	210	supercont1.93:2431500-2431719		220	Intergenic marker
1	162280891	162280977	86	supercont1.93:2479500-2479719		220	Intergenic marker
1	162638321	162638492	171	supercont1.265:709500-709719		220	Intergenic marker
1	162765018	162765238	220	supercont1.915:239500-239719		220	Intergenic marker
1	162878977	162879197	220	supercont1.915:123500-123719		220	Intergenic marker
1	163201188	163201408	220	supercont1.780:93500-93719		220	Intergenic marker
1	163412029	163412249	220	supercont1.294:111500-111719		220	Intergenic marker
1	163609402	163609622	220	supercont1.294:293500-293719		220	Intergenic marker
1	163732767	163732987	220	supercont1.294:465500-465719		220	Intergenic marker
1	163781899	163782119	220	supercont1.294:533500-533719		220	Intergenic marker
1	164297094	164297314	220	supercont1.294:1005500-1005719		220	Intergenic marker
1	164461098	164461318	220	supercont1.294:1145500-1145719		220	Intergenic marker
1	164595429	164595649	220	supercont1.294:1283500-1283719		220	Intergenic marker
1	164747650	164747870	220	supercont1.144:1729500-1729719		220	Intergenic marker
1	164903530	164903750	220	supercont1.144:1889500-1889719		220	Intergenic marker
1	165049935	165050155	220	supercont1.144:2025500-2025719		220	Intergenic marker
1	165227168	165227388	220	supercont1.308:81500-81719		220	Intergenic marker
1	165576799	165577019	220	supercont1.308:531500-531719		220	Intergenic marker
1	165970640	165970860	220	supercont1.307:1125500-1125719		220	Intergenic marker
1	166112375	166112595	220	supercont1.307:993500-993719		220	Intergenic marker
1	166489205	166489425	220	supercont1.218:1591500-1591719		220	Intergenic marker
1	166811274	166811494	220	supercont1.218:1291500-1291719		220	Intergenic marker
1	167100585	167100805	220	supercont1.218:1009500-1009719		220	Intergenic marker
1	167138609	167138829	220	supercont1.218:971500-971719		220	Intergenic marker
1	167583505	167583725	220	supercont1.218:533500-533719		220	Intergenic marker
1	167609257	167609477	220	supercont1.218:507500-507719		220	Intergenic marker
1	167779385	167779605	220	supercont1.218:337500-337719		220	Intergenic marker
1	167842781	167843001	220	supercont1.218:275500-275719		220	Intergenic marker
1	168387898	168388118	220	supercont1.144:561500-561719		220	Intergenic marker
1	168553980	168554200	220	supercont1.144:729500-729719		220	Intergenic marker
1	168653279	168653502	223	supercont1.346:75500-75719		220	Intergenic marker
1	168813254	168813507	253	supercont1.346:246228-246480	AAEL008749	253	Gene	glycosyltransferase	UGT
1	168827678	168828967	1289	supercont1.346:264307-265595	AAEL008749	1289	Gene	glycosyltransferase	UGT
1	168828967	168829659	692	supercont1.346:265596-267095	AAEL008749	1500	Promoter	glycosyltransferase	UGT
1	168837559	168837658	99	supercont1.346:286509-288080	AAEL008751	1572	Gene	glycosyltransferase	UGT
1	168841829	168844131	2302	supercont1.346:288141-290446	AAEL008751	2306	Gene	glycosyltransferase	UGT
1	168982953	168983173	220	supercont1.346:455500-455719		220	Intergenic marker
1	169250296	169250516	220	supercont1.346:699500-699719		220	Intergenic marker
1	169404561	169404781	220	supercont1.346:887500-887719		220	Intergenic marker
1	169497592	169497812	220	supercont1.346:975500-975719		220	Intergenic marker
1	169714813	169715033	220	supercont1.346:1139500-1139719		220	Intergenic marker
1	169878770	169878990	220	supercont1.2:2187500-2187719		220	Intergenic marker
1	170103192	170103412	220	supercont1.2:2029500-2029719		220	Intergenic marker
1	170214275	170214495	220	supercont1.2:1919500-1919719		220	Intergenic marker
1	170370787	170371007	220	supercont1.2:1765500-1765719		220	Intergenic marker
1	170539695	170539915	220	supercont1.2:1581500-1581719		220	Intergenic marker
1	170551559	170551779	220	supercont1.9:377500-377719		220	Intergenic marker
1	170645766	170645986	220	supercont1.2:1481500-1481719		220	Intergenic marker
1	170831901	170832121	220	supercont1.2:1303500-1303719		220	Intergenic marker
1	170907961	170908181	220	supercont1.2:1237500-1237719		220	Intergenic marker
1	171011646	171011867	221	supercont1.326:107500-107719		220	Intergenic marker
1	171173190	171173410	220	supercont1.326:247500-247719		220	Intergenic marker
1	171623992	171624212	220	supercont1.326:693500-693719		220	Intergenic marker
1	171803973	171804193	220	supercont1.326:855500-855719		220	Intergenic marker
1	171953607	171953827	220	supercont1.326:989500-989719		220	Intergenic marker
1	172073250	172073470	220	supercont1.326:1143500-1143719		220	Intergenic marker
1	172120132	172120242	110	supercont1.113:2059500-2059719		220	Intergenic marker
1	172414285	172414505	220	supercont1.264:237500-237719		220	Intergenic marker
1	172560717	172560937	220	supercont1.264:377500-377719		220	Intergenic marker
1	172768187	172768407	220	supercont1.264:577500-577719		220	Intergenic marker
1	172915272	172915492	220	supercont1.805:501500-501719		220	Intergenic marker
1	173072785	173073005	220	supercont1.323:181500-181719		220	Intergenic marker
1	173290295	173290515	220	supercont1.323:391500-391719		220	Intergenic marker
1	173747555	173747775	220	supercont1.323:831500-831719		220	Intergenic marker
1	173795303	173795530	227	supercont1.31:2777500-2777719		220	Intergenic marker
1	174128928	174129149	221	supercont1.323:1227500-1227719		220	Intergenic marker
1	174288951	174289171	220	supercont1.1176:62654-62873		220	Intergenic marker
1	174387134	174387354	220	supercont1.56:99500-99719		220	Intergenic marker
1	174465688	174465911	223	supercont1.56:233500-233719		220	Intergenic marker
1	174750768	174750987	219	supercont1.56:487500-487719		220	Intergenic marker
1	174801663	174801883	220	supercont1.56:537500-537719		220	Intergenic marker
1	175021596	175021816	220	supercont1.56:757500-757719		220	Intergenic marker
1	175101194	175101414	220	supercont1.56:861500-861719		220	Intergenic marker
1	175231216	175231436	220	supercont1.56:975500-975719		220	Intergenic marker
1	175390741	175390961	220	supercont1.56:1127500-1127719		220	Intergenic marker
1	175557613	175557650	37	supercont1.56:1295500-1295719		220	Intergenic marker
1	175695348	175695568	220	supercont1.56:1427500-1427719		220	Intergenic marker
1	175944961	175945181	220	supercont1.56:1729500-1729719		220	Intergenic marker
1	176082016	176082236	220	supercont1.56:1875500-1875719		220	Intergenic marker
1	176247565	176247785	220	supercont1.56:2035500-2035719		220	Intergenic marker
1	176437294	176437514	220	supercont1.56:2199500-2199719		220	Intergenic marker
1	176665065	176665283	218	supercont1.56:2417500-2417719		220	Intergenic marker
1	176998394	176998613	219	supercont1.56:2705500-2705719		220	Intergenic marker
1	177132356	177132576	220	supercont1.56:2839500-2839719		220	Intergenic marker
1	177225751	177225971	220	supercont1.56:2925500-2925719		220	Intergenic marker
1	177604802	177604897	95	supercont1.66:2305500-2305719		220	Intergenic marker
1	177634327	177634547	220	supercont1.66:2345500-2345719		220	Intergenic marker
1	177780375	177780601	226	supercont1.66:2475500-2475719		220	Intergenic marker
1	177979347	177979567	220	supercont1.66:2653500-2653719		220	Intergenic marker
1	178151994	178152214	220	supercont1.508:699500-699719		220	Intergenic marker
1	178291577	178291678	101	supercont1.508:543500-543719		220	Intergenic marker
1	178451649	178451869	220	supercont1.508:395500-395719		220	Intergenic marker
1	178538529	178538581	52	supercont1.6:3449500-3449719		220	Intergenic marker
1	178897413	178897583	170	supercont1.212:153500-153719		220	Intergenic marker
1	178994508	178994728	220	supercont1.212:237500-237719		220	Intergenic marker
1	179159050	179159270	220	supercont1.212:401500-401719		220	Intergenic marker
1	179289725	179289945	220	supercont1.212:533500-533719		220	Intergenic marker
1	179459733	179459953	220	supercont1.212:675500-675719		220	Intergenic marker
1	179632968	179633188	220	supercont1.212:837500-837719		220	Intergenic marker
1	179773394	179773614	220	supercont1.212:979500-979719		220	Intergenic marker
1	179951921	179952141	220	supercont1.212:1145500-1145719		220	Intergenic marker
1	180237130	180237350	220	supercont1.212:1429500-1429719		220	Intergenic marker
1	180439235	180439455	220	supercont1.147:171500-171719		220	Intergenic marker
1	180674412	180674632	220	supercont1.147:427500-427719		220	Intergenic marker
1	181174811	181175031	220	supercont1.147:943500-943719		220	Intergenic marker
1	181449583	181449803	220	supercont1.147:1217500-1217719		220	Intergenic marker
1	181525326	181525546	220	supercont1.147:1285500-1285719		220	Intergenic marker
1	181708314	181708534	220	supercont1.147:1429500-1429719		220	Intergenic marker
1	182069451	182069671	220	supercont1.147:1779500-1779719		220	Intergenic marker
1	182160170	182160390	220	supercont1.147:1911500-1911719		220	Intergenic marker
1	182344558	182344778	220	supercont1.147:2045500-2045719		220	Intergenic marker
1	182438022	182438242	220	supercont1.125:679500-679719		220	Intergenic marker
1	182541120	182541340	220	supercont1.125:565500-565719		220	Intergenic marker
1	182645003	182645148	145	supercont1.125:449500-449719		220	Intergenic marker
1	182901703	182901923	220	supercont1.790:379500-379719		220	Intergenic marker
1	182960358	182960578	220	supercont1.790:261500-261719		220	Intergenic marker
1	183090969	183091189	220	supercont1.790:101500-101719		220	Intergenic marker
1	183323653	183323858	205	supercont1.188:289500-289719		220	Intergenic marker
1	183465152	183465372	220	supercont1.188:429500-429719		220	Intergenic marker
1	183653583	183653804	221	supercont1.188:637500-637719		220	Intergenic marker
1	183707450	183707667	217	supercont1.188:715500-715719		220	Intergenic marker
1	183821466	183821686	220	supercont1.188:857500-857719		220	Intergenic marker
1	184228930	184229150	220	supercont1.188:1327500-1327719		220	Intergenic marker
1	184416969	184417189	220	supercont1.188:1555500-1555719		220	Intergenic marker
1	184447267	184447487	220	supercont1.188:1589500-1589719		220	Intergenic marker
1	184576159	184576379	220	supercont1.188:1741500-1741719		220	Intergenic marker
1	184695397	184695616	219	supercont1.188:1015500-1015719		220	Intergenic marker
1	184895409	184895628	219	supercont1.22:1283500-1283719		220	Intergenic marker
1	185004801	185005021	220	supercont1.22:1151500-1151719		220	Intergenic marker
1	185173709	185173929	220	supercont1.22:1005500-1005719		220	Intergenic marker
1	185477111	185477331	220	supercont1.22:699500-699719		220	Intergenic marker
1	185594880	185595109	229	supercont1.22:529500-529719		220	Intergenic marker
1	185779426	185779646	220	supercont1.905:275500-275719		220	Intergenic marker
1	185973354	185973574	220	supercont1.905:75500-75719		220	Intergenic marker
1	186275553	186275769	216	supercont1.270:1277500-1277719		220	Intergenic marker
1	186383960	186384180	220	supercont1.270:1161500-1161719		220	Intergenic marker
1	186591971	186592017	46	supercont1.270:983500-983719		220	Intergenic marker
1	186653826	186654046	220	supercont1.270:885500-885719		220	Intergenic marker
1	186794938	186795158	220	supercont1.270:709500-709719		220	Intergenic marker
1	186950303	186950447	144	supercont1.270:553500-553719		220	Intergenic marker
1	187064824	187065045	221	supercont1.270:391500-391719		220	Intergenic marker
1	187206777	187206997	220	supercont1.270:255500-255719		220	Intergenic marker
1	187398408	187398633	225	supercont1.270:79500-79719		220	Intergenic marker
1	187561176	187561396	220	supercont1.546:537500-537719		220	Intergenic marker
1	187586573	187586793	220	supercont1.8:2945500-2945719		220	Intergenic marker
1	187678595	187678815	220	supercont1.546:699500-699719		220	Intergenic marker
1	187996252	187996472	220	supercont1.518:675500-675719		220	Intergenic marker
1	188145641	188145763	122	supercont1.518:529500-529719		220	Intergenic marker
1	188415583	188415803	220	supercont1.518:395500-395719		220	Intergenic marker
1	188531993	188532089	96	supercont1.518:225500-225719		220	Intergenic marker
1	188653440	188653660	220	supercont1.518:77500-77719		220	Intergenic marker
1	188861023	188861247	224	supercont1.93:1907500-1907719		220	Intergenic marker
1	188972604	188972824	220	supercont1.93:1783500-1783719		220	Intergenic marker
1	189132327	189132547	220	supercont1.93:1605500-1605719		220	Intergenic marker
1	189305126	189305345	219	supercont1.93:1425500-1425719		220	Intergenic marker
1	189435514	189435734	220	supercont1.93:1277500-1277719		220	Intergenic marker
1	189595130	189595343	213	supercont1.93:1129500-1129719		220	Intergenic marker
1	189990620	189990840	220	supercont1.81:2637500-2637719		220	Intergenic marker
1	190105891	190107391	1500	supercont1.81:2523919-2525418	AAEL003201	1500	Promoter	carboxy/choline esterase CCEAE5C	CCE
1	190112210	190113836	1626	supercont1.81:2517474-2519099	AAEL003181	1626	Gene	carboxy/choline esterase CCEAE3C	CCE
1	190124070	190125570	1500	supercont1.81:2505739-2507238	AAEL003196	1500	Promoter	carboxy/choline esterase CCEAE2C	CCE
1	190133605	190133860	255	supercont1.81:2498277-2498531	AAEL003195	255	Gene	carboxy/choline esterase CCEAE1C	CCE
1	190429092	190429313	221	supercont1.81:2207500-2207719		220	Intergenic marker
1	190529791	190530011	220	supercont1.310:385500-385719		220	Intergenic marker
1	190579072	190579122	50	supercont1.81:2031500-2031719		220	Intergenic marker
1	190597225	190597445	220	supercont1.29:2201500-2201719		220	Intergenic marker
1	190730067	190730287	220	supercont1.81:1881500-1881719		220	Intergenic marker
1	190902737	190902957	220	supercont1.81:1729500-1729719		220	Intergenic marker
1	191162002	191162214	212	supercont1.81:1491500-1491719		220	Intergenic marker
1	191369795	191370005	210	supercont1.81:1283500-1283719		220	Intergenic marker
1	191568537	191568741	204	supercont1.81:1135500-1135719		220	Intergenic marker
1	191729437	191729657	220	supercont1.81:995500-995719		220	Intergenic marker
1	191857070	191857151	81	supercont1.81:913500-913719		220	Intergenic marker
1	192023724	192023947	223	supercont1.81:723500-723719		220	Intergenic marker
1	192193662	192193882	220	supercont1.81:525500-525719		220	Intergenic marker
1	192413029	192413240	211	supercont1.81:281500-281719		220	Intergenic marker
1	192511536	192511668	132	supercont1.825:75500-75719		220	Intergenic marker
1	192676234	192676454	220	supercont1.825:225500-225719		220	Intergenic marker
1	193010242	193010462	220	supercont1.80:1593500-1593719		220	Intergenic marker
1	193237638	193237853	215	supercont1.446:397500-397719		220	Intergenic marker
1	193406257	193406478	221	supercont1.446:229500-229719		220	Intergenic marker
1	193532908	193533017	109	supercont1.446:77500-77719		220	Intergenic marker
1	193660573	193660793	220	supercont1.160:1523500-1523719		220	Intergenic marker
1	193845201	193845347	146	supercont1.209:189500-189719		220	Intergenic marker
1	193875946	193876166	220	supercont1.20:3515500-3515719		220	Intergenic marker
1	194300846	194301066	220	supercont1.446:685500-685719		220	Intergenic marker
1	194612354	194612573	219	supercont1.2:5475500-5475719		220	Intergenic marker
1	194728498	194728718	220	supercont1.2:5345500-5345719		220	Intergenic marker
1	194813218	194813438	220	supercont1.2:5255500-5255719		220	Intergenic marker
1	195163324	195163543	219	supercont1.2:4875500-4875719		220	Intergenic marker
1	195329981	195330201	220	supercont1.2:4727500-4727719		220	Intergenic marker
1	195613264	195613484	220	supercont1.2:4455500-4455719		220	Intergenic marker
1	196016506	196016728	222	supercont1.2:3987500-3987719		220	Intergenic marker
1	196199946	196200166	220	supercont1.2:3831500-3831719		220	Intergenic marker
1	196298819	196299038	219	supercont1.2:3683500-3683719		220	Intergenic marker
1	196428735	196428955	220	supercont1.2:3549500-3549719		220	Intergenic marker
1	196575242	196575462	220	supercont1.2:3377500-3377719		220	Intergenic marker
1	196693883	196694103	220	supercont1.2:3225500-3225719		220	Intergenic marker
1	196810540	196810760	220	supercont1.2:3097500-3097719		220	Intergenic marker
1	196877738	196877959	221	supercont1.2:3039500-3039719		220	Intergenic marker
1	197078444	197078664	220	supercont1.2:2783500-2783719		220	Intergenic marker
1	197279899	197280119	220	supercont1.2:2549500-2549719		220	Intergenic marker
1	197382400	197382620	220	supercont1.2:2411500-2411719		220	Intergenic marker
1	197705494	197705711	217	supercont1.642:77500-77719		220	Intergenic marker
1	197866537	197866757	220	supercont1.260:1431500-1431719		220	Intergenic marker
1	197991535	197991755	220	supercont1.260:1291500-1291719		220	Intergenic marker
1	198286338	198286498	160	supercont1.260:977500-977719		220	Intergenic marker
1	198444403	198444623	220	supercont1.260:829500-829719		220	Intergenic marker
1	198610741	198610953	212	supercont1.260:681500-681719		220	Intergenic marker
1	198644924	198645144	220	supercont1.260:657500-657719		220	Intergenic marker
1	198899060	198899280	220	supercont1.289:983500-983719		220	Intergenic marker
1	198948890	198949110	220	supercont1.260:287500-287719		220	Intergenic marker
1	199178318	199178441	123	supercont1.260:85500-85719		220	Intergenic marker
1	199665143	199665363	220	supercont1.388:619500-619719		220	Intergenic marker
1	199837508	199837729	221	supercont1.388:797500-797719		220	Intergenic marker
1	200114272	200114484	212	supercont1.388:1049500-1049719		220	Intergenic marker
1	200321838	200322058	220	supercont1.175:545500-545719		220	Intergenic marker
1	200492239	200492459	220	supercont1.175:683500-683719		220	Intergenic marker
1	200665023	200665166	143	supercont1.175:859500-859719		220	Intergenic marker
1	200828973	200829193	220	supercont1.175:1007500-1007719		220	Intergenic marker
1	201113550	201113771	221	supercont1.175:1289500-1289719		220	Intergenic marker
1	201324834	201325053	219	supercont1.175:1539500-1539719		220	Intergenic marker
1	201428372	201428551	179	supercont1.175:1601500-1601719		220	Intergenic marker
1	201549722	201549942	220	supercont1.175:1727500-1727719		220	Intergenic marker
1	201714985	201715206	221	supercont1.175:1883500-1883719		220	Intergenic marker
1	202098461	202098681	220	supercont1.810:233500-233719		220	Intergenic marker
1	202492587	202492807	220	supercont1.1062:155500-155719		220	Intergenic marker
1	202554701	202554921	220	supercont1.1062:235500-235719		220	Intergenic marker
1	202778559	202778771	212	supercont1.867:137500-137719		220	Intergenic marker
1	203104002	203104224	222	supercont1.97:939500-939719		220	Intergenic marker
1	203553672	203553892	220	supercont1.97:513500-513719		220	Intergenic marker
1	204264731	204264927	196	supercont1.479:527500-527719		220	Intergenic marker
1	204400270	204400490	220	supercont1.479:425500-425719		220	Intergenic marker
1	204617671	204617891	220	supercont1.479:225500-225719		220	Intergenic marker
1	204752772	204752992	220	supercont1.479:103500-103719		220	Intergenic marker
1	205116640	205116860	220	supercont1.927:129500-129719		220	Intergenic marker
1	205432750	205432970	220	supercont1.324:1029500-1029719		220	Intergenic marker
1	206030180	206030402	222	supercont1.762:385500-385719		220	Intergenic marker
1	206152174	206152250	76	supercont1.762:225500-225719		220	Intergenic marker
1	206210671	206210891	220	supercont1.762:161500-161719		220	Intergenic marker
1	206319379	206319605	226	supercont1.848:377500-377719		220	Intergenic marker
1	206458812	206459032	220	supercont1.848:225500-225719		220	Intergenic marker
1	206593982	206594021	39	supercont1.848:87500-87719		220	Intergenic marker
1	206839082	206839306	224	supercont1.437:727500-727719		220	Intergenic marker
1	206999214	206999434	220	supercont1.437:585500-585719		220	Intergenic marker
1	207329011	207329232	221	supercont1.437:277500-277719		220	Intergenic marker
1	207461090	207461310	220	supercont1.437:85500-85719		220	Intergenic marker
1	207591091	207591311	220	supercont1.20:395500-395719		220	Intergenic marker
1	207984404	207984624	220	supercont1.74:2775500-2775719		220	Intergenic marker
1	208092757	208092977	220	supercont1.74:2677500-2677719		220	Intergenic marker
1	208276560	208276761	201	supercont1.74:2479500-2479719		220	Intergenic marker
1	208572053	208572273	220	supercont1.74:2093500-2093719		220	Intergenic marker
1	208765518	208765620	102	supercont1.74:1883500-1883719		220	Intergenic marker
1	208835901	208836121	220	supercont1.74:1829500-1829719		220	Intergenic marker
1	209118751	209118971	220	supercont1.647:107500-107719		220	Intergenic marker
1	209259610	209259830	220	supercont1.647:247500-247719		220	Intergenic marker
1	209397874	209398094	220	supercont1.647:393500-393719		220	Intergenic marker
1	209527988	209528218	230	supercont1.647:551500-551719		220	Intergenic marker
1	210056386	210056606	220	supercont1.20:3639500-3639719		220	Intergenic marker
1	210400446	210400666	220	supercont1.20:3243500-3243719		220	Intergenic marker
1	210726751	210726971	220	supercont1.234:439500-439719		220	Intergenic marker
1	210953970	210954045	75	supercont1.234:681500-681719		220	Intergenic marker
1	211095828	211096048	220	supercont1.234:869500-869719		220	Intergenic marker
1	211234076	211234276	200	supercont1.234:991500-991719		220	Intergenic marker
1	211371727	211371880	153	supercont1.234:1135500-1135719		220	Intergenic marker
1	211498864	211499058	194	supercont1.234:1297500-1297719		220	Intergenic marker
1	211693523	211693744	221	supercont1.234:1473500-1473719		220	Intergenic marker
1	211797802	211798022	220	supercont1.234:1587500-1587719		220	Intergenic marker
1	212212767	212212988	221	supercont1.503:95500-95719		220	Intergenic marker
1	212303077	212303297	220	supercont1.503:243500-243719		220	Intergenic marker
1	212796937	212797157	220	supercont1.1102:113957-114176		220	Intergenic marker
1	213007862	213008082	220	supercont1.697:529500-529719		220	Intergenic marker
1	213024338	213024558	220	supercont1.697:507500-507719		220	Intergenic marker
1	213273082	213273302	220	supercont1.697:317500-317719		220	Intergenic marker
1	213616136	213616348	212	supercont1.546:291500-291719		220	Intergenic marker
1	213727751	213727971	220	supercont1.409:91500-91719		220	Intergenic marker
1	214272209	214272345	136	supercont1.409:561500-561719		220	Intergenic marker
1	214476879	214477063	184	supercont1.514:97500-97719		220	Intergenic marker
1	214799343	214799563	220	supercont1.77:527500-527719		220	Intergenic marker
1	214940937	214941157	220	supercont1.77:393500-393719		220	Intergenic marker
1	214981568	214981788	220	supercont1.77:351500-351719		220	Intergenic marker
1	215116445	215116665	220	supercont1.77:215500-215719		220	Intergenic marker
1	215164411	215164558	147	supercont1.95:1159500-1159719		220	Intergenic marker
1	215321331	215321551	220	supercont1.561:611500-611719		220	Intergenic marker
1	215538060	215538275	215	supercont1.561:397500-397719		220	Intergenic marker
1	215544019	215544111	92	supercont1.617:549500-549719		220	Intergenic marker
1	215676859	215677079	220	supercont1.561:245500-245719		220	Intergenic marker
1	215843818	215844038	220	supercont1.561:77500-77719		220	Intergenic marker
1	216001515	216001735	220	supercont1.258:77500-77719		220	Intergenic marker
1	216220092	216220312	220	supercont1.258:301500-301719		220	Intergenic marker
1	216514188	216514402	214	supercont1.258:577500-577719		220	Intergenic marker
1	216576660	216576795	135	supercont1.258:667743-667883	AAEL007486	141	Gene	carboxy/choline esterase CCEAE20	CCE
1	216577004	216577312	308	supercont1.258:668383-668690	AAEL007486	308	Gene	carboxy/choline esterase CCEAE20	CCE
1	216577368	216578078	710	supercont1.258:668747-669456	AAEL007486	710	Gene	carboxy/choline esterase CCEAE20	CCE
1	216580254	216580433	179	supercont1.258:680170-680348	AAEL007486	179	Gene	carboxy/choline esterase CCEAE20	CCE
1	216580495	216580779	284	supercont1.258:680411-680694	AAEL007486	284	Gene	carboxy/choline esterase CCEAE20	CCE
1	216646022	216646212	190	supercont1.258:727831-728020	AAEL007486	190	Gene	carboxy/choline esterase CCEAE20	CCE
1	216651692	216651912	220	supercont1.258:733500-733719		220	Intergenic marker
1	216735764	216735984	220	supercont1.258:827500-827719		220	Intergenic marker
1	216917079	216917302	223	supercont1.258:1011500-1011719		220	Intergenic marker
1	217325003	217325223	220	supercont1.258:1369500-1369719		220	Intergenic marker
1	217431679	217431899	220	supercont1.258:1463500-1463719		220	Intergenic marker
1	217531858	217532078	220	supercont1.1157:86767-86986		220	Intergenic marker
1	217864821	217865041	220	supercont1.516:741500-741719		220	Intergenic marker
1	218039227	218039447	220	supercont1.516:573500-573719		220	Intergenic marker
1	218369568	218369779	211	supercont1.516:253500-253719		220	Intergenic marker
1	218712869	218713089	220	supercont1.379:95500-95719		220	Intergenic marker
1	218951742	218951971	229	supercont1.379:347500-347719		220	Intergenic marker
1	219165043	219165263	220	supercont1.379:553500-553719		220	Intergenic marker
1	219424985	219425197	212	supercont1.379:825500-825719		220	Intergenic marker
1	219551279	219551499	220	supercont1.379:975500-975719		220	Intergenic marker
1	220500283	220500638	355	supercont1.123:1123997-1125496	AAEL004557	1500	Promoter	sulfotransferase	Other detox
1	220500638	220501073	435	supercont1.123:1123562-1123996	AAEL004557	435	Gene	sulfotransferase	Other detox
1	220501144	220501898	754	supercont1.123:1122737-1123490	AAEL004557	754	Gene	sulfotransferase	Other detox
1	220619195	220619415	220	supercont1.123:1003500-1003719		220	Intergenic marker
1	220797921	220798141	220	supercont1.123:825500-825719		220	Intergenic marker
1	220910117	220910337	220	supercont1.123:685500-685719		220	Intergenic marker
1	221066272	221066492	220	supercont1.123:545500-545719		220	Intergenic marker
1	221199492	221199712	220	supercont1.123:381500-381719		220	Intergenic marker
1	221326898	221327097	199	supercont1.123:229500-229719		220	Intergenic marker
1	221524687	221524882	195	supercont1.123:75500-75719		220	Intergenic marker
1	221685195	221685415	220	supercont1.1133:110005-110224		220	Intergenic marker
1	221984543	221984763	220	supercont1.752:145500-145719		220	Intergenic marker
1	222148669	222148889	220	supercont1.752:291500-291719		220	Intergenic marker
1	222273150	222273370	220	supercont1.752:413500-413719		220	Intergenic marker
1	222445628	222445848	220	supercont1.414:75500-75719		220	Intergenic marker
1	222476696	222476916	220	supercont1.1241:26654-26873		220	Intergenic marker
1	222828926	222829146	220	supercont1.414:427500-427719		220	Intergenic marker
1	222951441	222951661	220	supercont1.414:563500-563719		220	Intergenic marker
1	223068158	223068378	220	supercont1.414:683500-683719		220	Intergenic marker
1	223174516	223174729	213	supercont1.944:85500-85719		220	Intergenic marker
1	223181380	223181609	229	supercont1.414:861500-861719		220	Intergenic marker
1	223198550	223198709	159	supercont1.97:1093500-1093719		220	Intergenic marker
1	223501712	223501932	220	supercont1.560:625500-625719		220	Intergenic marker
1	224116873	224117085	212	supercont1.980:235500-235719		220	Intergenic marker
1	224257053	224257275	222	supercont1.1152:105712-105931		220	Intergenic marker
1	224471262	224471482	220	supercont1.567:639500-639719		220	Intergenic marker
1	224631548	224631768	220	supercont1.194:463500-463719		220	Intergenic marker
1	224816349	224816569	220	supercont1.194:285500-285719		220	Intergenic marker
1	225265792	225266012	220	supercont1.1017:147132-147351		220	Intergenic marker
1	225519843	225520059	216	supercont1.1081:121542-121761		220	Intergenic marker
1	226356577	226356797	220	supercont1.60:2645500-2645719		220	Intergenic marker
1	226479135	226479356	221	supercont1.60:2547500-2547719		220	Intergenic marker
1	227081102	227081235	133	supercont1.60:1881500-1881719		220	Intergenic marker
1	227207649	227207858	209	supercont1.60:1773500-1773719		220	Intergenic marker
1	227423154	227423374	220	supercont1.60:1601500-1601719		220	Intergenic marker
1	227703496	227703716	220	supercont1.60:1281500-1281719		220	Intergenic marker
1	227836351	227836571	220	supercont1.60:1149500-1149719		220	Intergenic marker
1	227999395	227999615	220	supercont1.60:981500-981719		220	Intergenic marker
1	228183942	228184162	220	supercont1.60:827500-827719		220	Intergenic marker
1	228426411	228426632	221	supercont1.60:625500-625719		220	Intergenic marker
1	228767590	228767810	220	supercont1.60:387500-387719		220	Intergenic marker
1	228910531	228910751	220	supercont1.60:239500-239719		220	Intergenic marker
1	229222223	229222443	220	supercont1.88:1473500-1473719		220	Intergenic marker
1	229351733	229351791	58	supercont1.88:1589500-1589719		220	Intergenic marker
1	229522161	229522377	216	supercont1.88:1751500-1751719		220	Intergenic marker
1	229644991	229645132	141	supercont1.88:1877500-1877719		220	Intergenic marker
1	229888934	229889149	215	supercont1.88:2051500-2051719		220	Intergenic marker
1	230135838	230136067	229	supercont1.88:2289500-2289719		220	Intergenic marker
1	230345037	230345257	220	supercont1.88:2509500-2509719		220	Intergenic marker
1	230446053	230446273	220	supercont1.88:2632014-2632233		220	Intergenic marker
1	230940454	230940674	220	supercont1.521:549500-549719		220	Intergenic marker
1	231074306	231074542	236	supercont1.521:415500-415719		220	Intergenic marker
1	231265215	231265444	229	supercont1.521:231500-231719		220	Intergenic marker
1	231412340	231412542	202	supercont1.521:103500-103719		220	Intergenic marker
1	231514294	231514514	220	supercont1.67:83500-83719		220	Intergenic marker
1	231623035	231623266	231	supercont1.813:139500-139719		220	Intergenic marker
1	231661877	231662099	222	supercont1.67:227500-227719		220	Intergenic marker
1	231802559	231802779	220	supercont1.67:383500-383719		220	Intergenic marker
1	231959067	231959287	220	supercont1.67:537500-537719		220	Intergenic marker
1	232118875	232119095	220	supercont1.67:679500-679719		220	Intergenic marker
1	232320159	232320379	220	supercont1.67:877500-877719		220	Intergenic marker
1	232437765	232437985	220	supercont1.67:979500-979719		220	Intergenic marker
1	232741829	232742049	220	supercont1.67:1279500-1279719		220	Intergenic marker
1	232830328	232830528	200	supercont1.24:3979500-3979719		220	Intergenic marker
1	232904668	232904882	214	supercont1.67:1443500-1443719		220	Intergenic marker
1	233125908	233126129	221	supercont1.370:1001500-1001719		220	Intergenic marker
1	233270352	233270572	220	supercont1.370:841500-841719		220	Intergenic marker
1	233450562	233450782	220	supercont1.370:679500-679719		220	Intergenic marker
1	233641979	233642199	220	supercont1.370:529500-529719		220	Intergenic marker
1	233794031	233794251	220	supercont1.370:385500-385719		220	Intergenic marker
1	233950199	233950419	220	supercont1.370:235500-235719		220	Intergenic marker
1	233995289	233995509	220	supercont1.370:193500-193719		220	Intergenic marker
1	234330781	234331001	220	supercont1.315:1173500-1173719		220	Intergenic marker
1	234517663	234517883	220	supercont1.315:985500-985719		220	Intergenic marker
1	234822191	234822411	220	supercont1.315:699500-699719		220	Intergenic marker
1	234962575	234962795	220	supercont1.315:573500-573719		220	Intergenic marker
1	235139275	235139495	220	supercont1.315:391500-391719		220	Intergenic marker
1	235242772	235242992	220	supercont1.315:239500-239719		220	Intergenic marker
1	235403255	235403288	33	supercont1.315:81500-81719		220	Intergenic marker
1	235605692	235605912	220	supercont1.117:133500-133719		220	Intergenic marker
1	235716680	235716868	188	supercont1.117:249500-249719		220	Intergenic marker
1	235854631	235854851	220	supercont1.117:395500-395719		220	Intergenic marker
1	236044950	236045170	220	supercont1.117:577500-577719		220	Intergenic marker
1	236112725	236112776	51	supercont1.127:843500-843719		220	Intergenic marker
1	236287084	236287304	220	supercont1.117:811500-811719		220	Intergenic marker
1	236315169	236315309	140	supercont1.117:837500-837719		220	Intergenic marker
1	236711843	236712063	220	supercont1.117:1217500-1217719		220	Intergenic marker
1	236762453	236762669	216	supercont1.117:1297500-1297719		220	Intergenic marker
1	236898284	236898504	220	supercont1.117:1435500-1435719		220	Intergenic marker
1	237058241	237058461	220	supercont1.117:1585500-1585719		220	Intergenic marker
1	237199198	237199418	220	supercont1.117:1725500-1725719		220	Intergenic marker
1	237348202	237348422	220	supercont1.117:1883500-1883719		220	Intergenic marker
1	237492094	237492269	175	supercont1.117:2039500-2039719		220	Intergenic marker
1	237762203	237762423	220	supercont1.906:87500-87719		220	Intergenic marker
1	238273614	238273834	220	supercont1.587:237500-237719		220	Intergenic marker
1	238422238	238422458	220	supercont1.587:97500-97719		220	Intergenic marker
1	238521072	238521292	220	supercont1.875:159500-159719		220	Intergenic marker
1	238610188	238610406	218	supercont1.1002:182053-182272		220	Intergenic marker
1	238875010	238875230	220	supercont1.1162:110196-110415		220	Intergenic marker
1	238947122	238947335	213	supercont1.249:1129500-1129719		220	Intergenic marker
1	239127400	239127620	220	supercont1.767:85500-85719		220	Intergenic marker
1	239293551	239293771	220	supercont1.767:247500-247719		220	Intergenic marker
1	239565536	239565756	220	supercont1.1048:126952-127171		220	Intergenic marker
1	239886605	239886825	220	supercont1.501:697500-697719		220	Intergenic marker
1	240042918	240043138	220	supercont1.501:553500-553719		220	Intergenic marker
1	240205617	240205839	222	supercont1.501:413500-413719		220	Intergenic marker
1	240526103	240526323	220	supercont1.501:85500-85719		220	Intergenic marker
1	240843264	240843484	220	supercont1.335:233500-233719		220	Intergenic marker
1	241050152	241050372	220	supercont1.335:415500-415719		220	Intergenic marker
1	241188459	241188679	220	supercont1.335:531500-531719		220	Intergenic marker
1	241704715	241704935	220	supercont1.335:1067500-1067719		220	Intergenic marker
1	241833397	241833617	220	supercont1.335:1193500-1193719		220	Intergenic marker
1	241948987	241949200	213	supercont1.162:701500-701719		220	Intergenic marker
1	242102678	242102898	220	supercont1.1194:106796-107015		220	Intergenic marker
1	242367380	242367600	220	supercont1.483:163500-163719		220	Intergenic marker
1	242487287	242487434	147	supercont1.110:1883500-1883719		220	Intergenic marker
1	242646812	242647032	220	supercont1.1:397500-397719		220	Intergenic marker
1	242773052	242773272	220	supercont1.1:277500-277719		220	Intergenic marker
1	243095025	243095245	220	supercont1.50:1633500-1633719		220	Intergenic marker
1	243316097	243316321	224	supercont1.50:1803500-1803719		220	Intergenic marker
1	243406142	243406283	141	supercont1.50:1875500-1875719		220	Intergenic marker
1	243636399	243636613	214	supercont1.50:2073500-2073719		220	Intergenic marker
1	243744165	243744266	101	supercont1.50:2207500-2207719		220	Intergenic marker
1	243924862	243924993	131	supercont1.50:2333500-2333719		220	Intergenic marker
1	244070673	244070893	220	supercont1.50:2489500-2489719		220	Intergenic marker
1	244211120	244211340	220	supercont1.50:2631500-2631719		220	Intergenic marker
1	244270597	244270817	220	supercont1.135:125500-125719		220	Intergenic marker
1	244376005	244376225	220	supercont1.50:2779500-2779719		220	Intergenic marker
1	244547347	244547556	209	supercont1.50:2925500-2925719		220	Intergenic marker
1	244685604	244685824	220	supercont1.50:3075500-3075719		220	Intergenic marker
1	244922200	244922378	178	supercont1.153:679500-679719		220	Intergenic marker
1	245116153	245116373	220	supercont1.153:547500-547719		220	Intergenic marker
1	245253778	245253998	220	supercont1.153:417500-417719		220	Intergenic marker
1	245402213	245402433	220	supercont1.153:243500-243719		220	Intergenic marker
1	245562995	245563178	183	supercont1.153:81500-81719		220	Intergenic marker
1	245824643	245824863	220	supercont1.155:1897500-1897719		220	Intergenic marker
1	245962302	245962522	220	supercont1.155:1755500-1755719		220	Intergenic marker
1	246173189	246173409	220	supercont1.155:1531500-1531719		220	Intergenic marker
1	246413891	246414111	220	supercont1.155:1291500-1291719		220	Intergenic marker
1	246535054	246535274	220	supercont1.155:1165500-1165719		220	Intergenic marker
1	246710963	246711183	220	supercont1.155:999500-999719		220	Intergenic marker
1	246996664	246996887	223	supercont1.155:727500-727719		220	Intergenic marker
1	247524744	247524964	220	supercont1.155:269500-269719		220	Intergenic marker
1	247717360	247717580	220	supercont1.155:83500-83719		220	Intergenic marker
1	247863927	247864147	220	supercont1.96:2237500-2237719		220	Intergenic marker
1	248000165	248000385	220	supercont1.96:2095500-2095719		220	Intergenic marker
1	248130678	248130811	133	supercont1.5:2535500-2535719		220	Intergenic marker
1	248655384	248655604	220	supercont1.96:1437500-1437719		220	Intergenic marker
1	248822001	248822221	220	supercont1.96:1275500-1275719		220	Intergenic marker
1	248927876	248928096	220	supercont1.96:1129500-1129719		220	Intergenic marker
1	249091557	249091777	220	supercont1.96:981500-981719		220	Intergenic marker
1	249121751	249123332	1581	supercont1.96:949503-951083	AAEL003748	1581	Gene	cytochrome P450 CYP9AE1	P450
1	249123332	249124826	1494	supercont1.96:948003-949502	AAEL003748	1500	Promoter	cytochrome P450 CYP9AE1	P450
1	249138430	249138594	164	supercont1.96:931544-931707	AAEL003763	164	Gene	cytochrome P450 CYP329B1	P450
1	249138651	249139814	1163	supercont1.96:930324-931486	AAEL003763	1163	Gene	cytochrome P450 CYP329B1	P450
1	249139866	249140087	221	supercont1.96:930051-930271	AAEL003763	221	Gene	cytochrome P450 CYP329B1	P450
1	249140087	249140396	309	supercont1.96:928551-930050	AAEL003763	1500	Promoter	cytochrome P450 CYP329B1	P450
1	249197677	249197897	220	supercont1.96:877500-877719		220	Intergenic marker
1	249511190	249511410	220	supercont1.96:541500-541719		220	Intergenic marker
1	249516809	249517029	220	supercont1.96:535500-535719		220	Intergenic marker
1	249633347	249633573	226	supercont1.96:407500-407719		220	Intergenic marker
1	249772680	249772896	216	supercont1.96:267500-267719		220	Intergenic marker
1	250103505	250103725	220	supercont1.100:307500-307719		220	Intergenic marker
1	250192251	250192471	220	supercont1.100:379500-379719		220	Intergenic marker
1	250632811	250633031	220	supercont1.100:777500-777719		220	Intergenic marker
1	250677224	250677444	220	supercont1.100:835500-835719		220	Intergenic marker
1	250682300	250682463	163	supercont1.20:245500-245719		220	Intergenic marker
1	251151277	251151497	220	supercont1.100:1239500-1239719		220	Intergenic marker
1	251209310	251209529	219	supercont1.100:1275500-1275719		220	Intergenic marker
1	251341734	251341838	104	supercont1.100:1433500-1433719		220	Intergenic marker
1	251502883	251502928	45	supercont1.100:1593500-1593719		220	Intergenic marker
1	251654110	251654330	220	supercont1.100:1731500-1731719		220	Intergenic marker
1	251799664	251799866	202	supercont1.100:1875500-1875719		220	Intergenic marker
1	251953794	251953994	200	supercont1.100:2031500-2031719		220	Intergenic marker
1	252112744	252112964	220	supercont1.100:2181500-2181719		220	Intergenic marker
1	252239005	252239225	220	supercont1.100:2331500-2331719		220	Intergenic marker
1	252609593	252609813	220	supercont1.777:387500-387719		220	Intergenic marker
1	252765146	252765366	220	supercont1.777:237500-237719		220	Intergenic marker
1	252833959	252834179	220	supercont1.382:703500-703719		220	Intergenic marker
1	252895910	252896124	214	supercont1.777:111500-111719		220	Intergenic marker
1	253016196	253016416	220	supercont1.1088:211853-212072		220	Intergenic marker
1	253111037	253111201	164	supercont1.966:233500-233719		220	Intergenic marker
1	253234426	253234646	220	supercont1.966:111500-111719		220	Intergenic marker
1	253490561	253490765	204	supercont1.1055:111941-112160		220	Intergenic marker
1	253740972	253741193	221	supercont1.730:393500-393719		220	Intergenic marker
1	253765179	253765399	220	supercont1.730:377500-377719		220	Intergenic marker
1	253931958	253932178	220	supercont1.730:233500-233719		220	Intergenic marker
1	254071553	254071773	220	supercont1.730:91500-91719		220	Intergenic marker
1	254108095	254108312	217	supercont1.70:2647500-2647719		220	Intergenic marker
1	254283846	254285346	1500	supercont1.1337:29576-31075	AAEL014924	1500	Promoter	cytochrome P450 CYP6Z?	P450
1	254284267	254285346	1079	supercont1.70:2503203-2504702	AAEL002872	1500	Promoter	cytochrome P450 CYP6Z?	P450
1	254285346	254286703	1357	supercont1.1337:31076-32432	AAEL014924	1357	Gene	cytochrome P450 CYP6Z?	P450
1	254286764	254287224	460	supercont1.1337:32494-32951	AAEL014924	458	Gene	cytochrome P450 CYP6Z?	P450
1	254298125	254298345	220	supercont1.70:2485500-2485719		220	Intergenic marker
1	254368301	254368521	220	supercont1.70:2423500-2423719		220	Intergenic marker
1	254575866	254576086	220	supercont1.70:2211500-2211719		220	Intergenic marker
1	254753713	254753933	220	supercont1.70:2033500-2033719		220	Intergenic marker
1	254902086	254902306	220	supercont1.70:1875500-1875719		220	Intergenic marker
1	255050957	255051177	220	supercont1.70:1735500-1735719		220	Intergenic marker
1	255206413	255206633	220	supercont1.70:1577500-1577719		220	Intergenic marker
1	255319479	255319699	220	supercont1.70:1455500-1455719		220	Intergenic marker
1	255485607	255485827	220	supercont1.70:1289500-1289719		220	Intergenic marker
1	255769778	255769998	220	supercont1.70:983500-983719		220	Intergenic marker
1	255869359	255869579	220	supercont1.70:877500-877719		220	Intergenic marker
1	255873357	255873577	220	supercont1.70:873500-873719		220	Intergenic marker
1	256062367	256062587	220	supercont1.70:681500-681719		220	Intergenic marker
1	256197087	256197307	220	supercont1.70:537500-537719		220	Intergenic marker
1	256349020	256349240	220	supercont1.70:385500-385719		220	Intergenic marker
1	256489400	256489620	220	supercont1.70:227500-227719		220	Intergenic marker
1	256621448	256621668	220	supercont1.70:91500-91719		220	Intergenic marker
1	257038344	257038564	220	supercont1.181:1849500-1849719		220	Intergenic marker
1	257294146	257294366	220	supercont1.181:1591500-1591719		220	Intergenic marker
1	257439030	257439260	230	supercont1.181:1441500-1441719		220	Intergenic marker
1	257628700	257628920	220	supercont1.181:1277500-1277719		220	Intergenic marker
1	257742265	257742485	220	supercont1.181:1169500-1169719		220	Intergenic marker
1	257991179	257991398	219	supercont1.181:977500-977719		220	Intergenic marker
1	258108014	258108234	220	supercont1.181:853500-853719		220	Intergenic marker
1	258283466	258283673	207	supercont1.181:687500-687719		220	Intergenic marker
1	258384304	258384488	184	supercont1.181:615500-615719		220	Intergenic marker
1	258594115	258594335	220	supercont1.181:391500-391719		220	Intergenic marker
1	258726158	258726378	220	supercont1.181:259500-259719		220	Intergenic marker
1	258863586	258863774	188	supercont1.181:127500-127719		220	Intergenic marker
1	258892552	258892768	216	supercont1.181:89500-89719		220	Intergenic marker
1	259311960	259312180	220	supercont1.252:1135500-1135719		220	Intergenic marker
1	259461468	259461688	220	supercont1.252:979500-979719		220	Intergenic marker
1	259601194	259601410	216	supercont1.252:831500-831719		220	Intergenic marker
1	259677131	259677351	220	supercont1.252:699500-699719		220	Intergenic marker
1	259832174	259832394	220	supercont1.252:543500-543719		220	Intergenic marker
1	259978235	259978455	220	supercont1.252:375500-375719		220	Intergenic marker
1	260276446	260276586	140	supercont1.252:87500-87719		220	Intergenic marker
1	260625203	260625427	224	supercont1.73:2641500-2641719		220	Intergenic marker
1	260824367	260824587	220	supercont1.73:2493500-2493719		220	Intergenic marker
1	260979272	260979492	220	supercont1.73:2339500-2339719		220	Intergenic marker
1	261169999	261170219	220	supercont1.73:2189500-2189719		220	Intergenic marker
1	261629227	261629447	220	supercont1.73:1745500-1745719		220	Intergenic marker
1	261787754	261787974	220	supercont1.73:1579500-1579719		220	Intergenic marker
1	261945335	261945555	220	supercont1.73:1445500-1445719		220	Intergenic marker
1	262075681	262075901	220	supercont1.73:1295500-1295719		220	Intergenic marker
1	262664284	262664504	220	supercont1.73:677500-677719		220	Intergenic marker
1	262797005	262797225	220	supercont1.73:559500-559719		220	Intergenic marker
1	262978494	262978713	219	supercont1.113:111500-111719		220	Intergenic marker
1	263108106	263108326	220	supercont1.113:237500-237719		220	Intergenic marker
1	263266086	263266306	220	supercont1.113:387500-387719		220	Intergenic marker
1	263409322	263409543	221	supercont1.113:531500-531719		220	Intergenic marker
1	263770312	263770532	220	supercont1.1116:137834-138053		220	Intergenic marker
1	263967051	263967271	220	supercont1.1291:88575-88794		220	Intergenic marker
1	264238235	264238358	123	supercont1.491:203500-203719		220	Intergenic marker
1	264322227	264322376	149	supercont1.491:283500-283719		220	Intergenic marker
1	264409065	264409285	220	supercont1.491:383500-383719		220	Intergenic marker
1	264608721	264608941	220	supercont1.491:533500-533719		220	Intergenic marker
1	265596924	265597110	186	supercont1.190:1751500-1751719		220	Intergenic marker
1	265795310	265795530	220	supercont1.190:1585500-1585719		220	Intergenic marker
1	265957641	265957861	220	supercont1.190:1441500-1441719		220	Intergenic marker
1	266402778	266402997	219	supercont1.190:981500-981719		220	Intergenic marker
1	266548981	266549196	215	supercont1.190:831500-831719		220	Intergenic marker
1	266726990	266727204	214	supercont1.190:695500-695719		220	Intergenic marker
1	266878023	266878243	220	supercont1.190:533500-533719		220	Intergenic marker
1	267030172	267030392	220	supercont1.190:383500-383719		220	Intergenic marker
1	267277846	267277890	44	supercont1.243:1447500-1447719		220	Intergenic marker
1	267562597	267562817	220	supercont1.243:1145500-1145719		220	Intergenic marker
1	267597412	267597612	200	supercont1.243:1087500-1087719		220	Intergenic marker
1	267791430	267791650	220	supercont1.243:857500-857719		220	Intergenic marker
1	268250978	268251201	223	supercont1.265:531500-531719		220	Intergenic marker
1	268261587	268261803	216	supercont1.476:349500-349719		220	Intergenic marker
1	268291770	268291990	220	supercont1.476:387500-387719		220	Intergenic marker
1	268454647	268454867	220	supercont1.476:537500-537719		220	Intergenic marker
1	268592367	268592587	220	supercont1.476:695500-695719		220	Intergenic marker
1	268946308	268946524	216	supercont1.281:131500-131719		220	Intergenic marker
1	269085220	269085440	220	supercont1.281:297500-297719		220	Intergenic marker
1	269170843	269171063	220	supercont1.281:381500-381719		220	Intergenic marker
1	269332273	269332493	220	supercont1.281:527500-527719		220	Intergenic marker
1	269489561	269489769	208	supercont1.281:675500-675719		220	Intergenic marker
1	269784873	269785093	220	supercont1.281:981500-981719		220	Intergenic marker
1	269937845	269938065	220	supercont1.281:1129500-1129719		220	Intergenic marker
1	270105912	270106132	220	supercont1.281:1287500-1287719		220	Intergenic marker
1	270315459	270315667	208	supercont1.650:75500-75719		220	Intergenic marker
1	270607321	270607541	220	supercont1.650:375500-375719		220	Intergenic marker
1	270954281	270954501	220	supercont1.920:83500-83719		220	Intergenic marker
1	271328586	271329151	565	supercont1.1327:46285-46849	AAEL014893	565	Gene	cytochrome P450 CYP6BB2	P450
1	271329213	271330315	1102	supercont1.1327:46912-48013	AAEL014893	1102	Gene	cytochrome P450 CYP6BB2	P450
1	271330315	271331815	1500	supercont1.1327:48014-49513	AAEL014893	1500	Promoter	cytochrome P450 CYP6BB2	P450
1	271375926	271376342	416	supercont1.702:29018-29433	AAEL012492	416	Gene	cytochrome P450 CYP6AA5	P450
1	271376401	271377500	1099	supercont1.702:29493-30591	AAEL012492	1099	Gene	cytochrome P450 CYP6AA5	P450
1	271377500	271378394	894	supercont1.702:30592-32091	AAEL012492	1500	Promoter	cytochrome P450 CYP6AA5	P450
1	271403384	271403800	416	supercont1.1327:120145-120560	AAEL014892	416	Gene	cytochrome P450 CYP6P?	P450
1	271403860	271404028	168	supercont1.1327:120621-120787	AAEL014892	167	Gene	cytochrome P450 CYP6P?	P450
1	271403860	271404953	1093	supercont1.702:58104-59196	AAEL012494	1093	Gene	cytochrome P450 CYP6BZ1	P450
1	271404045	271404953	908	supercont1.1327:120805-121712	AAEL014892	908	Gene	cytochrome P450 CYP6P?	P450
1	271404953	271405815	862	supercont1.702:59197-60696	AAEL012494	1500	Promoter	cytochrome P450 CYP6BZ1	P450
1	271404953	271406453	1500	supercont1.1327:121713-123212	AAEL014892	1500	Promoter	cytochrome P450 CYP6P?	P450
1	271405212	271405725	513	supercont1.702:59458-59970	AAEL012491	513	Gene	cytochrome P450 CYP6P12	P450
1	271405222	271405725	503	supercont1.1327:121982-122484	AAEL014891	503	Gene	cytochrome P450 CYP6P?	P450
1	271405783	271405814	31	supercont1.702:60029-60059	AAEL012491	31	Gene	cytochrome P450 CYP6P12	P450
1	271405783	271406951	1168	supercont1.1327:122543-123710	AAEL014891	1168	Gene	cytochrome P450 CYP6P?	P450
1	271405814	271406894	1080	supercont1.702:62548-63627	AAEL012491	1080	Gene	cytochrome P450 CYP6P12	P450
1	271406951	271408123	1172	supercont1.1327:123711-125210	AAEL014891	1500	Promoter	cytochrome P450 CYP6P?	P450
1	271420338	271420816	478	supercont1.1327:134299-134776	AAEL014890	478	Gene	cytochrome P450 CYP6CC1	P450
1	271420878	271421959	1081	supercont1.1327:134839-135919	AAEL014890	1081	Gene	cytochrome P450 CYP6CC1	P450
1	271421959	271423459	1500	supercont1.1327:135920-137419	AAEL014890	1500	Promoter	cytochrome P450 CYP6CC1	P450
1	271931699	271931919	220	supercont1.702:497500-497719		220	Intergenic marker
1	272105059	272105279	220	supercont1.1051:103500-103719		220	Intergenic marker
1	272291713	272291933	220	supercont1.1142:124157-124376		220	Intergenic marker
1	272449867	272450087	220	supercont1.1026:243500-243719		220	Intergenic marker
1	272698769	272698967	198	supercont1.425:97500-97719		220	Intergenic marker
1	272828384	272828604	220	supercont1.425:229500-229719		220	Intergenic marker
1	273243045	273243254	209	supercont1.132:1909500-1909719		220	Intergenic marker
1	273470904	273471124	220	supercont1.425:829500-829719		220	Intergenic marker
1	273960572	273960792	220	supercont1.1035:221524-221743		220	Intergenic marker
1	274011014	274011234	220	supercont1.1204:120332-120551		220	Intergenic marker
1	274337384	274337604	220	supercont1.940:139500-139719		220	Intergenic marker
1	274614717	274614938	221	supercont1.1147:112023-112242		220	Intergenic marker
1	274794463	274794683	220	supercont1.80:1125500-1125719		220	Intergenic marker
1	275182081	275182260	179	supercont1.399:509500-509719		220	Intergenic marker
1	275216811	275216920	109	supercont1.80:709500-709719		220	Intergenic marker
1	275405496	275405599	103	supercont1.80:527500-527719		220	Intergenic marker
1	275545928	275546131	203	supercont1.80:389500-389719		220	Intergenic marker
1	275744536	275744729	193	supercont1.80:235500-235719		220	Intergenic marker
1	275874483	275874695	212	supercont1.80:85500-85719		220	Intergenic marker
1	276006028	276006257	229	supercont1.429:675500-675719		220	Intergenic marker
1	276155580	276155800	220	supercont1.429:835500-835719		220	Intergenic marker
1	276358469	276358689	220	supercont1.692:85500-85719		220	Intergenic marker
1	276513942	276514162	220	supercont1.692:239500-239719		220	Intergenic marker
1	276944049	276944269	220	supercont1.911:233500-233719		220	Intergenic marker
1	276984642	276984862	220	supercont1.546:387500-387719		220	Intergenic marker
1	277095376	277095596	220	supercont1.911:79500-79719		220	Intergenic marker
1	277345223	277345443	220	supercont1.750:401500-401719		220	Intergenic marker
1	277485970	277486190	220	supercont1.750:239500-239719		220	Intergenic marker
1	277700726	277700956	230	supercont1.750:89500-89719		220	Intergenic marker
1	277881668	277881889	221	supercont1.1246:107884-108103		220	Intergenic marker
1	278337441	278337660	219	supercont1.480:393500-393719		220	Intergenic marker
1	278523741	278523961	220	supercont1.480:533500-533719		220	Intergenic marker
1	278746473	278746682	209	supercont1.480:733500-733719		220	Intergenic marker
1	278979167	278979387	220	supercont1.184:565500-565719		220	Intergenic marker
1	279138850	279139070	220	supercont1.1084:152464-152683		220	Intergenic marker
1	279439026	279439246	220	supercont1.718:451500-451719		220	Intergenic marker
1	279499255	279499475	220	supercont1.142:309500-309719		220	Intergenic marker
1	279635631	279635851	220	supercont1.718:259500-259719		220	Intergenic marker
1	279654718	279654938	220	supercont1.832:155500-155719		220	Intergenic marker
1	279813045	279813265	220	supercont1.718:77500-77719		220	Intergenic marker
1	279861693	279861913	220	supercont1.680:77500-77719		220	Intergenic marker
1	280020591	280020811	220	supercont1.680:249500-249719		220	Intergenic marker
1	280342957	280343177	220	supercont1.824:237500-237719		220	Intergenic marker
1	280558581	280558801	220	supercont1.1187:97949-98168		220	Intergenic marker
1	280843865	280844085	220	supercont1.1195:92667-92886		220	Intergenic marker
1	281051004	281051224	220	supercont1.788:413500-413719		220	Intergenic marker
1	281361680	281361714	34	supercont1.355:1133500-1133719		220	Intergenic marker
1	281383675	281383895	220	supercont1.788:141500-141719		220	Intergenic marker
1	281506831	281507051	220	supercont1.840:197500-197719		220	Intergenic marker
1	281538891	281539111	220	supercont1.840:229500-229719		220	Intergenic marker
1	282036950	282037170	220	supercont1.621:387500-387719		220	Intergenic marker
1	282099940	282100160	220	supercont1.408:141500-141719		220	Intergenic marker
1	282193873	282194093	220	supercont1.621:235500-235719		220	Intergenic marker
1	282303652	282303872	220	supercont1.408:401500-401719		220	Intergenic marker
1	282480447	282480670	223	supercont1.408:555500-555719		220	Intergenic marker
1	282654350	282654570	220	supercont1.408:721500-721719		220	Intergenic marker
1	282766362	282766582	220	supercont1.408:861500-861719		220	Intergenic marker
1	282877861	282878081	220	supercont1.408:985500-985719		220	Intergenic marker
1	283054319	283054516	197	supercont1.130:1921500-1921719		220	Intergenic marker
1	283068976	283069196	220	supercont1.293:91500-91719		220	Intergenic marker
1	283245005	283245225	220	supercont1.293:261500-261719		220	Intergenic marker
1	283412787	283413007	220	supercont1.293:407500-407719		220	Intergenic marker
1	283533087	283533262	175	supercont1.1224:250351-250570		220	Intergenic marker
1	283543674	283543896	222	supercont1.293:527500-527719		220	Intergenic marker
1	283718582	283718795	213	supercont1.293:691500-691719		220	Intergenic marker
1	283884631	283884851	220	supercont1.357:1033500-1033719		220	Intergenic marker
1	283986748	283986968	220	supercont1.357:1135500-1135719		220	Intergenic marker
1	284154544	284154764	220	supercont1.37:3231500-3231719		220	Intergenic marker
1	284215685	284215907	222	supercont1.348:1143500-1143719		220	Intergenic marker
1	284370511	284370731	220	supercont1.688:401500-401719		220	Intergenic marker
1	284520039	284520259	220	supercont1.688:265500-265719		220	Intergenic marker
1	284667895	284668115	220	supercont1.688:117500-117719		220	Intergenic marker
1	284693933	284694217	284	supercont1.688:91426-91709	AAEL012386	284	Gene	ABC transporter	ABC transporter
1	284694279	284695379	1100	supercont1.688:90264-91363	AAEL012386	1100	Gene	ABC transporter	ABC transporter
1	284695436	284697581	2145	supercont1.688:88062-90206	AAEL012386	2145	Gene	ABC transporter	ABC transporter
1	284697658	284698202	544	supercont1.688:87441-87984	AAEL012386	544	Gene	ABC transporter	ABC transporter
1	284698353	284698499	146	supercont1.688:87144-87289	AAEL012386	146	Gene	ABC transporter	ABC transporter
1	284698499	284699999	1500	supercont1.688:85644-87143	AAEL012386	1500	Promoter	ABC transporter	ABC transporter
1	285068174	285068394	220	supercont1.936:101500-101719		220	Intergenic marker
1	285125892	285126112	220	supercont1.713:117500-117719		220	Intergenic marker
1	285370478	285370698	220	supercont1.713:397500-397719		220	Intergenic marker
1	285624385	285624605	220	supercont1.639:143500-143719		220	Intergenic marker
1	285717133	285717353	220	supercont1.1052:110836-111055		220	Intergenic marker
1	286191140	286191360	220	supercont1.632:75500-75719		220	Intergenic marker
1	286326992	286327331	339	supercont1.632:205475-205813	AAEL011934	339	Gene	glutathione transferase GSTZ1	GST
1	286327395	286327514	119	supercont1.632:205878-205996	AAEL011934	119	Gene	glutathione transferase GSTZ1	GST
1	286446530	286446774	244	supercont1.632:339587-339830	AAEL011934	244	Gene	glutathione transferase GSTZ1	GST
1	286446774	286447864	1090	supercont1.632:339831-341330	AAEL011934	1500	Promoter	glutathione transferase GSTZ1	GST
1	286462187	286462416	229	supercont1.632:367500-367719		220	Intergenic marker
1	286882961	286884576	1615	supercont1.1104:105628-107127	AAEL014413	1500	Promoter	cytochrome P450 CYP304C1	P450
1	286884576	286884931	355	supercont1.1104:107128-107482	AAEL014413	355	Gene	cytochrome P450 CYP304C1	P450
1	286903374	286903672	298	supercont1.1104:127873-128170	AAEL014413	298	Gene	cytochrome P450 CYP304C1	P450
1	286903948	286904232	284	supercont1.1104:128234-128517	AAEL014413	284	Gene	cytochrome P450 CYP304C1	P450
1	286904289	286904918	629	supercont1.1104:128575-129203	AAEL014413	629	Gene	cytochrome P450 CYP304C1	P450
1	286915692	286917187	1495	supercont1.1104:137920-139419	AAEL014412	1500	Promoter	cytochrome P450 CYP304B2	P450
1	286917187	286917840	653	supercont1.1104:139420-140072	AAEL014412	653	Gene	cytochrome P450 CYP304B2	P450
1	286930026	286930301	275	supercont1.1104:152249-152523	AAEL014412	275	Gene	cytochrome P450 CYP304B2	P450
1	286930357	286930983	626	supercont1.1104:152580-153205	AAEL014412	626	Gene	cytochrome P450 CYP304B2	P450
1	286937619	286937839	220	supercont1.1104:159844-160063		220	Intergenic marker
1	286939941	286941441	1500	supercont1.1104:162166-163665	AAEL014411	1500	Promoter	cytochrome P450 CYP304B3	P450
1	286941441	286942091	650	supercont1.1104:163666-164315	AAEL014411	650	Gene	cytochrome P450 CYP304B3	P450
1	286956288	286956560	272	supercont1.1104:178515-178786	AAEL014411	272	Gene	cytochrome P450 CYP304B3	P450
1	286956762	286957388	626	supercont1.1104:178989-179614	AAEL014411	626	Gene	cytochrome P450 CYP304B3	P450
1	287023086	287023306	220	supercont1.133:121500-121719		220	Intergenic marker
1	287275905	287276125	220	supercont1.767:379500-379719		220	Intergenic marker
1	287309477	287309697	220	supercont1.767:409500-409719		220	Intergenic marker
1	287873734	287873954	220	supercont1.133:759500-759719		220	Intergenic marker
1	287950873	287951093	220	supercont1.133:841500-841719		220	Intergenic marker
1	288169867	288170087	220	supercont1.133:1031500-1031719		220	Intergenic marker
1	288693869	288694089	220	supercont1.133:1549500-1549719		220	Intergenic marker
1	288758413	288758633	220	supercont1.133:1615500-1615719		220	Intergenic marker
1	288861738	288861958	220	supercont1.133:1737500-1737719		220	Intergenic marker
1	289120245	289120465	220	supercont1.330:1339500-1339719		220	Intergenic marker
1	289162296	289162513	217	supercont1.133:2037500-2037719		220	Intergenic marker
1	289331111	289331331	220	supercont1.133:2181500-2181719		220	Intergenic marker
1	289385022	289386523	1501	supercont1.133:2235139-2236638	AAEL004870	1500	Promoter	cytochrome P450 CYP18A1	P450
1	289386523	289386908	385	supercont1.133:2236639-2237023	AAEL004870	385	Gene	cytochrome P450 CYP18A1	P450
1	289395116	289395238	122	supercont1.133:2245570-2245691	AAEL004870	122	Gene	cytochrome P450 CYP18A1	P450
1	289395342	289395772	430	supercont1.133:2245797-2246226	AAEL004870	430	Gene	cytochrome P450 CYP18A1	P450
1	289395860	289396125	265	supercont1.133:2246317-2246581	AAEL004870	265	Gene	cytochrome P450 CYP18A1	P450
1	289397450	289397850	400	supercont1.133:2247898-2248297	AAEL004870	400	Gene	cytochrome P450 CYP18A1	P450
1	289399792	289400134	342	supercont1.133:2250253-2250606	AAEL004888	354	Gene	cytochrome P450 CYP306A1	P450
1	289428018	289428328	310	supercont1.133:2283030-2283339	AAEL004888	310	Gene	cytochrome P450 CYP306A1	P450
1	289587623	289587843	220	supercont1.285:1347500-1347719		220	Intergenic marker
1	289781152	289781384	232	supercont1.285:1167500-1167719		220	Intergenic marker
1	289935519	289935749	230	supercont1.285:985500-985719		220	Intergenic marker
1	290182374	290182575	201	supercont1.285:749500-749719		220	Intergenic marker
1	290538551	290538771	220	supercont1.739:381500-381719		220	Intergenic marker
1	290617350	290617570	220	supercont1.739:303500-303719		220	Intergenic marker
1	291548868	291549086	218	supercont1.82:1921500-1921719		220	Intergenic marker
1	291600734	291600954	220	supercont1.82:1869500-1869719		220	Intergenic marker
1	292056326	292056526	200	supercont1.82:1435500-1435719		220	Intergenic marker
1	292242967	292243187	220	supercont1.82:1281500-1281719		220	Intergenic marker
1	292490095	292490580	485	supercont1.133:2279426-2279909	AAEL004888	484	Gene	cytochrome P450 CYP306A1	P450
1	292491099	292491305	206	supercont1.133:2280429-2280634	AAEL004888	206	Gene	cytochrome P450 CYP306A1	P450
1	292491481	292491629	148	supercont1.133:2280812-2280957	AAEL004888	146	Gene	cytochrome P450 CYP306A1	P450
1	292514554	292514758	204	supercont1.367:1003500-1003719		220	Intergenic marker
1	292688130	292688350	220	supercont1.367:829500-829719		220	Intergenic marker
1	293010617	293010837	220	supercont1.367:527500-527719		220	Intergenic marker
1	293129951	293130180	229	supercont1.367:425500-425719		220	Intergenic marker
1	293290378	293290602	224	supercont1.367:231500-231719		220	Intergenic marker
1	293428631	293428851	220	supercont1.367:105500-105719		220	Intergenic marker
1	293434632	293434852	220	supercont1.367:99500-99719		220	Intergenic marker
1	293636506	293636735	229	supercont1.118:679500-679719		220	Intergenic marker
1	293755341	293755561	220	supercont1.118:539500-539719		220	Intergenic marker
1	293894978	293895198	220	supercont1.118:389500-389719		220	Intergenic marker
1	293995461	293995495	34	supercont1.343:381500-381719		220	Intergenic marker
1	294043380	294043511	131	supercont1.874:265500-265719		220	Intergenic marker
1	294260900	294261120	220	supercont1.874:75500-75719		220	Intergenic marker
1	294447375	294447595	220	supercont1.1040:143211-143430		220	Intergenic marker
1	294875156	294875376	220	supercont1.140:2061500-2061719		220	Intergenic marker
1	295197621	295197841	220	supercont1.140:1727500-1727719		220	Intergenic marker
1	295353584	295353811	227	supercont1.140:1575500-1575719		220	Intergenic marker
1	295475041	295475261	220	supercont1.140:1427500-1427719		220	Intergenic marker
1	298162552	298162770	218	supercont1.140:1141500-1141719		220	Intergenic marker
1	298463655	298463876	221	supercont1.140:825500-825719		220	Intergenic marker
1	298710227	298710453	226	supercont1.140:525500-525719		220	Intergenic marker
1	298835212	298835431	219	supercont1.140:353500-353719		220	Intergenic marker
1	299101453	299101644	191	supercont1.13:3995500-3995719		220	Intergenic marker
1	299165720	299165760	40	supercont1.22:3691500-3691719		220	Intergenic marker
1	299293196	299293416	220	supercont1.22:3539500-3539719		220	Intergenic marker
1	299538762	299538982	220	supercont1.22:3241500-3241719		220	Intergenic marker
1	299593016	299593130	114	supercont1.22:3175500-3175719		220	Intergenic marker
1	299743776	299744516	740	supercont1.22:3015438-3016937	AAEL001090	1500	Promoter	glutathione transferase GSTD7	GST
1	299744516	299744716	200	supercont1.22:3015238-3015437	AAEL001090	200	Gene	glutathione transferase GSTD7	GST
1	299772608	299772750	142	supercont1.22:3007518-3007659	AAEL001090	142	Gene	glutathione transferase GSTD7	GST
1	299772817	299773069	252	supercont1.22:3007207-3007458	AAEL001090	252	Gene	glutathione transferase GSTD7	GST
1	299773514	299773577	63	supercont1.22:3006707-3006769	AAEL001090	63	Gene	glutathione transferase GSTD7	GST
1	299791102	299791322	220	supercont1.22:2985500-2985719		220	Intergenic marker
1	299811823	299812953	1130	supercont1.22:2964061-2965560	AAEL001061	1500	Promoter	glutathione transferase GSTD1	GST
1	299812953	299813088	135	supercont1.22:2963926-2964060	AAEL001061	135	Gene	glutathione transferase GSTD1	GST
1	299824438	299824933	495	supercont1.22:2946644-2947138	AAEL001061	495	Gene	glutathione transferase GSTD1	GST
1	299825090	299825606	516	supercont1.22:2945964-2946488	AAEL001061	525	Gene	glutathione transferase GSTD1	GST
1	299825820	299826321	501	supercont1.22:2945238-2945738	AAEL001061	501	Gene	glutathione transferase GSTD1	GST
1	299826869	299827243	374	supercont1.22:2943971-2944708	AAEL001078	738	Gene	glutathione transferase GSTD2	GST
1	299828085	299828220	135	supercont1.22:2943779-2943913	AAEL001078	135	Gene	glutathione transferase GSTD2	GST
1	299854182	299854809	627	supercont1.22:2894345-2894971	AAEL001071	627	Gene	glutathione transferase GSTD5	GST
1	299971816	299972035	219	supercont1.22:2785500-2785719		220	Intergenic marker
1	300092191	300092411	220	supercont1.22:2625500-2625719		220	Intergenic marker
1	300237127	300237347	220	supercont1.22:2493500-2493719		220	Intergenic marker
1	300347215	300347380	165	supercont1.22:2351500-2351719		220	Intergenic marker
1	300461264	300461484	220	supercont1.22:2201500-2201719		220	Intergenic marker
1	300666080	300666300	220	supercont1.22:2047500-2047719		220	Intergenic marker
1	300991095	300991315	220	supercont1.22:1733500-1733719		220	Intergenic marker
1	301212205	301213678	1473	supercont1.22:1421850-1423349	AAEL001059	1500	Promoter	glutathione transferase GSTD3	GST
1	301212376	301212898	522	supercont1.22:1422025-1422546	AAEL001054	522	Gene	glutathione transferase GSTD4	GST
1	301212961	301213096	135	supercont1.22:1422610-1422744	AAEL001054	135	Gene	glutathione transferase GSTD4	GST
1	301213096	301214525	1429	supercont1.22:1422745-1424244	AAEL001054	1500	Promoter	glutathione transferase GSTD4	GST
1	301213678	301213810	132	supercont1.22:1423350-1423481	AAEL001059	132	Gene	glutathione transferase GSTD3	GST
1	301213873	301214389	516	supercont1.22:1423535-1424050	AAEL001059	516	Gene	glutathione transferase GSTD3	GST
1	301236105	301236714	609	supercont1.488:210295-210903	AAEL010591	609	Gene	glutathione transferase GSTD6	GST
1	301236909	301237050	141	supercont1.488:209959-210099	AAEL010591	141	Gene	glutathione transferase GSTD6	GST
1	301237050	301238535	1485	supercont1.488:208459-209958	AAEL010591	1500	Promoter	glutathione transferase GSTD6	GST
1	301237454	301237982	528	supercont1.488:209026-209553	AAEL010582	528	Gene	glutathione transferase GSTD11	GST
1	301238052	301238193	141	supercont1.488:208815-208955	AAEL010582	141	Gene	glutathione transferase GSTD11	GST
1	301298315	301298488	173	supercont1.488:141500-141719		220	Intergenic marker
1	301356363	301356525	162	supercont1.488:102085-102246	AAEL010592	162	Gene	esterase	CCE
1	301356584	301356840	256	supercont1.488:101770-102025	AAEL010592	256	Gene	esterase	CCE
1	301360241	301360462	221	supercont1.488:97440-98213	AAEL010592	774	Gene	esterase	CCE
1	302006894	302007115	221	supercont1.574:281500-281719		220	Intergenic marker
1	302026865	302027079	214	supercont1.818:239500-239719		220	Intergenic marker
1	302364596	302364812	216	supercont1.265:873500-873719		220	Intergenic marker
1	302801558	302801780	222	supercont1.265:225500-225719		220	Intergenic marker
1	302927857	302928058	201	supercont1.265:93500-93719		220	Intergenic marker
1	302933546	302933660	114	supercont1.700:225500-225719		220	Intergenic marker
1	303552813	303553033	220	supercont1.681:121500-121719		220	Intergenic marker
1	303800859	303801079	220	supercont1.1069:125165-125384		220	Intergenic marker
1	303974887	303975107	220	supercont1.96:87500-87719		220	Intergenic marker
1	304126422	304126642	220	supercont1.68:1125500-1125719		220	Intergenic marker
1	304279998	304280208	210	supercont1.68:1285500-1285719		220	Intergenic marker
1	304601110	304601327	217	supercont1.68:1663500-1663719		220	Intergenic marker
1	304871048	304871268	220	supercont1.68:1947500-1947719		220	Intergenic marker
1	305193012	305193231	219	supercont1.68:2323500-2323719		220	Intergenic marker
1	305213516	305213607	91	supercont1.681:535500-535719		220	Intergenic marker
1	305539659	305539872	213	supercont1.68:2651500-2651719		220	Intergenic marker
1	305690410	305690627	217	supercont1.68:2789500-2789719		220	Intergenic marker
1	306073254	306073474	220	supercont1.603:557500-557719		220	Intergenic marker
1	306155352	306155572	220	supercont1.1071:154683-154902		220	Intergenic marker
1	306169650	306169871	221	supercont1.118:529500-529719		220	Intergenic marker
1	306482179	306482395	216	supercont1.125:2181500-2181719		220	Intergenic marker
1	306882330	306882549	219	supercont1.125:1731500-1731719		220	Intergenic marker
1	307028129	307028349	220	supercont1.125:1619500-1619719		220	Intergenic marker
1	307494673	307494893	220	supercont1.1234:104526-104745		220	Intergenic marker
1	307903434	307903590	156	supercont1.438:583500-583719		220	Intergenic marker
1	307995285	307995505	220	supercont1.438:701500-701719		220	Intergenic marker
1	308109038	308109331	293	supercont1.1148:185063-185282		220	Intergenic marker
1	308239325	308239542	217	supercont1.438:997500-997719		220	Intergenic marker
1	308355247	308355467	220	supercont1.423:119500-119719		220	Intergenic marker
1	308443646	308443874	228	supercont1.423:229500-229719		220	Intergenic marker
1	308743150	308743363	213	supercont1.708:235500-235719		220	Intergenic marker
1	308782666	308782886	220	supercont1.708:195500-195719		220	Intergenic marker
1	308819297	308819331	34	supercont1.260:1135500-1135719		220	Intergenic marker
1	308865828	308865945	117	supercont1.708:141500-141719		220	Intergenic marker
1	309416350	309416489	139	supercont1.989:87500-87719		220	Intergenic marker
1	309500630	309500810	180	supercont1.469:75500-75719		220	Intergenic marker
1	309808676	309808895	219	supercont1.469:435500-435719		220	Intergenic marker
1	310003533	310003753	220	supercont1.469:681500-681719		220	Intergenic marker
1	310139534	310139754	220	supercont1.469:833500-833719		220	Intergenic marker
1	310240799	310240992	193	supercont1.138:2035500-2035719		220	Intergenic marker
1	310310416	310310636	220	supercont1.440:547500-547719		220	Intergenic marker
1	310427177	310427397	220	supercont1.440:675500-675719		220	Intergenic marker
1	310756176	310756396	220	supercont1.1056:175361-175580		220	Intergenic marker
2	122722	122942	220	supercont1.145:2025500-2025719		220	Intergenic marker
2	184726	184946	220	supercont1.145:1963500-1963719		220	Intergenic marker
2	395512	395733	221	supercont1.145:1765500-1765719		220	Intergenic marker
2	682060	682278	218	supercont1.145:1453500-1453719		220	Intergenic marker
2	846001	846221	220	supercont1.145:1303500-1303719		220	Intergenic marker
2	1039527	1039747	220	supercont1.145:1129500-1129719		220	Intergenic marker
2	1077314	1077534	220	supercont1.145:1101500-1101719		220	Intergenic marker
2	1341125	1341345	220	supercont1.145:843500-843719		220	Intergenic marker
2	1377646	1377862	216	supercont1.145:815500-815719		220	Intergenic marker
2	1398629	1398786	157	supercont1.3556:4185-4341	AAEL015590	157	Gene	carboxy/choline esterase CCEJHE1O	CCE
2	1398871	1399161	290	supercont1.3556:4427-4719	AAEL015590	293	Gene	carboxy/choline esterase CCEJHE1O	CCE
2	1399215	1400100	885	supercont1.3556:4777-5661	AAEL015590	885	Gene	carboxy/choline esterase CCEJHE1O	CCE
2	1400231	1400375	144	supercont1.3556:5793-5936	AAEL015590	144	Gene	carboxy/choline esterase CCEJHE1O	CCE
2	1400430	1400682	252	supercont1.3556:5992-6243	AAEL015590	252	Gene	carboxy/choline esterase CCEJHE1O	CCE
2	1400430	1400849	419	supercont1.145:805698-806116	AAEL005198	419	Gene	carboxy/choline esterase CCEJHE2F	CCE
2	1400682	1400754	72	supercont1.3556:6244-7743	AAEL015590	1500	Promoter	carboxy/choline esterase CCEJHE1O	CCE
2	1400849	1402348	1499	supercont1.145:804198-805697	AAEL005198	1500	Promoter	carboxy/choline esterase CCEJHE2F	CCE
2	1414851	1415109	258	supercont1.145:780152-780447	AAEL005210	296	Gene	carboxy/choline esterase CCEJHE3F	CCE
2	1415173	1415869	696	supercont1.145:779390-780087	AAEL005210	698	Gene	carboxy/choline esterase CCEJHE3F	CCE
2	1430731	1431106	375	supercont1.145:764526-764934	AAEL005182	409	Gene	carboxy/choline esterase CCEJHE4F	CCE
2	1431168	1432401	1233	supercont1.145:763231-764463	AAEL005182	1233	Gene	carboxy/choline esterase CCEJHE4F	CCE
2	1441607	1441751	144	supercont1.145:734732-734875	AAEL005182	144	Gene	carboxy/choline esterase CCEJHE4F	CCE
2	1441821	1442082	261	supercont1.145:734401-734661	AAEL005182	261	Gene	carboxy/choline esterase CCEJHE4F	CCE
2	1442082	1442465	383	supercont1.145:732901-734400	AAEL005182	1500	Promoter	carboxy/choline esterase CCEJHE4F	CCE
2	1630114	1630330	216	supercont1.341:107500-107719		220	Intergenic marker
2	1968934	1969156	222	supercont1.341:377500-377719		220	Intergenic marker
2	2120711	2120931	220	supercont1.341:537500-537719		220	Intergenic marker
2	2244808	2244923	115	supercont1.341:677500-677719		220	Intergenic marker
2	2733786	2734006	220	supercont1.341:1135500-1135719		220	Intergenic marker
2	2957417	2957637	220	supercont1.1074:122051-122270		220	Intergenic marker
2	3316375	3316595	220	supercont1.368:233500-233719		220	Intergenic marker
2	3480897	3481117	220	supercont1.368:407500-407719		220	Intergenic marker
2	3611730	3611950	220	supercont1.368:525500-525719		220	Intergenic marker
2	3916472	3916684	212	supercont1.368:801500-801719		220	Intergenic marker
2	4001008	4001228	220	supercont1.368:883500-883719		220	Intergenic marker
2	4156638	4156858	220	supercont1.368:1045500-1045719		220	Intergenic marker
2	4688882	4689101	219	supercont1.584:519500-519719		220	Intergenic marker
2	4694235	4694455	220	supercont1.584:529500-529719		220	Intergenic marker
2	4844044	4844264	220	supercont1.584:675500-675719		220	Intergenic marker
2	5087221	5087441	220	supercont1.306:77500-77719		220	Intergenic marker
2	5261529	5261673	144	supercont1.478:851500-851719		220	Intergenic marker
2	5429249	5429469	220	supercont1.306:407500-407719		220	Intergenic marker
2	5577391	5577607	216	supercont1.306:527500-527719		220	Intergenic marker
2	5728000	5728220	220	supercont1.306:683500-683719		220	Intergenic marker
2	5904538	5904758	220	supercont1.306:869500-869719		220	Intergenic marker
2	5929633	5929853	220	supercont1.306:893500-893719		220	Intergenic marker
2	6060549	6060769	220	supercont1.306:1009500-1009719		220	Intergenic marker
2	6123358	6123442	84	supercont1.440:379500-379719		220	Intergenic marker
2	6186346	6186566	220	supercont1.306:1131500-1131719		220	Intergenic marker
2	6520619	6520839	220	supercont1.712:127500-127719		220	Intergenic marker
2	6632643	6632865	222	supercont1.712:249500-249719		220	Intergenic marker
2	6831955	6832176	221	supercont1.712:473500-473719		220	Intergenic marker
2	6874396	6874616	220	supercont1.712:537500-537719		220	Intergenic marker
2	7144162	7144382	220	supercont1.183:1747500-1747719		220	Intergenic marker
2	7288564	7288776	212	supercont1.183:1597500-1597719		220	Intergenic marker
2	7317927	7318049	122	supercont1.183:1553500-1553719		220	Intergenic marker
2	7897800	7898020	220	supercont1.183:997500-997719		220	Intergenic marker
2	8372879	8373099	220	supercont1.183:533500-533719		220	Intergenic marker
2	8565482	8565702	220	supercont1.183:375500-375719		220	Intergenic marker
2	8904459	8904679	220	supercont1.183:75500-75719		220	Intergenic marker
2	9138127	9138345	218	supercont1.20:2175500-2175719		220	Intergenic marker
2	9321689	9321865	176	supercont1.20:2027500-2027719		220	Intergenic marker
2	9470864	9471084	220	supercont1.20:1887500-1887719		220	Intergenic marker
2	9533333	9533554	221	supercont1.20:1823500-1823719		220	Intergenic marker
2	9834526	9834746	220	supercont1.639:281500-281719		220	Intergenic marker
2	9859611	9859831	220	supercont1.20:1493500-1493719		220	Intergenic marker
2	10230833	10231053	220	supercont1.20:1141500-1141719		220	Intergenic marker
2	10383624	10383844	220	supercont1.20:977500-977719		220	Intergenic marker
2	10664621	10664841	220	supercont1.20:677500-677719		220	Intergenic marker
2	10981545	10981761	216	supercont1.254:1433500-1433719		220	Intergenic marker
2	11145803	11146024	221	supercont1.254:1305500-1305719		220	Intergenic marker
2	11323906	11323950	44	supercont1.254:1129500-1129719		220	Intergenic marker
2	11522108	11522209	101	supercont1.254:981500-981719		220	Intergenic marker
2	11717335	11717499	164	supercont1.254:827500-827719		220	Intergenic marker
2	11870556	11870776	220	supercont1.254:677500-677719		220	Intergenic marker
2	12101177	12101400	223	supercont1.254:529500-529719		220	Intergenic marker
2	12249733	12249953	220	supercont1.254:379500-379719		220	Intergenic marker
2	12323730	12323950	220	supercont1.254:329500-329719		220	Intergenic marker
2	12753257	12753477	220	supercont1.356:1129500-1129719		220	Intergenic marker
2	12908042	12908262	220	supercont1.356:977500-977719		220	Intergenic marker
2	13042787	13042875	88	supercont1.356:837500-837719		220	Intergenic marker
2	13173417	13173637	220	supercont1.356:685500-685719		220	Intergenic marker
2	13442366	13442586	220	supercont1.65:231500-231719		220	Intergenic marker
2	13933400	13933620	220	supercont1.65:699500-699719		220	Intergenic marker
2	14246740	14246960	220	supercont1.65:975500-975719		220	Intergenic marker
2	14421437	14421500	63	supercont1.65:1139500-1139719		220	Intergenic marker
2	14436270	14436490	220	supercont1.423:827500-827719		220	Intergenic marker
2	14585403	14585553	150	supercont1.65:1321500-1321719		220	Intergenic marker
2	14855736	14855956	220	supercont1.1139:165967-166186		220	Intergenic marker
2	15024595	15024806	211	supercont1.87:2141500-2141719		220	Intergenic marker
2	15059014	15059161	147	supercont1.87:2185500-2185719		220	Intergenic marker
2	15422766	15422986	220	supercont1.87:2515500-2515719		220	Intergenic marker
2	15799473	15799683	210	supercont1.543:693500-693719		220	Intergenic marker
2	15922166	15922385	219	supercont1.732:79500-79719		220	Intergenic marker
2	16079161	16079381	220	supercont1.732:241500-241719		220	Intergenic marker
2	16352927	16353117	190	supercont1.648:643500-643719		220	Intergenic marker
2	16448476	16448696	220	supercont1.358:87500-87719		220	Intergenic marker
2	16735199	16735424	225	supercont1.648:237500-237719		220	Intergenic marker
2	16900163	16900383	220	supercont1.1003:159500-159719		220	Intergenic marker
2	17290222	17290436	214	supercont1.387:1037500-1037719		220	Intergenic marker
2	17694663	17694883	220	supercont1.387:687500-687719		220	Intergenic marker
2	17825710	17825760	50	supercont1.387:527500-527719		220	Intergenic marker
2	18002391	18002471	80	supercont1.387:383500-383719		220	Intergenic marker
2	18167037	18167257	220	supercont1.387:225500-225719		220	Intergenic marker
2	18270849	18271069	220	supercont1.387:111500-111719		220	Intergenic marker
2	18523925	18524145	220	supercont1.722:235500-235719		220	Intergenic marker
2	18727968	18728188	220	supercont1.722:105500-105719		220	Intergenic marker
2	18876738	18876958	220	supercont1.328:557500-557719		220	Intergenic marker
2	19101160	19101380	220	supercont1.483:675500-675719		220	Intergenic marker
2	19230766	19230986	220	supercont1.328:941500-941719		220	Intergenic marker
2	19274608	19274828	220	supercont1.328:985500-985719		220	Intergenic marker
2	19477833	19478053	220	supercont1.328:1181500-1181719		220	Intergenic marker
2	19683468	19683672	204	supercont1.372:171500-171719		220	Intergenic marker
2	19729126	19729340	214	supercont1.357:449500-449719		220	Intergenic marker
2	19818587	19818807	220	supercont1.357:539500-539719		220	Intergenic marker
2	19952935	19953155	220	supercont1.357:675500-675719		220	Intergenic marker
2	20091642	20091862	220	supercont1.357:831500-831719		220	Intergenic marker
2	20115770	20115990	220	supercont1.1423:170925-171144		220	Intergenic marker
2	20421801	20422021	220	supercont1.36:3381500-3381719		220	Intergenic marker
2	20584131	20584351	220	supercont1.36:3227500-3227719		220	Intergenic marker
2	20726582	20726802	220	supercont1.36:3085500-3085719		220	Intergenic marker
2	20804142	20805630	1488	supercont1.36:3006704-3008191	AAEL001548	1488	Gene	glycosyltransferase	UGT
2	20805693	20805897	204	supercont1.36:3006437-3006640	AAEL001548	204	Gene	glycosyltransferase	UGT
2	20805897	20807397	1500	supercont1.36:3004937-3006436	AAEL001548	1500	Promoter	glycosyltransferase	UGT
2	20814828	20815877	1049	supercont1.36:2996453-2997501	AAEL001586	1049	Gene	glycosyltransferase	UGT
2	20815934	20816428	494	supercont1.36:2995902-2996395	AAEL001586	494	Gene	glycosyltransferase	UGT
2	20816492	20816765	273	supercont1.36:2995565-2995837	AAEL001586	273	Gene	glycosyltransferase	UGT
2	20816492	20816783	291	supercont1.36:2995547-2995837	AAEL001586	291	Gene	glycosyltransferase	UGT
2	20817330	20817512	182	supercont1.36:2994818-2994999	AAEL001586	182	Gene	glycosyltransferase	UGT
2	20817330	20817522	192	supercont1.36:2994808-2994999	AAEL001586	192	Gene	glycosyltransferase	UGT
2	20817512	20819012	1500	supercont1.36:2993318-2994817	AAEL001586	1500	Promoter	glycosyltransferase	UGT
2	20817522	20819022	1500	supercont1.36:2993308-2994807	AAEL001586	1500	Promoter	glycosyltransferase	UGT
2	20862172	20862392	220	supercont1.36:2949500-2949719		220	Intergenic marker
2	21033682	21033902	220	supercont1.36:2781500-2781719		220	Intergenic marker
2	21096987	21097207	220	supercont1.36:2717500-2717719		220	Intergenic marker
2	21331844	21332064	220	supercont1.36:2479500-2479719		220	Intergenic marker
2	21359361	21360346	985	supercont1.1188:122965-124464	AAEL014608	1500	Promoter	cytochrome P450 CYP9J?	P450
2	21476962	21477181	219	supercont1.36:2335500-2335719		220	Intergenic marker
2	21771207	21771427	220	supercont1.36:2041500-2041719		220	Intergenic marker
2	21899140	21899360	220	supercont1.36:1921500-1921719		220	Intergenic marker
2	22059306	22059526	220	supercont1.36:1757500-1757719		220	Intergenic marker
2	22182718	22182938	220	supercont1.36:1633500-1633719		220	Intergenic marker
2	22318412	22318632	220	supercont1.36:1499500-1499719		220	Intergenic marker
2	22525598	22525818	220	supercont1.36:1293500-1293719		220	Intergenic marker
2	22686504	22686724	220	supercont1.36:1133500-1133719		220	Intergenic marker
2	22730541	22730761	220	supercont1.36:1089500-1089719		220	Intergenic marker
2	23114047	23114267	220	supercont1.36:701500-701719		220	Intergenic marker
2	23282583	23282803	220	supercont1.36:535500-535719		220	Intergenic marker
2	23448742	23448962	220	supercont1.36:377500-377719		220	Intergenic marker
2	23742586	23742806	220	supercont1.855:225500-225719		220	Intergenic marker
2	24306466	24306686	220	supercont1.225:1631500-1631719		220	Intergenic marker
2	24454659	24454879	220	supercont1.225:1479500-1479719		220	Intergenic marker
2	24626575	24626795	220	supercont1.225:1285500-1285719		220	Intergenic marker
2	24728986	24729206	220	supercont1.225:1187500-1187719		220	Intergenic marker
2	24922925	24923145	220	supercont1.225:995500-995719		220	Intergenic marker
2	25050433	25050653	220	supercont1.225:869500-869719		220	Intergenic marker
2	25248785	25249005	220	supercont1.225:675500-675719		220	Intergenic marker
2	25396727	25396950	223	supercont1.225:537500-537719		220	Intergenic marker
2	25670486	25670706	220	supercont1.225:233500-233719		220	Intergenic marker
2	25800474	25800694	220	supercont1.225:105500-105719		220	Intergenic marker
2	26169277	26169560	283	supercont1.484:263500-263719		220	Intergenic marker
2	26295743	26295963	220	supercont1.484:397500-397719		220	Intergenic marker
2	26734321	26734541	220	supercont1.833:273500-273719		220	Intergenic marker
2	26765509	26765726	217	supercont1.595:403500-403719		220	Intergenic marker
2	27014888	27015108	220	supercont1.592:615500-615719		220	Intergenic marker
2	27174514	27174734	220	supercont1.661:85500-85719		220	Intergenic marker
2	27395806	27396026	220	supercont1.661:235500-235719		220	Intergenic marker
2	27855569	27855791	222	supercont1.37:141500-141719		220	Intergenic marker
2	27933411	27933631	220	supercont1.471:87500-87719		220	Intergenic marker
2	28036830	28037050	220	supercont1.471:237500-237719		220	Intergenic marker
2	29028322	29028542	220	supercont1.624:695500-695719		220	Intergenic marker
2	29117187	29117407	220	supercont1.869:79500-79719		220	Intergenic marker
2	29518338	29518558	220	supercont1.52:3075500-3075719		220	Intergenic marker
2	29675744	29675964	220	supercont1.52:2931500-2931719		220	Intergenic marker
2	29834716	29834936	220	supercont1.52:2777500-2777719		220	Intergenic marker
2	30109989	30110114	125	supercont1.52:2475500-2475719		220	Intergenic marker
2	30246543	30246763	220	supercont1.52:2339500-2339719		220	Intergenic marker
2	30405607	30405827	220	supercont1.52:2177500-2177719		220	Intergenic marker
2	30611228	30611448	220	supercont1.52:1971500-1971719		220	Intergenic marker
2	31016910	31017130	220	supercont1.52:1589500-1589719		220	Intergenic marker
2	31084967	31085188	221	supercont1.52:1519500-1519719		220	Intergenic marker
2	31329002	31329222	220	supercont1.52:1275500-1275719		220	Intergenic marker
2	31407471	31407691	220	supercont1.52:1197500-1197719		220	Intergenic marker
2	31815362	31815582	220	supercont1.52:853500-853719		220	Intergenic marker
2	31983976	31984196	220	supercont1.52:677500-677719		220	Intergenic marker
2	32134191	32134411	220	supercont1.52:533500-533719		220	Intergenic marker
2	32408221	32408441	220	supercont1.52:245500-245719		220	Intergenic marker
2	32736467	32736687	220	supercont1.1054:124063-124282		220	Intergenic marker
2	32952213	32952433	220	supercont1.124:77500-77719		220	Intergenic marker
[truncated: 6,975 more rows]
