# Supplementary material for: Combining genetic crosses and pool targeted DNA‐seq for untangling genomic variations associated with resistance to multiple insecticides in the mosquito Aedes aegypti
Source: Evol Appl. 2019 Sep 27;13(2):303–17. doi: 10.1111/eva.12867 (PMC6976963; doi:10.1111/eva.12867)
Supplement: Supplementary file 4 [file EVA-13-303-s004.xlsx]

## Sheet: Suppl table 2 CNV
AaegL5 gene ID	Description	Gene name	Targeted	Relative CN F0NS	Relative CN F0S_Bendio	Relative CN F0S_Delta	Relative CN F0S_Feni	Relative CN F2_Bendio_25	Relative CN F2_Bendio_50	Relative CN F2_Bendio_75	Relative CN F2_Bendio_T	Relative CN F2_Delta_25	Relative CN F2_Delta_50	Relative CN F2_Delta_75	Relative CN F2_Delta_T	Relative CN F2_Feni_25	Relative CN F2_Feni_50	Relative CN F2_Feni_75	Relative CN F2_Feni_T	Differential Delt line	Differential Bend line	Differential Feni line
AAEL014891	cytochrome P450	CYP6P12	YES	1.67693	2.09891	2.50242	1.98901	1.73548	2.32726	2.15031	1.53805	1.98361	1.82692	1.72161	1.67387	1.84515	1.84284	2.37886	1.80716	YES	YES	YES
AAEL010592	carboxy/cholinesterase		YES	1.63297	2.14934	2.13728	2.2463	1.77011	2.15589	2.2505	1.91304	2.01837	2.13071	1.89808	1.78497	1.76929	2.23771	2.18254	1.53488	YES	YES	YES
AAEL014412	cytochrome P450	CYP34B2	YES	1.63373	2.00528	2.17198	2.01419	1.74453	2.41898	2.28262	1.78692	1.8275	1.99155	2.05384	1.83342	1.87924	1.93229	2.33667	1.80925	YES	YES	YES
AAEL014890	cytochrome P450	CYP6CC1	YES	1.73532	2.18687	2.37583	2.06398	1.67204	2.10065	2.20199	1.62035	1.87295	1.88731	1.77956	1.6434	1.9209	1.80208	2.23965	2.07759	YES	YES	NO
AAEL014617	cytochrome P450	CYP9J28	YES	2.07103	2.52754	2.48367	2.0526	1.61795	2.24335	1.72506	1.59927	2.21076	1.79345	2.30188	1.98121	1.39975	1.63307	1.76124	1.50646	YES	NO	NO
AAEL011934	glutathione S-transferase	GSTZ1	YES	1.78369	1.94853	2.20168	1.79872	1.66697	2.27966	2.20452	2.10845	2.12314	1.60089	1.83481	1.63303	2.04919	2.01329	2.2776	1.88421	YES	NO	NO
AAEL006818	glutathione S-transferase		YES	1.92489	1.64902	2.34671	1.98273	1.54825	2.28277	1.81092	2.20096	2.79041	2.01631	2.30854	2.04546	1.06724	1.61973	1.83648	1.68421	YES	NO	NO
AAEL004870	cytochrome P450	CYP18A1	YES	1.80356	1.95854	2.20359	1.76549	1.59178	2.42293	2.11603	1.72509	2.25926	2.11477	1.87297	2.05725	1.86676	1.9168	2.05417	2.01119	YES	NO	NO
AAEL026665	cytochrome P450		YES	2.16978	2.56976	2.42265	2.4424	1.70782	2.21074	1.78997	1.50663	2.14651	1.70017	2.00455	1.83124	1.47495	1.49176	1.90211	1.4467	NO	YES	YES
AAEL014613	cytochrome P450	CYP9J24	YES	1.80147	2.26274	2.04626	2.10861	1.73806	2.26962	2.19144	1.77829	2.2054	1.91332	1.88285	1.83345	1.66579	1.92715	2.03762	1.67608	NO	YES	YES
AAEL008017	cytochrome P450	CYP4C5	YES	1.73405	2.15655	2.00846	2.04058	2.03723	2.22497	2.13653	1.71909	1.98439	1.88444	1.69642	2.12311	1.95049	1.99359	2.25979	1.81738	NO	YES	YES
AAEL021432	carboxy/cholinesterase		YES	1.36912	1.88628	1.91447	2.31697	1.99258	2.38961	2.395	1.81229	2.23326	1.73594	2.12497	2.33023	1.79391	1.62236	2.0562	1.77876	NO	YES	YES
AAEL014609	cytochrome P450	CYP9J26	YES	2.07219	2.51093	2.35843	2.51302	1.53054	2.38945	1.96445	1.48637	2.12051	1.78847	2.07162	2.09857	1.50715	1.40906	1.82578	1.24241	NO	YES	YES
AAEL023880	glutathione S-transferase		YES	1.639	1.94705	2.16134	1.97137	1.89354	2.16396	2.21191	1.80646	1.83324	1.94817	2.01543	1.89665	2.12369	2.13327	2.08556	1.86632	NO	YES	YES
AAEL000687	glucosyltransferase		YES	1.7659	2.03713	2.02619	2.23558	1.90361	2.16568	2.07341	1.6432	2.09085	1.99021	1.82703	2.10551	1.87023	1.97112	2.12093	1.85964	NO	NO	YES
AAEL004557	sulfotransferase	Sult	YES	1.74585	2.02075	1.99408	2.24547	1.82532	2.23623	2.02183	1.64828	2.08322	2.12993	1.98823	2.18049	1.92323	1.93956	2.07156	1.77332	NO	NO	YES
AAEL010500	glutathione S-transferase	GSTX2	YES	1.7086	1.95247	1.99411	2.07915	1.9099	2.25867	2.15444	1.87924	2.1969	1.75122	1.94661	2.16932	2.0219	1.81315	2.24453	1.75229	NO	NO	YES
AAEL012636	cytochrome b5, putative		YES	1.87281	1.78057	2.02622	2.42222	1.76039	2.2932	1.86147	1.92902	2.19994	1.88097	1.28179	1.88716	2.128	2.03449	2.28764	1.83694	NO	NO	YES
AAEL010582	glutathione S-transferase	GSTD11	YES	1.54706	2.03925	2.0899	1.89009	1.85387	2.5179	1.81924	1.77939	2.08197	1.9791	1.93415	2.39142	2.03638	1.99362	2.20565	1.79366	NO	NO	YES
AAEL010158	cytochrome P450	CYP6N17	YES	2.02332	1.94706	1.82023	2.32466	1.87638	2.04634	1.84179	2.16204	1.88382	1.81161	1.88312	2.08011	2.31969	1.92032	2.20039	2.05484	NO	NO	YES
AAEL009117	cytochrome P450	CYP6M5	YES	1.83197	1.98404	2.01167	2.1416	1.61241	2.10421	1.77084	1.93811	2.09263	1.96662	1.94998	2.0929	2.27382	2.12645	2.20244	1.63586	NO	NO	YES
AAEL009131	cytochrome P450	CYP6Z8	YES	1.94949	2.0688	1.84733	2.29698	1.64553	2.01349	1.73443	1.90701	1.96421	1.98566	1.99605	2.03862	2.14049	2.11484	2.24372	1.94325	NO	NO	YES
AAEL014411	cytochrome P450	CYP34B3	YES	1.89787	1.81954	1.88481	2.19521	1.64457	2.50462	2.08894	1.85672	2.02286	2.05119	2.03279	1.99032	2.05386	2.20519	2.24741	1.57853	NO	NO	YES
AAEL009174	glucosyltransferase		YES	1.77916	1.91054	1.82624	2.07145	1.82223	2.11497	2.1803	2.01598	2.05929	2.0522	1.90383	2.14991	2.08422	2.02565	2.20011	1.76176	NO	NO	YES
AAEL005468	glucosyltransferase		YES	1.73024	1.84915	2.13809	2.02076	1.78373	2.30519	2.18507	2.15906	1.92721	1.85956	2.0986	2.11773	1.85256	2.00626	2.13932	1.66549	NO	NO	YES
AAEL012761	cytochrome P450	CYP325T2	YES	2.18772	2.03587	1.93279	2.48797	2.16528	2.00343	1.94557	2.12437	1.98433	1.96665	1.94559	1.91243	2.07835	1.98242	1.80806	1.83224	NO	NO	YES
AAEL009017	glutathione S-transferase	GSTT1	YES	1.66792	2.01081	2.02103	1.6405	1.98529	2.19303	2.21057	1.98721	1.99737	1.82832	2.10773	1.89486	1.89424	2.15981	2.26303	2.07126	YES	YES	NO
AAEL014619	cytochrome P450	CYP9J22	YES	2.12174	2.52074	2.4203	2.24315	1.78098	2.25308	2.08116	1.72529	2.01601	1.63306	2.00965	1.68114	1.55412	1.55488	1.80265	1.46638	NO	YES	NO
AAEL014893	cytochrome P450	CYP6BB2	YES	1.65943	2.16906	2.31537	1.9641	1.77176	2.14618	2.01109	1.6073	1.93866	1.8216	1.8137	1.82014	1.99887	2.16283	2.19064	1.96006	NO	YES	NO
AAEL006824	Cytochrome P450		YES	1.70647	2.03033	2.12639	1.91219	1.78335	2.42285	2.16544	1.8578	2.06724	1.8344	1.86245	2.01711	2.03844	1.8895	2.28639	1.80131	NO	YES	NO
AAEL017061	Cytochrome P450		YES	1.76969	2.33677	2.1803	2.05664	1.8165	2.28416	2.18726	1.6274	1.91821	1.79193	1.66469	1.85382	2.01811	1.94088	2.12766	1.99385	NO	YES	NO
AAEL009762	cytochrome P450	CYP37A1	YES	1.68575	2.08789	2.11082	1.87769	1.71723	2.35408	2.25929	1.8296	1.9644	1.9934	1.86381	2.00338	1.85076	2.03122	2.36407	1.73305	NO	YES	NO
AAEL009018	cytochrome P450		YES	1.93184	2.43886	2.07486	1.87051	2.30509	2.34275	2.56582	2.12027	1.7351	1.59612	1.66671	1.8613	1.82727	1.80379	1.84844	1.78299	NO	YES	NO
AAEL014684	cytochrome P450	CYP6F3	YES	1.67555	1.98475	2.09009	1.84636	1.72355	2.40782	2.16566	1.90398	2.10583	1.91569	1.91651	2.04209	1.89591	2.04529	2.33099	1.76895	NO	YES	NO
AAEL014413	cytochrome P450	CYP34C1	YES	1.58724	1.97216	2.08895	1.89836	1.65547	2.45655	2.26578	1.70171	2.05801	1.85692	1.88325	1.95949	1.91023	2.04961	2.37777	2.00535	NO	YES	NO
AAEL001090	glutathione S-transferase	GSTD7	YES	1.66847	2.09341	2.00349	1.78773	1.61032	2.40668	2.11169	1.86255	2.16237	2.11767	1.71815	2.1737	1.75564	2.16101	2.27491	1.93567	NO	YES	NO
AAEL011356	alcohol dehydrogenase		YES	1.70351	1.90833	2.07033	1.93277	2.05011	2.07559	1.98504	2.22204	1.92217	1.95315	2.15769	1.82676	2.15642	2.08413	2.24079	1.88891	YES	NO	NO
AAEL014618	cytochrome P450		YES	2.02852	2.58316	2.38155	2.19232	1.82982	2.12961	1.97642	1.79191	1.90139	1.87665	2.06303	1.62342	1.60356	1.69432	1.84902	1.54968	YES	NO	NO
AAEL011752	glutathione S-transferase	GSTI1	YES	1.72079	1.7391	2.06219	1.94017	1.92826	2.14603	2.53894	1.99909	1.9407	1.85571	2.17017	1.62349	2.06044	2.32989	2.11422	1.94113	YES	NO	NO
AAEL025363	NADPH cytochrome P450 reductase		YES	1.8148	2.11101	2.32499	2.03272	1.75689	2.5608	2.3344	1.86997	2.06562	1.76146	1.65133	1.93224	1.86496	1.66626	2.06348	1.68758	NO	NO	NO
AAEL019504	cytochrome P450		YES	2.23784	2.52577	2.45058	2.3026	1.73326	2.26856	1.99428	1.57811	1.89815	1.54331	2.05833	1.73275	1.64607	1.42133	1.925	1.48207	NO	NO	NO
AAEL020303	ABC transporter		YES	1.72527	1.98318	2.13003	1.81162	1.72377	2.41279	2.20704	1.92356	2.07618	2.06683	1.80538	2.07576	2.01671	1.90892	2.25235	1.74959	NO	NO	NO
AAEL007473	cytochrome P450	CYP6AH1	YES	1.75781	2.02032	2.01961	1.93663	1.79356	2.2578	2.10882	1.76812	2.25512	1.98666	1.89649	2.17936	1.8956	1.97678	2.08707	1.9552	NO	NO	NO
AAEL025214	cytochrome P450		YES	1.86949	2.12115	2.04012	1.80889	1.75951	2.27074	2.16738	1.83683	2.19234	1.8725	1.59676	2.19936	2.01269	2.22306	2.07413	1.58073	NO	NO	NO
AAEL014019	cytochrome P450	CYP4J16	YES	1.80074	2.07316	1.93784	1.93525	1.79772	2.34816	2.15584	1.90431	2.14432	1.83811	1.78922	2.09067	1.83307	2.07456	2.21428	1.91853	NO	NO	NO
AAEL001071	glutathione S-transferase	GSTD5	YES	1.84808	2.14111	1.97631	1.88313	1.88326	2.30624	2.29029	1.8659	2.07013	1.80928	1.97074	2.04495	1.93516	2.04439	2.12432	1.80383	NO	NO	NO
AAEL006815	cytochrome P450	CYP9J16	YES	2.20606	2.59866	2.47039	2.36771	1.77988	2.16601	1.80311	1.70489	2.07199	1.646	1.87109	1.78261	1.64514	1.45505	1.75832	1.45552	NO	NO	NO
AAEL011314	Epoxide hydrolase		YES	1.74172	2.03835	1.96113	2.05548	1.86115	2.1708	2.03418	2.06921	1.95519	1.93971	1.94813	1.99319	2.02099	1.89109	2.19846	1.98943	NO	NO	NO
AAEL000338	cytochrome P450	CYP325E3	YES	1.77481	1.99792	1.94526	1.99245	2.07825	2.23571	2.13922	1.84526	1.96778	2.06381	2.0424	1.99844	1.84718	1.95396	2.1055	1.92521	NO	NO	NO
AAEL001054	glutathione S-transferase	GSTD4	YES	1.71869	1.96027	2.0074	1.94086	2.08871	2.26726	2.17703	2.03693	2.18045	1.92914	2.01065	1.95653	2.11271	2.00885	2.11637	1.50105	NO	NO	NO
AAEL014615	cytochrome P450	CYP9J23	YES	2.20201	2.46122	2.18516	2.44061	1.88748	2.13407	1.90765	1.74147	2.01165	1.70032	1.97643	1.90904	1.88303	1.53396	1.70137	1.48997	NO	NO	NO
AAEL006717	ABC transporter		YES	1.80825	2.07278	1.95686	2.03222	1.8029	2.23395	2.10412	2.04549	2.26193	1.80382	1.84998	2.21197	2.00862	1.89597	2.16682	1.79011	NO	NO	NO
AAEL005182	carboxy/cholinesterase	CCEJHE4F	YES	1.80007	1.87839	1.81606	2.01345	1.83739	2.12627	1.88417	2.07387	1.92259	1.76616	2.12735	2.21048	2.17711	2.10967	2.31922	1.95864	NO	NO	NO
AAEL002005	cytochrome P450	CYP12F6	YES	1.88483	1.89696	1.7199	2.1179	2.09713	1.95648	2.01802	2.0353	2.15066	2.12116	1.84244	1.97949	2.35848	1.9255	2.21198	1.87963	NO	NO	NO
AAEL010017	cytochrome B5 (cytb5)		YES	1.79897	2.105	1.85946	2.03032	1.91369	1.94394	2.28107	2.11533	1.83778	2.1502	2.0343	1.87923	1.80803	2.10375	2.20249	1.89043	NO	NO	NO
AAEL005695	cytochrome P450	CYP325X1	YES	1.80353	1.78054	1.97547	2.02209	1.88901	2.09572	2.1118	1.96142	1.94495	2.18846	1.98951	1.81935	1.99577	2.41361	2.24486	1.95341	NO	NO	NO
AAEL011129	alcohol dehydrogenase	Adh	YES	1.6463	2.02643	2.08847	1.88898	2.05398	2.32405	2.09412	2.03511	2.16807	1.78749	1.89673	2.08223	1.70555	1.91933	2.18464	1.78554	NO	NO	NO
AAEL010151	cytochrome P450	CYP6N16	YES	1.86214	1.93368	1.89166	2.10742	1.83178	2.16152	1.89387	1.95931	2.12223	1.99557	2.00986	2.11159	2.00275	1.79834	2.24524	1.81749	NO	NO	NO
AAEL009125	cytochrome P450	CYP6M1	YES	1.94197	1.72085	1.89052	2.18276	1.9675	2.13051	1.97816	2.0069	2.11207	1.98857	2.01928	1.9308	1.99694	1.98206	2.14471	1.8866	NO	NO	NO
AAEL011126	alcohol dehydrogenase	Adh	YES	1.67861	1.89159	2.13883	1.85924	2.01188	2.30361	2.13486	1.81241	2.07882	2.01895	1.83834	2.05994	1.88135	1.99511	2.19494	1.85683	NO	NO	NO
AAEL009656	cytochrome P450	CYP6AL3	YES	1.73774	1.97934	2.08044	1.90117	1.79853	2.33648	2.1673	1.79242	2.11093	1.8657	1.91219	2.26121	1.94086	1.93228	2.14677	1.9606	NO	NO	NO
AAEL008018	cytochrome P450	CYP4C51	YES	1.73152	1.98015	1.98786	1.86758	1.91232	2.33357	2.21642	1.93125	2.01859	1.94556	2.09334	2.12762	2.08614	2.08366	2.08567	1.63415	NO	NO	NO
AAEL005700	cytochrome P450	CYP325X4	YES	1.76346	2.04527	2.06546	2.12269	1.70997	2.20002	2.06713	1.8649	2.18936	2.20298	1.86589	2.05458	1.81105	2.08987	2.0265	1.91251	NO	NO	NO
AAEL001061	glutathione S-transferase	GSTD1	YES	1.77165	2.01899	2.21244	1.67137	1.72795	2.28538	2.27059	1.97742	2.02863	2.04325	1.96803	1.96428	1.80304	1.92867	2.17859	1.82972	NO	NO	NO
AAEL000511	carboxy/cholinesterase		YES	1.78191	2.00439	2.03857	1.64527	1.91401	2.37798	2.21479	1.91129	2.17153	1.74037	1.84489	2.16251	1.72269	1.95003	2.22484	2.00622	NO	NO	NO
AAEL005771	cytochrome P450	CYP325K2	YES	1.89055	1.99873	2.13661	2.17666	1.6066	2.09509	1.99562	1.59578	1.88069	1.84952	2.06551	1.8572	1.88686	1.93914	2.28191	2.2286	NO	NO	NO
AAEL028635			YES	2.25913	2.59181	2.32356	2.54127	1.85036	1.97531	1.81279	1.878	1.91308	1.65291	2.1896	1.78774	1.60121	1.54201	1.8542	1.67662	NO	NO	NO
AAEL026845	carboxy/cholinesterase		YES	1.9321	2.06042	1.98827	2.05534	1.85451	2.33186	2.18437	1.52809	2.06234	1.85131	2.10332	1.80048	2.16561	1.86653	1.97513	2.01351	NO	NO	NO
AAEL026530	glutathione S-transferase		YES	1.88741	2.01131	2.03763	1.76783	1.95913	2.23222	2.03444	1.65402	2.0968	1.97997	1.97931	1.73579	1.91392	2.12579	2.25687	2.05539	NO	NO	NO
AAEL022568	cytochrome P450		YES	2.06597	1.84684	1.80826	2.03078	2.01807	1.8456	1.83229	2.19985	2.18024	2.0878	1.99775	1.97811	2.13503	2.23285	2.10843	1.98792	NO	NO	NO
AAEL020553	cytochrome P450		YES	1.89459	2.14283	1.83298	1.95734	1.84955	2.16436	1.99924	1.93017	2.21163	2.05792	1.83118	1.99795	1.85169	1.85636	2.14972	2.06702	NO	NO	NO
AAEL019603	cytochrome P450		YES	1.88116	1.70642	1.8355	2.18493	2.05501	2.02041	2.01568	1.89364	2.04241	2.02733	1.87139	1.82794	2.121	2.05036	2.21102	2.15885	NO	NO	NO
AAEL017547	alcohol dehydrogenase		YES	2.10383	1.86847	1.69618	1.70402	2.18235	1.80591	1.8633	1.98569	2.04553	2.4484	2.48858	2.21878	1.9101	1.85174	1.94261	2.40893	NO	NO	NO
AAEL017297	cytochrome P450	CYP6M9	YES	2.27142	1.91414	1.90405	2.12996	2.00727	1.84359	1.6862	2.04357	2.06174	2.12284	2.20797	1.78185	1.95953	2.03432	2.04627	2.15193	NO	NO	NO
AAEL017136	cytochrome P450	CYP325V1	YES	2.08008	2.02478	1.72352	2.10634	2.13475	1.92918	1.95419	2.17864	1.74545	2.26338	2.2603	2.01876	1.93164	1.95884	2.11938	1.95453	NO	NO	NO
AAEL014924	Cytochrome P450		YES	2.21778	1.94053	1.7894	2.07137	1.97863	1.99114	1.79497	2.2087	1.75091	1.7199	2.1255	1.80135	2.02752	2.20836	2.3708	2.0915	NO	NO	NO
AAEL014614	cytochrome P450		YES	2.28005	2.49869	2.32363	2.43194	1.80315	2.04617	1.63937	1.8507	2.04078	1.68804	2.04737	1.76927	1.69299	1.59152	1.88712	1.63865	NO	NO	NO
AAEL014610	cytochrome P450	CYP9J29	YES	2.22317	2.34555	2.24064	2.23831	1.83416	2.15731	1.82244	1.91625	2.11952	1.65389	1.9844	1.88119	1.62281	1.47189	1.86315	1.65225	NO	NO	NO
AAEL014605	cytochrome P450	CYP9J9	YES	2.30601	2.39758	2.17555	2.42495	1.78936	2.09477	1.81967	1.8132	2.064	1.66021	2.19345	1.65168	1.79061	1.52335	1.87004	1.55933	NO	NO	NO
AAEL014604	cytochrome P450		YES	2.21001	2.38242	2.22172	2.37286	1.80491	1.93608	1.85841	1.90667	1.96941	1.8865	2.20219	1.74134	1.76126	1.76818	1.92931	1.6393	NO	NO	NO
AAEL013972	sulfotransferase	Sult	YES	2.21212	1.90194	1.85014	2.23819	2.1255	1.8146	1.86415	2.03513	1.85785	1.95527	2.06798	1.75735	2.19019	2.11133	2.02053	2.13062	NO	NO	NO
AAEL012769	cytochrome P450	CYP325M2	YES	2.30587	1.90234	1.8662	1.93255	2.15556	1.88918	1.6803	2.06449	1.93121	2.16826	1.90196	1.88607	2.19622	2.04391	2.10333	2.06549	NO	NO	NO
AAEL011850	cytochrome P450	CYP315A1	YES	2.33511	1.90815	1.72722	2.15696	2.15854	1.7322	1.9447	2.11969	1.59911	1.82935	2.35829	1.64015	2.27246	2.20065	2.26324	2.26939	NO	NO	NO
AAEL010386	glycosyltransferase		YES	2.56974	1.99226	1.99764	2.22268	2.44753	1.9168	1.50068	1.97451	2.00573	1.8064	2.17484	1.87864	1.58757	1.70424	1.93653	2.14717	NO	NO	NO
AAEL010382	aldehyde oxidase		YES	2.12239	1.89631	1.91177	2.04456	2.10084	1.95243	1.76626	2.00912	2.27541	1.9957	1.85563	1.96569	2.01272	2.0901	2.06254	1.95745	NO	NO	NO
AAEL009123	cytochrome P450	CYP6Z6	YES	2.08272	2.20975	1.98088	2.24786	1.73284	2.00822	1.6886	1.94986	1.88745	1.87751	2.18526	1.83314	1.83449	2.08026	2.20807	1.98399	NO	NO	NO
AAEL008751	glycosyltransferase		YES	2.49163	2.14031	2.03082	2.58445	1.95689	1.73728	1.65383	1.92303	2.02942	1.94765	2.34053	1.81058	2.09324	1.84592	1.80256	1.98973	NO	NO	NO
AAEL008749	glycosyltransferase		YES	2.56165	1.69439	1.79501	2.47406	2.23467	1.77196	1.8343	2.05912	1.90963	1.88239	2.3383	1.8039	1.89637	2.14192	2.12084	1.97955	NO	NO	NO
AAEL007947	glutathione S-transferase	GSTE3	YES	1.90636	1.98788	2.04568	2.05797	1.87222	2.12894	1.69517	1.97052	2.37029	1.9303	2.28904	1.74368	1.84719	1.92269	1.92289	2.02127	NO	NO	NO
AAEL007816	cytochrome P450	CYP4D23	YES	1.98255	2.02188	1.97983	2.14714	1.80552	2.1025	2.14013	1.74828	2.20417	2.18917	1.87619	1.87144	1.91451	1.86894	1.97465	1.98087	NO	NO	NO
AAEL007798	cytochrome P450	CYP4K3	YES	2.13457	2.08736	1.84037	2.06936	1.82337	2.05668	1.80823	1.82075	2.09019	2.27069	1.91088	1.92123	2.17077	2.07986	2.03448	1.86124	NO	NO	NO
AAEL007024	cytochrome P450	CYP6AG3	YES	1.80128	1.71886	1.81562	1.6512	2.11673	2.10873	2.04566	2.12196	2.17001	2.3264	1.98015	1.92153	1.85427	2.34718	1.93313	2.34964	NO	NO	NO
AAEL006805	cytochrome P450	CYP9J2	YES	2.51367	2.49489	2.19011	2.57555	1.97869	1.87058	1.7221	1.91454	2.00841	1.63602	2.21307	1.80082	1.72909	1.63105	1.79337	1.66891	NO	NO	NO
AAEL006784	cytochrome P450	CYP9J17	YES	2.16817	2.67563	2.15995	2.19825	1.88821	2.12735	1.71975	1.75958	2.42491	2.09034	1.93449	1.92111	1.48898	1.61399	1.66126	1.4435	NO	NO	NO
AAEL006354	epoxide hydrolase		YES	2.11939	2.04023	1.86835	2.19534	2.01631	2.12849	1.60544	1.65924	2.29704	1.94174	1.8638	2.05931	1.84647	2.49125	1.88165	1.73141	NO	NO	NO
AAEL006344	sulfotransferase	Sult	YES	2.87748	1.88343	1.96816	2.07889	2.53616	1.92151	1.69864	1.96916	1.95827	2.29286	2.34708	2.02562	1.83969	1.65368	1.69783	1.98565	NO	NO	NO
AAEL006338	sulfotransferase	Sult	YES	1.99883	1.71317	1.78347	1.95625	2.20167	1.97819	2.11171	2.2532	1.78709	2.03221	2.14849	1.78785	2.1239	2.16785	2.15878	2.17138	NO	NO	NO
AAEL006334	sulfotransferase	Sult	YES	2.24948	1.60205	1.62532	1.98423	2.02561	1.7743	1.97114	2.48674	1.59461	2.16769	2.29935	1.55824	2.1095	2.28369	2.25968	2.4545	NO	NO	NO
AAEL006327	sulfotransferase	Sult	YES	2.06314	1.86423	1.68029	2.09661	2.10466	1.86756	2.13249	2.25453	1.83249	1.66227	2.08302	1.85492	2.36439	2.0104	2.17964	2.21148	NO	NO	NO
AAEL006257	cytochrome P450	CYP325Y1	YES	1.90726	1.8522	1.74674	1.87592	1.859	1.97191	1.79466	2.17526	1.85339	1.90589	2.11609	1.8813	2.29064	2.26104	2.27597	2.35679	NO	NO	NO
AAEL006254	glycosyltransferase	GlcAT-P	YES	2.10395	1.98547	1.88775	1.91646	2.139	1.96546	2.10946	2.08615	1.56325	1.88182	2.1811	1.77414	2.08826	2.35083	2.06628	2.13695	NO	NO	NO
AAEL006157	aldehyde oxidase		YES	2.0492	1.52405	1.749	2.32062	2.00738	1.88017	1.90545	1.96781	2.25406	2.00599	2.08446	2.00718	1.90469	2.19376	2.07891	2.1023	NO	NO	NO
AAEL006044	cytochrome P450	CYP325Q1	YES	1.98877	1.84256	1.75212	2.03883	1.93692	1.89764	1.92499	1.90535	2.20305	2.12433	2.33028	1.88762	2.01232	2.11895	2.08769	2.07322	NO	NO	NO
AAEL003890	cytochrome P450		YES	2.0371	2.0375	1.9648	2.0903	1.89048	2.10391	1.99791	1.95868	1.93084	1.87785	2.08492	1.78906	2.0432	2.03081	2.27481	1.90004	NO	NO	NO
AAEL003076	glycosyltransferase		YES	2.33372	1.99842	1.86587	2.10156	1.92932	1.77151	1.74972	2.10598	1.76339	2.19	1.95935	1.95002	2.14227	2.3246	2.11829	2.044	NO	NO	NO
AAEL003058	glycosyltransferase		YES	2.67151	1.82487	1.68652	2.53403	2.37949	1.82227	1.83913	1.79024	1.50015	2.00016	2.34617	1.46597	2.09681	2.06949	2.22323	2.09099	NO	NO	NO
AAEL002638	cytochrome P450	CYP9J6	YES	2.13112	1.80267	1.76819	1.88629	2.10668	1.84419	1.95537	2.22865	2.04099	2.19757	1.91569	1.89741	1.92094	2.06542	2.15615	2.19696	NO	NO	NO
AAEL002043	cytochrome P450	CYP35A5	YES	1.9839	1.98114	1.78893	2.04767	1.93649	2.14302	2.16132	1.94057	2.00912	2.29024	1.74078	2.01679	2.24629	1.80215	2.13857	1.84603	NO	NO	NO
AAEL001548	glycosyltransferase		YES	1.93306	1.72505	1.86018	1.73986	2.17114	2.04657	1.97962	1.78293	2.50971	2.32419	2.23548	1.88806	1.75364	2.10671	2.12779	1.88494	NO	NO	NO
AAEL001517	carboxy/cholinesterase		YES	2.59959	2.22137	2.06298	2.19819	2.11814	1.88158	1.611	1.70974	2.32251	1.75902	2.15022	1.95781	1.73592	1.89738	1.94227	1.88012	NO	NO	NO
AAEL001312	cytochrome P450	CYP9M6	YES	1.62267	1.7042	1.79557	1.3814	1.89578	2.06392	2.21148	1.93118	2.39022	2.37453	2.45926	2.18193	2.12371	1.9772	1.95018	2.10974	NO	NO	NO
AAEL000320	cytochrome P450	CYP325T1	YES	1.91841	2.01455	1.823	1.96757	1.94761	2.06393	1.93751	2.18688	2.03623	2.22524	2.16261	1.92969	1.77691	1.96113	2.05465	1.96238	NO	NO	NO
AAEL025929	glutathione S-transferase		YES	1.74764	2.14332	2.04122	1.81632	1.84401	2.20797	1.88256	1.94963	2.11744	2.01103	2.00467	2.27077	1.66128	2.0808	2.10538	1.95293	NO	NO	NO
AAEL023075	cytochrome P450		YES	1.75183	2.03747	2.24266	1.896	1.66909	2.42056	1.65421	1.7535	2.10368	1.76919	1.86002	2.35678	2.12685	2.31078	1.95846	1.7604	NO	NO	NO
AAEL019847	ABC transporter		YES	1.75996	2.19971	2.14257	1.82028	1.83875	2.3045	2.06305	1.91492	2.00106	1.82299	1.82828	1.9555	1.90077	1.97285	2.18192	1.96806	NO	NO	NO
AAEL013554	cytochrome P450	CYP4J14	YES	1.81338	2.0812	2.03624	1.87963	1.8593	2.1378	2.05491	1.86222	2.02859	2.00286	1.90037	2.13772	1.88372	1.99924	2.26958	1.96497	NO	NO	NO
AAEL013078	glycosyltransferase		YES	1.81983	1.96473	2.08376	1.93166	1.77962	2.09153	1.95387	1.81885	2.01586	2.05576	1.88137	2.12519	1.93746	2.03945	2.26692	2.08621	NO	NO	NO
AAEL012266	cytochrome P450	CYP4C38	YES	1.76488	1.89781	1.9924	1.87376	1.63936	2.26249	2.08048	1.97315	2.13612	2.07452	2.15801	1.98348	2.16734	2.07027	2.12865	1.83992	NO	NO	NO
AAEL011741	glutathione transferase	GSTS1	YES	1.90024	1.96517	2.14788	1.81559	1.83373	2.47806	2.5475	1.55064	2.09721	1.84437	2.08207	2.11838	1.71254	1.41167	2.30989	1.67992	NO	NO	NO
AAEL011130	alcohol dehydrogenase		YES	1.88357	1.91221	2.13778	1.83162	1.97361	2.21193	1.96297	1.85341	1.99736	2.00179	1.90561	2.09727	1.83216	1.99347	2.26203	1.8258	NO	NO	NO
AAEL010359	ABC transporter		YES	1.71055	2.06732	2.16418	1.70537	1.94509	2.24145	2.01667	1.9175	1.89083	1.97782	1.9309	2.01574	1.89319	1.9658	2.30855	1.85882	NO	NO	NO
AAEL009016	glutathione S-transferase	GSTT2	YES	1.72204	1.96288	2.07949	1.75604	1.84096	2.22755	1.98409	1.84576	2.20395	2.09833	1.81483	2.29602	1.86788	2.22303	2.05469	1.7995	NO	NO	NO
AAEL007982	glycosyltransferase		YES	1.64288	1.9832	2.08285	1.79527	1.87583	2.26523	2.03419	1.89791	1.98183	1.95568	2.00044	2.01181	1.86336	2.17027	2.29317	1.87278	NO	NO	NO
AAEL007962	glutathione S-transferase	GSTE4	YES	1.89905	2.43173	2.18871	1.997	1.56406	2.21252	1.94427	1.79266	2.10286	2.07589	1.68225	2.24051	1.82505	1.63757	1.88071	1.93471	NO	NO	NO
AAEL006795	cytochrome P450	CYP9J15	YES	2.16436	2.35416	2.44049	2.26082	1.7123	2.24274	2.01605	1.84522	1.88616	1.69538	1.979	2.02608	1.5995	1.49105	1.76868	1.60963	NO	NO	NO
AAEL005375	glycosyltransferase		YES	1.58755	1.72718	2.17335	1.66973	1.93108	2.47093	2.18395	1.73865	1.8873	2.10147	2.17642	2.31173	1.97998	2.0622	2.04054	1.86576	NO	NO	NO
AAEL004229	glutathione S-transferase	GSTT4	YES	1.84278	1.86236	2.07981	1.90659	1.87852	2.23645	2.1758	1.97714	2.10774	1.91769	2.09782	1.92929	1.87072	2.11171	2.17655	1.71281	NO	NO	NO
AAEL002688	glycosyltransferase		YES	1.68637	1.82261	2.16138	1.82884	1.95219	2.49477	2.53432	1.98988	2.14605	1.93313	1.52216	2.17956	1.81398	1.94346	2.18648	1.52794	NO	NO	NO
AAEL002031	cytochrome P450	CYP12F7	YES	1.82124	1.8881	2.02925	2.12107	1.80934	2.25341	1.9917	1.99895	2.0125	1.78771	2.01089	2.15972	1.99848	1.94132	2.04763	2.01122	NO	NO	NO
AAEL001059	glutathione S-transferase	GSTD3	YES	1.83269	1.98524	2.12758	1.99496	1.97093	2.27191	1.87076	2.08585	2.06564	1.86249	1.79518	1.86865	1.816	1.99364	2.22178	1.90662	NO	NO	NO
AAEL029008	glycosyltransferase		YES	1.94614	1.78953	1.75204	2.05485	1.84987	2.10844	2.01401	1.92901	2.01904	1.99102	1.96225	2.10817	2.03498	2.07002	2.10307	2.0026	NO	NO	NO
AAEL027264	cytochrome P450		YES	2.04911	2.02837	1.94337	1.817	2.18505	2.50502	2.25379	1.89279	1.95253	1.84374	2.10645	1.95213	1.60957	2.10194	1.96377	1.96421	NO	NO	NO
AAEL026787	aldehyde oxidase		YES	2.06299	1.90785	1.8093	2.03185	1.91199	2.04029	1.8154	1.84842	2.14187	2.14914	1.95605	2.10616	2.02666	2.06909	2.0276	1.9835	NO	NO	NO
AAEL026706	cytochrome P450		YES	2.05413	1.81688	1.65492	2.02243	2.09479	1.82129	1.82915	1.84482	1.98846	2.07607	2.35406	2.22586	2.2015	2.2002	1.95096	2.03424	NO	NO	NO
AAEL025530	cytochrome P450		YES	1.96237	1.91661	1.83652	1.99962	1.83582	2.07284	2.00968	2.0733	2.13236	1.98346	1.75225	2.16101	1.96605	1.956	1.97761	2.09478	NO	NO	NO
AAEL024680	aldehyde oxidase		YES	2.31938	1.986	1.96776	2.08257	2.1714	1.82187	1.75392	2.01914	1.97124	2.09354	2.01802	2.01299	1.95063	2.00915	1.96099	2.0075	NO	NO	NO
AAEL023949	cytochrome P450		YES	1.9839	1.91597	1.95931	2.07942	1.91799	2.06267	2.02875	1.94414	1.96122	1.92312	1.93716	1.83781	1.93311	2.07295	2.32439	2.0719	NO	NO	NO
AAEL023844	carboxy/cholinesterase		YES	2.66632	1.99285	1.84813	2.15876	2.28331	1.86839	1.48668	2.09363	1.99044	1.9947	2.16505	2.1297	1.90186	1.81999	1.9368	2.05669	NO	NO	NO
AAEL023662	carboxy/cholinesterase		YES	1.99446	1.81686	1.88616	2.23596	1.92229	1.89422	1.96907	2.1903	1.79395	1.84736	2.22761	2.24563	1.98801	1.98574	2.07572	2.08005	NO	NO	NO
AAEL023329	carboxy/cholinesterase		YES	1.86338	1.91608	2.04423	2.01871	1.77099	2.21241	2.20474	1.94843	2.03602	1.83865	1.80026	1.9062	1.92507	2.15119	2.20634	1.9964	NO	NO	NO
AAEL023266	voltage-gated sodium channel (kdr mutations)		YES	1.94057	1.95813	1.87063	2.01596	1.9498	2.00701	2.15648	1.81273	2.11306	2.07679	1.84919	2.32145	1.98082	2.07365	2.24956	1.86693	NO	NO	NO
AAEL022200	cytochrome P450		YES	2.20991	1.99449	1.75637	2.02541	1.94573	2.03529	1.89618	2.21942	2.06908	2.08504	2.00277	2.00337	1.99116	1.8566	1.94913	2.08171	NO	NO	NO
AAEL021861	cytochrome P450		YES	1.73131	1.49778	1.88303	1.54629	2.4125	2.36961	2.30675	1.98408	2.05799	2.08626	2.21197	2.17252	1.85151	2.02535	1.92308	1.94045	NO	NO	NO
AAEL020054	carboxy/cholinesterase		YES	1.95961	1.86739	1.76355	2.10776	1.85993	2.02158	1.92419	2.09485	1.94301	2.18751	2.01325	1.99535	2.03211	2.06642	2.08565	2.194	NO	NO	NO
AAEL019911	cytochrome P450		YES	1.87322	2.10597	1.78468	1.83498	1.7784	2.17757	1.81101	1.89948	2.36224	2.01677	1.74853	2.34773	1.85274	2.06693	2.18155	1.79567	NO	NO	NO
AAEL019910	cytochrome P450		YES	1.93206	1.93267	2.0631	1.87806	1.8677	2.13641	2.13668	1.67202	1.95694	2.06951	1.96193	2.17531	2.12773	2.031	2.03843	2.07108	NO	NO	NO
AAEL019679	carboxy/cholinesterase		YES	2.17018	1.87426	1.75228	2.0143	1.90137	1.88831	1.85539	2.13803	1.82593	1.9865	1.95666	1.93256	2.1169	2.26294	2.22346	2.13118	NO	NO	NO
AAEL019678	carboxy/cholinesterase		YES	2.43415	2.05687	1.86151	2.08175	2.22571	1.87161	1.46677	1.83875	2.26438	2.29504	2.0214	2.2732	1.76581	1.90988	1.77713	2.11037	NO	NO	NO
AAEL019659	cytochrome P450		YES	2.0114	1.87013	1.76869	2.06625	1.83039	2.04516	1.90475	1.9818	2.07919	2.19819	2.00082	2.1008	1.83408	2.07044	2.17039	2.04403	NO	NO	NO
AAEL018028	cytochrome P450	CYP325Y3	YES	1.99231	1.72011	1.78538	1.98437	1.94169	2.02203	2.15359	2.22593	1.83008	1.87046	2.07395	1.89971	2.08334	2.21706	2.34322	2.21047	NO	NO	NO
AAEL017553	carboxy/cholinesterase	CCEAE2B	YES	2.10745	1.85648	1.79334	1.92373	2.03876	1.82272	2.00576	2.06342	1.97876	2.2022	2.07006	2.08516	1.93586	2.38339	2.03318	1.97047	NO	NO	NO
AAEL017539	cytochrome P450	CYP6BY1	YES	1.93755	2.00618	1.80493	1.81781	1.98791	1.96535	2.15983	2.06936	2.02471	1.84788	2.09115	1.90197	2.00104	2.00438	2.13752	2.03401	NO	NO	NO
AAEL017215	cytochrome P450	CYP325U1	YES	1.94894	1.87964	1.84038	1.95977	2.07564	2.15551	1.91265	2.02654	2.01119	2.08088	1.98297	2.11252	1.94039	1.89561	2.18824	1.95177	NO	NO	NO
AAEL017085	glutathione S-transferase	GSTO1	YES	2.27262	1.92041	1.67599	2.0456	2.17183	1.82955	2.00592	2.19353	1.92621	2.31571	2.20853	2.20023	1.87909	1.90292	1.89295	1.7474	NO	NO	NO
AAEL017071	carboxy/cholinesterase		YES	2.14297	1.8903	1.70329	2.08028	2.01469	1.88252	2.01524	2.04718	2.11032	2.16428	1.79272	2.12169	2.25108	1.7817	1.81754	2.06789	NO	NO	NO
AAEL014830	cytochrome P450		YES	1.83865	1.97181	2.00087	1.95315	1.82587	2.24862	2.00034	1.95045	2.0924	1.97485	1.89856	2.04844	1.88655	2.05762	2.20899	1.83989	NO	NO	NO
AAEL014603	cytochrome P450	CYP9J30	YES	2.48849	2.43614	2.07609	2.50595	1.90326	1.93962	1.67882	1.78503	2.17584	1.86982	2.16001	2.02328	1.54613	1.44112	1.86865	1.80822	NO	NO	NO
AAEL014594	cytochrome P450	CYP31A1	YES	1.81676	1.8096	1.9285	1.97673	1.82813	2.33478	2.41686	2.20327	2.03596	1.83819	1.93635	2.00681	1.94783	2.02333	2.03991	1.76422	NO	NO	NO
AAEL014493	aldehyde oxidase		YES	1.84964	1.96247	1.76577	1.89489	1.91261	2.03885	2.15149	2.08698	1.98482	2.03112	1.92081	2.00963	2.15824	2.0306	2.18226	2.09424	NO	NO	NO
AAEL014371	glycosyltransferase		YES	1.99821	1.76695	1.75321	1.94134	1.79969	1.97765	1.88009	2.27087	2.09898	2.2091	2.00455	2.25627	1.80486	2.18426	1.99255	1.98765	NO	NO	NO
AAEL014246	glycosyltransferase		YES	1.86942	2.04392	1.91802	1.77084	1.69683	2.12477	1.84935	1.89987	2.14088	1.89739	2.00225	2.10264	2.06416	2.25404	2.26707	1.88987	NO	NO	NO
AAEL014244	glycosyltransferase		YES	1.97441	2.02428	1.96054	2.08246	1.74057	2.05983	2.00071	1.72891	2.2592	1.86818	1.7838	2.21905	1.89588	2.16551	2.30496	1.72112	NO	NO	NO
AAEL014208	cytochrome P450		YES	1.84759	1.98794	2.0058	1.9396	1.86638	2.15159	1.94185	2.08545	2.03207	1.82656	2.00512	2.0554	2.08054	2.07692	2.25295	1.92675	NO	NO	NO
AAEL013976	sulfotransferase	Sult	YES	2.18022	1.8457	1.8276	2.33211	2.21943	1.79788	1.85983	1.9794	1.96103	1.82413	2.09774	1.97137	2.14977	1.97518	2.07584	2.12326	NO	NO	NO
AAEL013798	cytochrome P450	CYP4H33	YES	2.17568	2.03527	1.73567	2.23659	2.04254	1.80021	1.76406	2.19001	1.9205	1.80972	2.1337	2.03902	2.1641	2.11039	2.09057	2.04267	NO	NO	NO
AAEL013556	cytochrome P450	CYP4J15	YES	1.96468	2.02589	1.94414	1.91662	1.81346	2.18103	2.05316	2.17635	2.15628	2.02231	1.78959	2.15721	1.84547	1.87211	2.04596	1.8387	NO	NO	NO
AAEL013277	voltage-gated sodium channel		YES	1.93132	1.96148	1.76346	2.08532	2.28941	1.85273	2.00571	2.08483	1.54785	1.87333	2.35206	2.30253	1.97101	2.2622	2.03448	2.12347	NO	NO	NO
AAEL012772	cytochrome P450	CYP325G3	YES	2.17213	1.82791	1.71052	2.16428	2.09458	1.94687	1.89138	1.8935	1.93359	2.0305	1.80211	2.1373	1.99351	2.1696	2.06988	2.03109	NO	NO	NO
AAEL012770	cytochrome P450	CYP325N1	YES	2.37199	1.92141	1.75554	1.94576	2.01127	1.94438	2.01883	1.71144	2.1511	2.41232	1.98692	2.30394	2.18213	1.93525	1.81448	1.76008	NO	NO	NO
AAEL012766	cytochrome P450	CYP325G2	YES	2.00243	1.8657	1.84228	2.14167	2.03669	1.92654	1.94175	2.20815	1.8966	1.97249	1.88831	1.84556	2.22473	2.13489	2.17703	2.01713	NO	NO	NO
AAEL012765	cytochrome P450	CYP325M3	YES	2.22906	1.99004	1.76991	2.2424	2.21409	1.81875	1.80928	1.76581	1.96638	1.94878	2.23889	2.15378	1.86496	1.90937	2.00517	2.22713	NO	NO	NO
AAEL012762	cytochrome P450	CYP325N2	YES	1.9753	1.88164	1.94538	2.07378	2.06276	2.07298	1.96853	1.81089	2.11818	1.7148	2.12008	2.18482	2.13214	1.7733	2.05201	1.97297	NO	NO	NO
AAEL012702	ABC transporter		YES	2.06124	1.96522	1.92637	2.05837	1.92136	2.05575	1.89375	1.90672	2.03095	1.94612	1.96927	1.97634	2.05279	2.21632	2.15851	1.78687	NO	NO	NO
AAEL012457	alcohol dehydrogenase	Adh	YES	1.99112	1.88895	1.82806	2.18644	2.09569	1.97123	1.83337	1.88696	2.00144	2.01604	1.8514	2.01646	1.93661	1.96648	2.14261	2.17987	NO	NO	NO
AAEL012455	alcohol dehydrogenase	Adh	YES	2.04357	1.79625	1.76897	1.94015	1.87085	2.03257	1.81934	2.14085	1.98556	1.83772	1.91821	2.17812	1.97234	2.23825	2.2651	2.02693	NO	NO	NO
AAEL012144	cytochrome P450	CYP33A1	YES	2.40462	2.12413	1.93801	2.02915	2.22592	1.88038	1.71352	1.96212	2.14646	2.27399	1.94488	2.16113	1.79734	1.69731	1.91839	1.83615	NO	NO	NO
AAEL011944	carboxy/cholinesterase	CCEAE3O	YES	1.86914	1.99608	1.74938	2.00389	1.9963	2.05103	1.96546	2.00106	2.01333	1.96382	2.02913	2.11661	1.98287	1.87899	2.00161	2.13958	NO	NO	NO
AAEL011937	glycosyltransferase		YES	2.07999	1.79024	1.73939	1.89612	2.08277	1.91892	1.87863	2.22229	2.03349	1.97696	2.18641	2.0472	2.14478	2.0233	2.16948	2.00071	NO	NO	NO
AAEL011770	cytochrome P450	CYP325L1	YES	2.28823	2.09782	2.02955	2.22433	2.2072	1.85503	2.00463	2.05044	2.03921	1.80391	2.03689	1.97785	1.94348	1.81122	1.75448	1.89331	NO	NO	NO
AAEL011761	cytochrome P450	CYP325M5	YES	1.84106	1.88308	1.82782	1.95245	1.84571	1.999	2.0349	2.06063	2.03238	1.99917	2.12026	2.12011	2.01307	2.18136	2.09755	1.94043	NO	NO	NO
AAEL011463	cytochrome P450		YES	1.88173	2.1639	1.84415	1.9567	1.95945	2.10735	1.95363	1.97788	1.97398	1.94244	2.09355	2.00045	2.04497	2.06959	2.25529	1.85284	NO	NO	NO
AAEL011313	Epoxide hydrolase		YES	1.9235	2.04887	1.9895	1.90103	1.71637	2.20026	1.88783	2.02581	1.99419	1.70674	1.9459	2.21313	2.13033	2.08343	2.12925	1.91687	NO	NO	NO
AAEL010591	glutathione S-transferase	GSTD6	YES	1.89106	1.98979	1.89532	1.75115	1.71015	2.03752	1.95697	2.03441	2.14393	2.20777	1.97749	2.09288	2.23173	1.95178	2.10055	1.99182	NO	NO	NO
AAEL010390	glycosyltransferase		YES	1.92765	2.04205	1.86203	2.03593	2.08841	2.01709	1.90011	2.04441	2.11093	1.87003	2.01181	1.93937	2.00956	2.09291	1.97101	1.92491	NO	NO	NO
AAEL010384	aldehyde oxidase		YES	2.17151	1.85695	1.8127	2.13852	1.94312	1.97121	1.89047	2.02731	1.92091	1.98797	1.95173	1.94856	2.13765	2.14878	2.12281	1.96003	NO	NO	NO
AAEL010381	glycosyltransferase		YES	2.36666	2.10148	1.87756	2.1141	2.38288	1.92475	1.49892	1.76016	2.05329	2.18861	1.97106	2.30163	1.83137	1.95674	1.83557	1.94778	NO	NO	NO
AAEL010380	aldehyde oxidase		YES	2.27584	1.88829	1.77536	1.96359	2.06745	1.93156	1.74252	1.98101	2.00601	2.10904	2.0319	2.15217	2.08294	2.16879	1.89042	1.97676	NO	NO	NO
AAEL010370	aldehyde oxidase		YES	2.26715	1.90254	1.70795	1.80144	2.36143	1.84676	1.8883	1.93326	2.10465	2.17841	1.96153	2.04119	1.9366	2.18065	2.04994	1.99657	NO	NO	NO
AAEL010367	aldehyde oxidase		YES	2.09271	1.83274	1.73582	2.05969	1.95204	1.98708	1.92996	2.13168	1.93297	1.99621	2.1093	2.06028	2.00847	2.05045	2.03692	1.99643	NO	NO	NO
AAEL010366	glycosyltransferase		YES	2.68681	1.98351	1.90427	2.29455	2.41286	1.85991	1.69777	2.17707	1.84537	1.88341	2.07623	1.93562	1.96507	1.95707	1.87977	2.01839	NO	NO	NO
AAEL010154	cytochrome P450	CYP4AR2	YES	1.96539	1.82069	1.68828	2.11744	1.97405	1.91396	1.81959	2.17643	2.03053	1.97134	1.92468	2.25905	2.10015	1.98916	2.19337	2.09952	NO	NO	NO
AAEL009591	cytochrome P450	CYP9M8	YES	1.87836	1.91038	1.82651	1.96812	1.98078	2.22455	1.97645	1.91932	2.08154	1.91662	1.99502	2.02296	2.1013	2.06853	2.06583	1.96941	NO	NO	NO
AAEL009138	cytochrome P450	CYP6N11	YES	1.81062	1.84903	1.83696	2.09451	1.82422	2.05345	2.19788	2.03595	2.10138	1.97796	1.98522	1.97055	1.9544	1.99118	2.0998	2.26368	NO	NO	NO
AAEL009137	cytochrome P450	CYP6N13	YES	1.94406	2.05982	1.77944	1.89815	2.15134	1.99931	1.75762	2.17278	2.16161	2.08355	1.94808	1.97018	2.0596	1.94538	1.93668	2.02568	NO	NO	NO
AAEL009133	cytochrome P450	CYP6N14	YES	1.8046	1.98517	1.85582	1.95009	1.94778	2.14948	1.94154	2.09303	2.10637	1.76239	2.01673	2.02291	2.10353	2.05627	2.2533	2.01192	NO	NO	NO
AAEL009132	cytochrome P450	CYP6Y3	YES	1.89215	1.94222	1.99758	1.77855	2.04544	1.99514	1.76067	2.15417	1.88886	2.11924	2.03286	2.0059	2.05428	2.088	1.97278	2.11369	NO	NO	NO
AAEL009130	cytochrome P450	CYP6Z7	YES	1.82665	2.00236	1.98447	2.05006	1.73406	2.10302	1.77041	2.05854	2.13121	2.00783	2.07178	2.25288	1.92759	2.00306	2.06316	1.93435	NO	NO	NO
AAEL009129	cytochrome P450	CYP6Z9	YES	1.80476	1.94264	1.81656	1.86918	2.26247	1.9354	1.83171	2.125	2.1191	2.17223	1.93698	2.09141	2.0248	2.20031	1.92814	2.07294	NO	NO	NO
AAEL009128	cytochrome P450	CYP6M6	YES	2.17349	1.81076	1.82435	2.20254	2.05843	1.8161	1.63547	2.54247	1.7899	1.89795	1.90267	1.92056	2.1303	2.07417	2.14264	2.32717	NO	NO	NO
AAEL009127	cytochrome P450	CYP6M11	YES	1.91887	1.86679	1.88295	1.89551	1.8122	2.09757	1.93156	1.98013	2.10223	2.06008	1.91864	2.16638	1.94543	2.17429	2.15809	2.05688	NO	NO	NO
AAEL009126	cytochrome P450	CYP6N6	YES	1.95041	2.01497	1.86466	2.06872	1.97224	2.03453	1.84403	2.05087	2.06402	1.80345	1.77674	2.16525	2.12095	2.016	2.17798	2.03763	NO	NO	NO
AAEL009124	cytochrome P450	CYP6N12	YES	1.80742	2.00225	1.9282	1.77755	1.7929	2.25252	2.26433	1.83784	2.15499	2.01649	2.06628	1.96503	1.91032	2.1719	2.1207	1.90288	NO	NO	NO
AAEL009122	cytochrome P450		YES	1.71177	2.0223	1.84352	1.84197	1.86418	2.07469	1.9986	1.90358	1.96703	2.09683	2.15617	2.1566	2.1671	2.02155	2.14191	2.0946	NO	NO	NO
AAEL009121	cytochrome P450	CYP6N9	YES	1.83567	2.04831	1.90952	1.9382	1.90883	2.06204	1.9734	2.02553	2.04435	2.13566	1.78228	1.98128	1.88482	2.0769	2.24892	1.90134	NO	NO	NO
AAEL009120	cytochrome P450	CYP6S3	YES	2.0074	1.77617	1.82605	1.67655	2.2896	1.94961	1.88697	2.1322	2.16606	2.20458	2.16536	2.21066	1.96874	2.00822	1.85968	2.01829	NO	NO	NO
AAEL008898	sulfotransferase	Sult	YES	1.83325	1.77373	1.92654	1.91633	2.05729	2.15329	2.07772	1.82811	2.25478	2.13225	2.0827	2.17794	1.96386	1.81982	2.03573	1.90008	NO	NO	NO
AAEL008889	cytochrome P450	CYP6AL1	YES	1.98581	2.03953	1.77069	2.15328	1.93341	2.03291	1.74295	2.01299	1.91956	1.83903	2.04619	1.89405	1.96445	2.10833	2.36097	2.02643	NO	NO	NO
AAEL008638	cytochrome P450	CYP49A1	YES	1.96013	1.89013	1.95472	1.93926	2.05128	2.02075	1.94938	2.11937	2.08309	2.00337	1.90418	2.13185	1.83008	1.80299	2.07281	2.11501	NO	NO	NO
AAEL008635	ABC transporter		YES	2.00773	1.79458	1.87288	2.00998	1.92172	2.08058	1.86364	2.12726	2.2082	2.07107	1.88222	2.06221	1.94403	1.95717	2.08867	1.98986	NO	NO	NO
AAEL008560	glycosyltransferase		YES	2.0422	1.86534	1.88803	1.79477	2.01044	2.09617	1.96229	2.05461	1.89164	1.85206	2.09298	2.22929	2.21861	1.89548	2.17392	1.94063	NO	NO	NO
AAEL007955	glutathione S-transferase	GSTE8	YES	2.02231	2.08113	1.94806	2.16646	1.77329	1.96338	1.84535	1.81601	2.20905	2.12866	2.11509	2.01288	2.10307	1.91504	2.08979	2.04099	NO	NO	NO
AAEL007954	glutathione S-transferase	GSTE1	YES	1.92571	1.8471	1.90221	2.00228	2.13998	2.04549	1.87705	1.91547	2.11049	1.96212	1.80182	1.97772	1.77354	2.11253	2.2532	2.23934	NO	NO	NO
AAEL007830	cytochrome P450	CYP4H29	YES	1.94271	1.95192	1.91013	1.91144	1.82553	2.1305	1.8747	1.89757	2.14688	2.09659	2.06824	1.98014	2.11706	1.88522	2.17364	1.86104	NO	NO	NO
AAEL007815	cytochrome P450	CYP4D24	YES	2.00139	2.05479	1.90797	2.19353	1.64558	2.00088	1.92818	1.90492	2.07261	1.82248	2.07533	2.14497	2.19704	1.81865	2.09535	2.0308	NO	NO	NO
AAEL007812	cytochrome P450	CYP4H32	YES	1.89626	1.92454	1.85763	2.09825	1.92981	2.12291	1.96567	1.80362	2.11425	1.9791	1.89561	2.17277	1.80415	2.13243	2.12448	1.93547	NO	NO	NO
AAEL007808	cytochrome P450	CYP4D39	YES	2.0355	1.93692	1.95407	2.05105	1.88077	2.04628	2.05071	1.94405	2.09943	1.93319	2.08815	1.95878	1.94921	1.88635	2.12993	1.87502	NO	NO	NO
AAEL007807	cytochrome P450	CYP4D38	YES	1.68115	1.84947	1.83703	1.90488	1.89945	2.08264	1.98005	1.93602	1.94303	2.12102	2.188	2.43682	2.01713	2.1412	2.2873	2.08707	NO	NO	NO
AAEL007795	cytochrome P450	CYP4D37	YES	1.99765	1.99782	1.90452	2.04036	1.74209	2.15456	2.19019	1.99036	1.98504	1.77697	2.06278	1.98015	2.28825	1.86294	2.05498	2.16274	NO	NO	NO
AAEL006992	cytochrome P450	CYP6AG6	YES	2.00958	1.63131	1.75249	1.97344	2.05219	1.9793	1.88402	1.76881	2.13433	2.00998	1.86684	2.13462	2.16898	2.2011	2.15329	2.14412	NO	NO	NO
AAEL006989	cytochrome P450	CYP6AG7	YES	2.05504	1.66727	1.80755	1.78199	2.31652	1.90345	2.20154	2.15239	2.34703	1.96067	2.16665	2.24575	1.84814	1.92984	1.85832	1.99663	NO	NO	NO
AAEL006984	cytochrome P450	CYP6AG5	YES	2.16265	1.73039	1.71945	1.9666	2.17481	1.91274	2.02836	2.18337	1.80839	2.12593	2.15002	2.12293	2.02991	2.05564	1.87001	2.14278	NO	NO	NO
AAEL006829	glutathione S-transferase		YES	1.93543	1.9937	2.07419	2.02975	1.88455	2.08176	2.11305	2.04901	2.06393	1.97447	1.90394	2.08625	1.87653	1.8629	2.06871	1.68242	NO	NO	NO
AAEL006827	cytochrome P450	CYP12F8	YES	1.99479	2.02662	1.97684	1.82367	1.8116	2.23542	2.19004	2.00718	2.12077	2.15299	1.90607	2.20777	2.0194	2.01406	1.76005	1.96585	NO	NO	NO
AAEL006471	alcohol dehydrogenase	Adh	YES	1.93569	1.95321	1.96292	1.87075	1.86532	2.1411	1.87369	1.96038	2.03231	1.90627	1.90294	2.24441	1.89351	2.2358	2.22992	1.88016	NO	NO	NO
AAEL006467	alcohol dehydrogenase	Adh	YES	1.95208	1.87615	1.7885	2.08727	1.79934	2.0767	2.13536	1.94028	1.99893	1.89061	1.88113	2.03479	1.93737	2.10478	2.2487	1.93176	NO	NO	NO
AAEL006458	alcohol dehydrogenase	Adh	YES	1.85747	2.10333	1.87984	1.95205	1.81431	2.1567	1.92436	1.94132	1.95061	2.14209	1.8462	2.00411	2.1096	2.11188	2.17936	1.87533	NO	NO	NO
AAEL006359	sulfotransferase	Sult	YES	2.47507	1.89894	1.8762	1.88156	2.46636	1.8805	1.89742	2.00978	2.16065	2.38235	2.05079	2.21143	1.95359	1.93908	1.69769	1.80685	NO	NO	NO
AAEL006353	sulfotransferase	Sult	YES	2.41364	1.8797	1.73195	2.04826	2.34661	1.79183	1.88844	2.0723	1.78392	2.10022	2.27084	2.26633	1.95983	2.06082	1.87193	1.97295	NO	NO	NO
AAEL006342	epoxide hydrolase		YES	1.99792	2.0727	1.87194	2.2111	1.97949	2.11233	1.78156	1.97443	2.06354	1.92614	1.82355	1.97352	1.99715	2.07276	2.01003	1.98745	NO	NO	NO
AAEL006058	cytochrome P450	CYP325Q2	YES	2.00867	1.8651	1.79859	2.01604	1.92136	1.92107	1.87805	2.05202	1.92881	2.07341	2.12647	2.06032	2.19423	2.11343	2.15417	2.08013	NO	NO	NO
AAEL005918	ABC transporter		YES	2.05928	1.90991	1.80716	1.98343	2.0046	2.05345	1.9693	1.93976	2.17444	2.0329	1.99325	2.17709	1.92773	1.94182	1.98914	1.95275	NO	NO	NO
AAEL005903	glycosyltransferase		YES	1.846	1.98464	1.92808	1.87879	1.79547	2.12822	2.10651	2.1059	2.10453	1.98338	1.80291	2.04537	2.03374	2.06379	2.35126	1.88346	NO	NO	NO
AAEL005788	cytochrome P450	CYP325K3	YES	2.04826	1.82639	1.78823	2.00563	2.12407	1.97039	1.99035	2.06598	1.99335	2.10429	2.00668	2.10717	2.123	2.17571	2.0652	1.78759	NO	NO	NO
AAEL005775	cytochrome P450	CYP325R1	YES	2.15033	1.83754	1.81279	2.16511	2.00073	1.91226	1.85482	1.90526	1.99639	2.13212	2.03613	2.16792	2.0088	2.10744	2.10922	1.98324	NO	NO	NO
AAEL005696	cytochrome P450	CYP325X2	YES	1.85019	2.00293	1.92782	1.81919	1.72762	2.21789	2.07247	1.93854	2.08595	1.84525	1.8649	2.17717	2.14443	2.16273	2.2631	1.99728	NO	NO	NO
AAEL005138	glycosyltransferase		YES	2.0404	1.86082	1.82607	1.82048	1.84059	1.99268	2.00352	1.91465	2.04028	2.00631	2.09942	1.93911	2.13091	2.27902	2.15663	2.12745	NO	NO	NO
AAEL005123	carboxy/cholinesterase		YES	2.14101	2.04376	1.75608	2.11211	1.91442	1.78595	1.86639	2.30269	1.7892	2.32044	1.98297	2.12359	2.00111	2.24534	2.17465	2.19558	NO	NO	NO
AAEL005113	carboxy/cholinesterase	CCEAE1A	YES	2.33767	1.91825	1.73079	1.94281	2.41681	1.90205	1.95666	1.94523	1.85581	1.97885	2.09801	2.10928	2.00015	2.11551	2.05561	1.9937	NO	NO	NO
AAEL005006	cytochrome P450	CYP6CD1	YES	1.85232	1.92321	1.78901	2.07264	1.74312	2.11591	2.0655	1.8985	2.0981	2.21361	2.0373	2.20536	1.87411	1.90471	2.06752	2.04323	NO	NO	NO
AAEL004941	cytochrome P450	CYP6AK1	YES	1.84427	1.90948	1.89603	2.04558	2.0271	2.10787	2.08408	2.19447	1.95901	1.80317	1.74641	1.85652	2.04229	2.062	2.16437	2.04171	NO	NO	NO
AAEL004341	carboxy/cholinesterase	CCEAE1O	YES	1.92242	2.10371	2.04602	2.09593	1.94189	2.30853	2.12692	1.90517	2.01095	1.8102	1.88583	1.9811	1.99717	2.03521	1.99223	1.6425	NO	NO	NO
AAEL004323	carboxy/cholinesterase	CCEJHE2O	YES	1.94086	1.95378	1.78535	1.89087	1.94354	1.94497	1.96245	2.03951	1.89658	2.07303	2.1243	2.09106	2.05517	2.06588	2.19586	2.20203	NO	NO	NO
AAEL004054	cytochrome P450	CYP4G36	YES	1.95834	1.92768	1.98697	2.07067	2.02107	2.05729	1.95529	1.94188	2.03143	1.86498	1.95596	1.87946	1.8328	2.01878	2.25712	2.00013	NO	NO	NO
AAEL003991	alcohol dehydrogenase	Adh	YES	2.05474	1.85323	1.8874	2.02444	2.06096	1.90823	1.90528	2.09556	1.86127	1.97064	2.13475	2.06013	2.09574	1.93392	2.17839	2.16739	NO	NO	NO
AAEL003763	cytochrome P450	CYP329B1	YES	2.10028	2.05909	1.86903	1.99621	2.00674	2.06794	2.05298	2.00368	2.01524	2.01253	1.75292	1.93327	1.94659	2.13904	2.03924	1.88732	NO	NO	NO
AAEL003617	alcohol dehydrogenase	Adh	YES	1.74469	1.89788	1.85377	1.8952	1.92449	2.10192	2.1061	1.70964	2.06657	2.03705	1.89477	2.25588	1.89379	2.27151	2.2077	1.96236	NO	NO	NO
AAEL003545	carboxy/cholinesterase		YES	1.98329	1.94298	1.86129	2.16127	1.76561	1.99487	1.83457	2.11476	2.16417	1.8931	2.26523	2.13363	1.9566	2.10959	1.94288	1.97446	NO	NO	NO
AAEL003481	glycosyltransferase		YES	2.15179	1.78911	1.93454	2.10605	2.20901	1.92836	1.80991	1.84393	2.0048	2.0882	1.9476	2.06669	1.98195	2.21005	1.98534	2.04322	NO	NO	NO
AAEL003399	cytochrome P450	CYP4H3	YES	1.9974	1.96008	1.85312	2.11947	2.01824	2.12023	1.84265	1.97104	2.00432	1.93857	1.79675	2.1291	2.15177	2.1658	2.22608	1.92793	NO	NO	NO
AAEL003380	cytochrome P450	CYP4H28	YES	1.82583	2.06021	1.91003	1.85624	1.7555	2.27117	2.02424	1.96627	2.14191	1.94755	1.93906	2.22564	1.86433	2.05664	2.11715	1.98927	NO	NO	NO
AAEL003098	glycosyltransferase		YES	2.08491	2.07496	1.79985	2.12434	2.0556	2.13936	1.86768	2.04441	2.08471	1.87868	1.69619	2.12296	2.04832	1.95348	2.09175	1.69717	NO	NO	NO
AAEL002683	aldehyde oxidase		YES	1.93171	1.97022	1.97232	1.99083	1.79677	2.05589	1.95048	2.12071	2.13869	1.90097	2.04846	2.08385	1.91793	1.90387	2.03621	1.99265	NO	NO	NO
AAEL002633	cytochrome P450	CYP9J31	YES	1.96325	1.88189	1.89263	2.09281	2.038	1.96342	1.76419	1.98451	2.08681	1.99414	1.99181	1.92715	2.26352	2.08778	2.01249	2.01835	NO	NO	NO
AAEL002385	carboxy/cholinesterase	CCEAE3B	YES	2.19403	1.84683	1.72745	2.17962	2.07683	1.8974	1.78765	1.95855	1.96104	2.13157	2.1612	1.97683	1.97752	2.03456	2.16524	2.09369	NO	NO	NO
AAEL002367	carboxy/cholinesterase	CCEAE1B	YES	2.52536	1.91202	1.84805	2.30682	2.33723	1.75323	1.98518	2.26167	1.65347	1.8012	1.8573	1.7702	2.09703	2.26187	2.13438	2.02782	NO	NO	NO
AAEL002085	cytochrome P450	CYP4H31	YES	2.1346	2.08455	1.95246	2.11531	2.10175	2.00609	1.72696	1.90957	2.04593	1.8792	1.80678	2.07635	2.01892	2.1133	2.0795	1.82976	NO	NO	NO
AAEL001960	cytochrome P450		YES	2.27637	1.91802	1.74444	1.89223	1.99463	1.82551	1.7444	2.0085	2.2779	2.02341	2.16412	2.25741	1.91078	1.98039	2.03078	2.17595	NO	NO	NO
AAEL001822	glycosyltransferase		YES	2.02969	1.92821	1.82588	2.15008	1.93706	1.9875	1.75516	1.98102	2.14924	2.23516	1.86153	2.10499	1.97413	1.93994	1.95161	2.00905	NO	NO	NO
AAEL001816	glycosyltransferase		YES	2.04016	1.89816	1.85649	2.15157	2.02603	2.10131	1.72938	1.85721	2.14583	1.91934	1.85378	2.08015	2.01543	2.22636	2.03336	1.87071	NO	NO	NO
AAEL001807	cytochrome P450	CYP9M9	YES	2.20272	2.01519	1.98154	2.12381	1.99075	2.03702	1.83767	1.99699	2.04113	2.06533	1.82166	1.94727	2.11625	2.01819	1.95761	1.73522	NO	NO	NO
AAEL001586	glycosyltransferase		YES	1.82265	1.96132	1.98393	1.94291	1.86521	2.22407	2.16556	2.11189	2.11355	1.76166	2.03135	2.12035	1.74914	2.0503	2.07905	1.91724	NO	NO	NO
AAEL001533	glycosyltransferase		YES	2.12527	1.79716	1.7685	2.21807	2.04128	1.97528	1.96074	2.14884	1.99897	1.85678	1.9299	1.99902	1.98671	2.05984	2.13599	1.8982	NO	NO	NO
AAEL001364	glycosyltransferase		YES	2.05431	1.91135	1.91243	1.95867	2.05778	2.0255	1.93724	2.18073	2.01332	1.8931	1.89092	1.89624	1.91651	1.98482	2.15669	2.02142	NO	NO	NO
AAEL001320	cytochrome P450	CYP9M4	YES	2.04756	1.94518	1.69435	1.9737	1.9568	1.85925	2.07263	2.06711	1.95647	1.88615	2.06163	1.99825	2.19935	2.14428	2.00839	2.02978	NO	NO	NO
AAEL001292	cytochrome P450	CYP9M7	YES	2.04817	1.94433	1.77329	2.09271	1.87155	1.92105	2.03258	2.04229	1.94878	1.80088	2.10434	1.97396	2.2623	1.98302	2.12797	2.02798	NO	NO	NO
AAEL000899	glycosyltransferase		YES	1.90349	1.87608	1.75276	1.88563	2.12141	1.95283	1.89429	1.97982	2.28546	2.04718	2.00868	2.39618	1.95738	2.26439	2.05722	1.81649	NO	NO	NO
AAEL000559	glycosyltransferase		YES	1.99435	1.77823	1.77672	1.85592	1.92438	1.92561	2.0397	2.12955	2.05394	2.14675	2.03438	1.99908	2.06444	2.1269	2.17306	2.02496	NO	NO	NO
AAEL000444	glycosyltransferase		YES	1.93065	1.95746	1.86067	2.02629	1.97527	2.03991	1.92825	1.98771	1.98479	2.17073	1.93563	2.09282	1.95662	2.05436	2.22822	1.96571	NO	NO	NO
AAEL000438	epoxide hydrolase		YES	1.94589	2.12168	1.98065	2.0251	1.91491	2.03273	2.09873	1.93557	2.10747	2.04966	1.78237	2.2878	1.8785	1.67796	1.94369	1.94393	NO	NO	NO
AAEL000357	cytochrome P450	CYP325S3	YES	1.93425	1.79297	1.99587	1.91107	1.95412	2.14555	2.0386	1.99248	2.15667	1.86144	2.00414	2.17521	1.77944	2.00394	2.00947	2.12636	NO	NO	NO
AAEL000340	cytochrome P450		YES	1.94638	2.00934	1.93057	2.01814	2.01261	2.09741	1.86218	2.11529	2.00595	1.97751	1.7876	2.0025	1.91842	2.01493	2.25096	2.07028	NO	NO	NO
AAEL000326	cytochrome P450	CYP325S1	YES	2.13666	1.95959	1.86149	2.01065	1.70684	2.12246	2.00667	2.02473	2.09326	2.2056	1.86792	2.30691	1.8026	1.87519	1.81352	2.04298	NO	NO	NO
AAEL000092	glutathione S-transferase	GSTX1	YES	2.00051	1.9737	1.88091	2.19222	1.84224	2.18337	1.82137	1.96132	2.08428	2.06072	2.15515	2.24848	1.73661	1.93788	2.06236	1.9844	NO	NO	NO
AAEL000004	glycosyltransferase		YES	2.06774	1.92103	1.88195	2.09485	2.00309	1.98439	1.86953	2.03143	2.01501	1.88233	2.02179	2.07387	1.97894	2.05248	2.11201	1.85033	NO	NO	NO
AAEL028793			NO	1.97547	2.04042	2.49314	2.40925	1.63539	1.84382	2.21801	2.39453	2.08102	2.32067	1.7879	1.6969	2.16188	1.78939	1.64434	1.50845	YES	NO	YES
AAEL025394			NO	1.96292	1.36877	2.97562	2.36818	1.82112	2.21975	2.42026	1.65788	2.3083	2.08171	1.54693	1.52129	2.24702	1.77874	1.55012	1.58012	YES	NO	YES
AAEL001389	Palmitoyltransferase		NO	1.84807	2.21198	2.34399	1.91939	1.96062	1.78599	2.30678	2.04526	2.18871	1.83443	2.10846	1.81149	2.10307	2.0688	1.68079	1.7888	YES	YES	NO
AAEL000758	ubiquitin-activating enzyme E1		NO	1.61628	1.95954	2.02281	2.06144	1.81658	2.29376	2.64419	1.6938	2.0113	1.68852	1.7512	1.67269	2.39467	2.01961	2.02818	2.1503	YES	YES	NO
AAEL024407			NO	1.62917	2.02478	2.12593	1.67395	1.99125	2.02666	2.35385	1.7773	2.0181	1.89727	2.21777	1.96171	2.44611	1.87654	1.64399	2.20611	YES	YES	NO
AAEL008205			NO	1.96307	2.27163	2.61271	1.5958	2.21598	2.14366	1.7104	1.89319	1.66301	1.57958	1.85703	1.56669	1.8966	1.81931	2.38499	2.12862	YES	YES	NO
AAEL026481			NO	1.68555	2.27395	2.09052	1.68425	2.18763	1.79942	2.23633	1.98603	1.75802	2.38825	2.16549	1.9558	1.7041	1.98953	1.94981	2.36808	YES	YES	NO
AAEL022257			NO	1.71384	1.96023	2.49922	1.62715	1.9284	2.31921	2.6076	1.37511	2.22573	2.37586	1.89831	1.73787	2.09477	1.55764	1.52183	1.91983	YES	NO	NO
AAEL028830			NO	1.83522	1.4694	2.59216	2.17406	2.1104	1.8566	2.2659	1.79899	2.16687	2.12882	2.32227	1.95138	1.81575	1.93456	1.54883	2.05807	YES	NO	NO
AAEL027313			NO	1.87888	1.92315	2.39845	1.56828	2.02748	1.83816	1.99789	2.09306	2.11879	2.16376	2.03623	1.72736	2.35494	2.04565	1.80246	2.17904	YES	NO	NO
AAEL022820|AAEL019095			NO	2.00317	1.83493	2.56226	1.93745	1.8344	1.91931	2.07341	2.11482	2.22538	2.29276	1.95716	1.54651	1.89612	1.96249	1.64351	2.2218	YES	NO	NO
AAEL025722			NO	1.74715	2.07338	2.36579	1.7975	1.97438	2.07274	2.08113	2.01211	1.94315	2.04707	2.179	1.76827	1.87206	1.91457	1.94741	1.80075	YES	NO	NO
AAEL024989			NO	1.53099	2.09898	2.18216	1.49731	1.95596	1.98781	2.04441	1.98182	1.95674	2.15181	2.29703	1.98869	2.06645	1.92405	1.69416	2.59553	YES	NO	NO
AAEL020511			NO	1.62298	2.39713	2.45936	1.48103	2.29077	1.79566	1.83558	2.51544	1.6829	2.23944	2.192	1.7742	1.83354	1.76077	2.05907	2.12072	YES	NO	NO
AAEL020286			NO	1.84102	2.44019	2.38501	1.77194	2.07789	1.84822	1.94075	1.99444	1.67758	2.04814	2.13368	1.76117	2.05749	1.9113	1.9227	2.2145	YES	NO	NO
AAEL028907			NO	2.09835	1.88128	2.64324	2.05313	1.58075	2.39335	2.24075	1.29905	2.02558	1.53283	1.52086	1.59415	1.62001	1.92566	2.24996	1.95644	YES	NO	NO
AAEL026192			NO	1.8569	1.68165	2.68923	2.05174	2.21752	2.23715	2.31252	1.59628	2.47423	1.73959	1.43596	2.08101	2.04003	1.44118	1.65438	1.80832	YES	NO	NO
AAEL025652			NO	1.76731	1.69797	2.59932	1.84638	1.84986	2.43014	2.72506	1.84328	2.0639	1.94741	1.7002	1.75991	1.65756	1.64469	1.91924	1.80673	YES	NO	NO
AAEL025397			NO	1.95822	1.73329	2.38891	2.02613	2.20231	1.83442	2.21959	2.10043	2.22529	2.03954	1.87925	1.86221	1.81555	1.72343	1.79027	2.07855	YES	NO	NO
AAEL025350			NO	2.03609	1.97503	2.76525	2.27068	1.80226	1.8622	2.2624	2.08679	2.17567	1.79542	1.89422	1.8704	1.80183	1.58193	1.9351	2.04115	YES	NO	NO
AAEL023023			NO	1.93267	1.68128	2.57511	2.14046	2.08027	2.01761	2.0776	1.76744	2.31141	2.09331	1.75999	2.00618	1.77958	1.72876	1.69164	2.04813	YES	NO	NO
AAEL022388			NO	1.93371	2.09378	2.62185	1.9409	1.83696	1.96405	2.34582	1.994	2.23838	2.09499	1.77008	1.86879	1.89239	1.64538	1.71602	2.02046	YES	NO	NO
AAEL022002			NO	2.00136	1.99412	2.41919	2.09924	1.94686	1.90996	2.16978	1.91668	2.28776	1.76322	1.91939	1.79361	2.12436	1.95949	1.72644	1.89756	YES	NO	NO
AAEL021968			NO	1.90782	2.10978	2.35916	1.78572	1.9798	1.73442	2.20082	2.06791	2.27486	2.21387	1.93858	1.86969	1.97404	1.77604	1.8158	1.86548	YES	NO	NO
AAEL020829			NO	1.92797	1.71327	2.48636	2.11584	2.00898	2.01663	2.23488	1.64284	2.41129	2.18909	1.81341	2.02075	2.22111	1.59313	1.54226	1.78261	YES	NO	NO
AAEL020826			NO	1.91334	1.83529	2.59739	2.07613	2.03429	1.87468	2.3734	1.93014	2.38661	1.99092	1.6735	2.01169	1.86292	1.77769	1.82351	1.90805	YES	NO	NO
AAEL013417	fibrinogen and fibronectin		NO	1.8579	1.93869	2.39982	1.78874	2.23307	1.83206	1.80314	2.26308	2.11541	2.0072	1.94865	1.78755	2.21893	1.89393	1.97329	2.04295	YES	NO	NO
AAEL006501	DNA replication complex GINS protein SLD5		NO	1.81042	1.88603	3.42426	1.86677	2.05698	2.30467	1.94967	1.75661	2.31867	2.09379	1.33251	1.91561	2.18033	1.58892	1.75442	1.66743	YES	NO	NO
AAEL005288			NO	1.93787	1.73754	2.89232	2.04891	2.15775	1.89164	2.24868	2.08055	2.34621	1.9074	1.68634	2.03913	1.78632	1.70893	1.8744	1.85651	YES	NO	NO
AAEL003047	netrin		NO	2.08319	1.75671	2.53216	2.02869	2.05356	2.0009	2.20861	1.95814	2.23016	2.00686	1.63907	1.8303	2.0997	1.67839	1.53727	2.05629	YES	NO	NO
AAEL002281			NO	2.0652	1.8071	2.56659	2.08706	2.09556	2.02773	1.96599	1.75881	2.39681	1.84629	1.71788	2.01177	2.19259	1.76647	1.77119	1.66461	YES	NO	NO
AAEL020973			NO	1.92187	1.73127	2.52193	1.97702	1.96996	2.22063	2.02179	1.8987	2.30195	2.09909	1.85223	2.00806	1.75247	1.71992	1.55019	1.796	YES	NO	NO
AAEL020275			NO	1.99358	2.00928	2.56398	2.12909	2.0603	1.95928	2.12198	1.83657	2.16356	1.90096	1.78797	1.89579	2.01465	1.85817	1.69644	1.97512	YES	NO	NO
AAEL006758			NO	1.92736	1.75529	2.69121	2.07674	1.96993	1.97103	2.15288	1.83679	2.33376	1.97636	1.742	2.04724	1.94996	1.85699	1.78966	1.89181	YES	NO	NO
AAEL028917			NO	1.86065	1.83096	2.67034	2.12132	1.9256	1.89933	2.22627	2.07911	2.24568	2.21843	1.91002	2.02529	2.07384	1.59005	1.73996	1.85985	YES	NO	NO
AAEL026680			NO	2.06871	2.24623	2.67883	2.3143	2.05227	1.92939	1.99451	1.8287	1.92399	1.90542	2.00034	1.76764	1.92523	1.82289	1.57196	1.93333	YES	NO	NO
AAEL026351			NO	1.94717	2.23512	2.3514	1.81195	2.1912	1.85406	1.92748	2.11041	1.85619	1.98076	2.00995	1.79109	1.97566	2.02092	1.83307	2.15668	YES	NO	NO
AAEL028730			NO	2.01811	1.98797	2.47785	2.16038	1.63641	2.23845	2.1914	1.33856	1.90152	1.26244	1.53511	1.65183	1.87432	2.00271	2.31369	2.1254	YES	NO	NO
AAEL026014			NO	1.93504	1.66994	3.05909	1.95585	1.92917	2.25541	2.389	1.93449	2.14173	2.00119	1.61252	1.92218	1.91079	1.78707	1.522	1.79356	YES	NO	NO
AAEL021048			NO	1.81809	2.1792	2.56932	1.79924	2.05348	1.92068	2.17769	2.16749	2.17766	1.78317	1.62239	1.97352	1.89614	1.87317	1.87853	2.04813	YES	NO	NO
AAEL009269			NO	1.94681	2.07455	2.55778	2.04407	1.93615	1.8974	2.12508	2.06	2.12825	1.98773	1.81327	1.88126	1.82564	1.9039	1.69763	2.19985	YES	NO	NO
AAEL006812			NO	1.7015	2.03993	2.0742	2.23923	2.01658	2.60329	2.20677	1.72178	2.00964	2.16325	2.00139	1.97126	1.85963	2.03531	1.94097	1.50154	NO	YES	YES
AAEL026170	Putative mitogen-activated protein		NO	1.88948	2.28011	1.93179	2.23683	1.97077	1.97698	2.46321	1.54644	1.81857	2.01682	1.88279	1.97852	2.41195	1.42261	2.18735	1.83163	NO	YES	YES
AAEL020728|AAEL014617			NO	2.17765	2.52096	2.28675	2.53559	1.71167	2.20606	1.93393	1.69144	2.01573	1.56673	1.94904	1.83819	1.63748	1.66269	1.78903	1.43978	NO	YES	YES
AAEL022154			NO	1.67977	1.9359	1.89449	2.16627	1.88476	2.09596	2.16481	1.73791	2.41591	2.49367	1.85215	2.16026	2.16875	2.14745	1.73131	1.70232	NO	NO	YES
AAEL021447			NO	1.86353	2.04057	2.01315	2.4011	1.73238	2.07198	1.80126	2.11852	2.38994	1.8907	1.57424	1.90771	1.54817	1.94274	2.65321	1.90218	NO	NO	YES
AAEL019433			NO	2.07429	1.66464	2.01694	2.40885	2.39653	1.74199	2.25449	2.19955	2.1195	2.02772	2.19453	1.87473	2.20749	1.95961	1.5066	1.84945	NO	NO	YES
AAEL028843			NO	1.92301	1.54575	2.46026	2.48246	1.56977	1.89693	2.32813	1.69289	2.12896	2.59275	1.98422	2.51523	2.17359	1.81279	1.40733	1.59139	NO	NO	YES
AAEL022847			NO	1.98562	1.81023	2.40869	2.47204	2.15101	2.09774	2.03979	1.77364	2.09188	1.91174	1.41077	1.94659	2.19176	1.76831	1.51185	1.86244	NO	NO	YES
AAEL021566			NO	1.91771	1.81266	2.07578	2.26414	2.06435	2.47453	3.0157	1.556	1.85063	2.16643	1.31328	1.97717	1.89293	1.80302	2.01711	1.55153	NO	NO	YES
AAEL020689			NO	2.07777	1.54318	1.67494	2.47137	1.72216	2.00008	1.38284	2.39529	2.45487	2.14999	1.70449	2.52533	1.86948	2.17469	2.08754	1.83598	NO	NO	YES
AAEL007010	cytochrome P450	CYP6AG4	NO	2.53245	1.98673	1.96605	2.78755	1.43649	1.91872	1.70324	1.4657	2.42237	2.08449	2.07434	2.02444	1.7423	1.83668	2.08284	1.67845	NO	NO	YES
AAEL020930			NO	1.78564	1.93799	2.09787	2.20661	2.31125	1.83374	2.20605	2.02445	2.09063	1.93138	2.18272	2.03522	2.00371	2.07603	1.73397	1.79476	NO	NO	YES
AAEL005458	protein withered, carnitine O-palmitoyltransferase	whd	NO	1.926	2.54224	2.2511	2.02201	1.85143	1.97204	1.88367	1.51989	2.02556	2.03932	2.11767	1.8867	2.00456	1.90756	1.65888	2.09442	YES	YES	NO
AAEL028880			NO	1.97365	2.58252	2.26359	1.57972	2.07593	1.99882	1.91867	1.69336	1.75642	1.98103	2.05706	1.79709	2.14659	1.95813	1.79045	2.2367	NO	YES	NO
AAEL020344			NO	1.6123	2.0527	1.90314	1.51725	1.73053	2.30618	2.52743	1.52401	2.36892	2.51567	1.96509	2.02515	2.02933	2.15324	1.92004	1.86937	NO	YES	NO
AAEL028924			NO	2.09925	2.57251	1.95995	1.98459	2.43033	1.78513	2.03474	2.17064	1.83598	2.0065	2.31585	1.27898	2.51521	1.43043	1.83016	1.9863	NO	YES	NO
AAEL026221			NO	1.90821	2.95626	1.9764	1.72901	2.14494	1.87028	1.96774	1.77022	1.89635	1.9403	2.26866	1.88588	2.36266	1.86232	1.64735	2.62396	NO	YES	NO
AAEL024820			NO	2.13238	2.81152	2.00982	1.46115	2.06804	1.67047	2.40093	1.79356	1.47581	2.04065	2.28757	1.72126	1.83125	2.37277	1.70719	2.77713	NO	YES	NO
AAEL020341			NO	1.56845	2.0385	2.3651	1.57904	2.02864	2.76543	2.83681	1.73967	2.24404	1.94005	1.68573	2.05806	1.3324	2.42991	1.77722	1.2551	NO	YES	NO
AAEL013558			NO	1.84849	2.40198	2.41992	1.59943	1.67997	2.3635	2.40399	1.44125	2.05757	1.88118	2.08441	1.91245	1.84309	1.17876	1.79117	2.17552	NO	YES	NO
AAEL011173			NO	1.62455	2.45439	2.04678	1.75235	2.28969	1.90176	2.28147	1.69289	2.04933	1.69698	2.03386	2.29859	2.04552	1.87216	1.40045	2.55288	NO	YES	NO
AAEL026002			NO	2.01449	2.46773	2.13501	2.03712	2.20975	1.89381	1.54573	1.89187	1.86852	1.75003	1.83881	2.30034	2.00274	1.9492	1.80798	2.18365	NO	YES	NO
AAEL023575			NO	1.78667	2.70731	2.20264	1.25185	2.02257	2.1727	2.2304	1.87486	1.67499	1.92004	1.53916	1.59267	2.09158	1.89641	1.93066	2.34645	NO	YES	NO
AAEL011962			NO	1.93978	3.0022	2.04178	1.40806	1.68738	1.97056	1.94611	1.64775	2.21153	2.62877	2.15318	1.67575	1.86187	1.98302	1.98545	2.00457	NO	YES	NO
AAEL003505			NO	1.81223	2.36068	2.01047	1.90245	2.12816	1.92779	2.26139	1.96382	1.81173	2.03062	2.05206	1.75784	2.06022	2.14844	1.78216	2.151	NO	YES	NO
AAEL018152			NO	1.84556	2.2698	2.42248	1.83743	1.82167	2.01348	1.93623	1.68136	2.0226	2.24559	1.63933	2.15058	2.03052	2.03057	1.50567	2.1993	NO	YES	NO
AAEL025223			NO	1.84274	2.36114	2.03543	1.86247	2.05044	1.94926	2.2933	1.91636	1.90747	1.92173	1.9479	1.84382	2.13497	2.02006	1.71454	2.21875	NO	YES	NO
AAEL024810			NO	1.81164	2.45793	1.89861	1.64449	1.74812	1.80502	2.22364	1.92469	2.298	2.03206	2.40387	2.25894	1.65498	2.61457	1.36862	2.19323	NO	YES	NO
AAEL021475			NO	2.11363	3.16673	1.90745	1.59427	1.64042	2.01333	2.5689	1.59182	1.87861	1.69668	1.48343	2.44343	1.54306	2.64328	1.83	2.39107	NO	YES	NO
AAEL026547			NO	1.82236	2.20732	2.07219	1.76685	2.14817	1.97496	2.33295	1.9769	1.83386	2.11715	1.88846	1.81956	2.17591	1.93218	1.73594	2.24145	NO	YES	NO
AAEL026276			NO	1.76362	2.10391	2.09975	1.8877	1.93698	2.0301	2.22849	1.871	2.09847	1.94881	2.04375	1.95837	2.05871	2.0004	1.81922	1.88776	NO	YES	NO
AAEL026142|AAEL021179			NO	1.69114	2.03795	2.15576	1.76938	1.84816	2.35141	2.33784	1.83074	2.00449	1.77514	1.9637	2.04868	1.95496	1.9135	2.23282	1.8243	NO	YES	NO
AAEL022927			NO	1.85637	2.20332	2.67321	1.8588	1.8401	1.95867	2.1575	1.77892	2.02663	1.92263	1.91091	2.14782	2.10845	1.81281	1.85872	2.08504	NO	YES	NO
AAEL021165			NO	1.71245	2.36237	2.54788	1.49587	2.13895	1.79526	2.00322	1.9119	1.7271	2.65529	1.79964	2.23961	1.56107	1.87219	1.84563	2.27993	NO	YES	NO
AAEL027310			NO	1.76597	2.4504	2.49589	1.75722	2.10147	1.84545	2.08778	1.87481	1.8716	1.83377	1.8447	1.87619	2.26609	1.98685	1.82765	2.28958	NO	YES	NO
AAEL019906			NO	1.81436	2.50539	2.29485	1.61201	2.169	1.84856	2.10753	1.9245	1.50382	1.96126	2.07265	1.88058	1.97913	1.98795	1.73964	2.55011	NO	YES	NO
AAEL025598			NO	1.90948	2.11712	2.2871	1.89351	1.729	2.11697	2.07114	1.74948	1.98915	2.06447	1.74614	1.68761	1.5872	2.5252	2.1462	1.55249	YES	NO	NO
AAEL027185			NO	2.06766	1.49791	2.41163	2.22833	2.14286	1.76889	2.09403	2.10262	2.2541	2.05887	1.94927	1.7314	1.9208	1.7796	1.78179	1.97147	YES	NO	NO
AAEL020417			NO	2.01478	1.9124	2.34138	2.10693	1.97753	1.9324	1.92453	1.92674	2.23644	1.86681	1.99957	1.78876	2.1552	1.82714	1.89182	1.91139	YES	NO	NO
AAEL019653			NO	1.80047	1.8414	2.17372	2.17712	1.60988	2.30018	1.91154	2.00086	2.5163	2.02213	2.01493	1.65901	1.62236	2.44311	1.87559	1.70872	YES	NO	NO
AAEL026956			NO	1.67855	2.06401	2.03955	1.93307	2.0331	1.79342	2.11803	2.37329	1.78191	2.17846	2.59589	1.85387	2.37189	2.06109	1.74153	2.12037	YES	NO	NO
AAEL009212			NO	1.92198	2.48598	2.27206	1.60862	2.10474	1.79944	1.9666	2.21773	1.44085	2.04661	2.12476	1.67794	1.91444	1.93733	2.04374	2.22998	YES	NO	NO
AAEL026659			NO	2.02051	1.97645	2.41593	2.09132	1.87139	1.90729	1.96299	1.92755	2.08091	2.01057	1.76096	1.66006	2.2276	1.99424	1.88826	2.19904	YES	NO	NO
AAEL023449			NO	2.00703	1.87209	2.37474	2.03331	2.07459	1.92887	2.07703	1.70948	2.39978	2.20834	1.8935	1.90014	1.9718	1.83906	1.68415	1.90466	YES	NO	NO
AAEL023006			NO	1.80252	1.82085	2.15794	2.08849	1.91289	1.72988	2.44632	2.3963	2.21929	2.06352	1.86841	1.90108	2.05066	1.80455	1.85414	2.01712	YES	NO	NO
AAEL001508			NO	1.97975	1.72621	2.28966	1.88037	1.94046	1.91333	1.91968	2.12176	2.21339	1.86945	1.85363	1.85476	2.28493	2.35718	1.78964	1.79433	YES	NO	NO
AAEL023744			NO	1.89956	1.95403	2.22212	2.15127	2.09679	1.8015	2.14986	1.95162	2.27948	2.00122	1.98152	1.99558	2.08352	2.1594	1.5972	1.84242	YES	NO	NO
AAEL015066			NO	1.85997	2.41287	2.25335	1.70032	2.15737	1.85922	1.93645	2.21904	1.71492	1.97318	2.04265	1.77327	2.18248	1.99367	1.84838	2.14511	YES	NO	NO
AAEL002688|AAEL002687			NO	1.63669	1.84558	2.02514	1.78596	2.02211	2.11927	2.23537	2.08985	1.80523	1.95637	2.13375	1.83965	2.07061	1.95955	2.25786	1.95491	YES	NO	NO
AAEL020360			NO	1.96092	2.10315	2.30875	2.08898	2.03695	1.87833	2.03277	2.14926	2.08465	1.67142	1.66256	1.79725	2.01195	2.08544	1.69408	2.29215	YES	NO	NO
AAEL020243			NO	2.01757	1.93655	2.35773	2.05793	2.065	1.79507	2.08067	2.07367	1.85285	2.01569	2.11053	1.87414	2.07753	1.84045	1.84508	2.07599	YES	NO	NO
AAEL026934			NO	2.00577	1.65156	2.40184	2.0579	2.12774	1.92457	2.15336	1.84276	2.10564	2.13964	1.89463	1.88466	2.10888	1.86686	1.70808	1.90173	YES	NO	NO
AAEL026800			NO	1.92742	1.89949	2.26209	2.21494	2.00106	1.83722	2.26259	1.82947	2.15483	2.1008	1.73787	1.91198	2.11758	2.07802	1.68243	1.99046	YES	NO	NO
AAEL026266			NO	2.00721	2.0784	2.33251	1.95837	2.06939	1.89674	2.19559	1.99034	2.0413	1.89624	1.97513	1.82502	2.08312	1.84758	1.70552	1.94936	YES	NO	NO
AAEL024287			NO	2.09333	2.08191	2.47455	1.69241	1.85038	2.09352	2.10561	1.71939	2.21415	1.80916	1.998	1.97015	1.81668	1.99937	1.7422	1.90449	YES	NO	NO
AAEL024225			NO	1.97857	1.75804	2.29662	1.94676	2.18569	1.82307	2.10401	1.99449	2.18595	2.19113	2.00126	1.95298	2.01695	1.89183	1.66612	2.01041	YES	NO	NO
AAEL011560			NO	1.8677	2.04014	2.24902	1.8194	2.00777	1.99206	2.20376	2.03459	2.06568	2.01187	1.97755	1.85826	2.03576	1.89979	1.75886	1.94464	YES	NO	NO
AAEL001106			NO	2.12035	1.6109	2.43654	2.34342	1.95651	1.80611	2.16416	1.98825	2.1449	1.9798	2.01994	1.92975	1.77572	2.04564	1.74744	1.822	YES	NO	NO
AAEL021460			NO	2.10919	1.63039	2.18653	2.37223	2.27102	1.81415	2.30995	1.84621	1.87732	2.19204	1.96966	1.81822	2.44798	1.83169	1.44165	2.02106	NO	NO	NO
AAEL020696			NO	1.92476	2.18709	2.0754	1.30525	2.04135	1.8297	1.83684	1.77981	1.79852	2.48232	2.19725	2.023	2.15344	2.37128	2.17167	1.86759	NO	NO	NO
AAEL026640			NO	2.01544	2.13873	2.28884	1.99548	1.55829	1.85401	1.95016	2.14047	2.44108	1.49893	2.17453	1.86738	1.72852	2.69216	1.50171	2.07684	NO	NO	NO
AAEL021739			NO	1.83073	1.90251	2.10693	2.02724	2.1692	1.97874	2.46573	1.90552	2.12122	1.92677	2.16182	1.67404	2.25296	2.23691	1.4222	1.67546	NO	NO	NO
AAEL012395	ABC transporter		NO	1.74896	2.31297	2.04815	1.74967	1.77383	2.10121	1.92503	2.14826	2.19831	1.83126	2.10467	1.70363	1.9778	2.17099	2.03552	1.80874	NO	NO	NO
AAEL000723			NO	2.04836	1.76733	2.32347	2.01346	2.02039	1.73985	2.14213	1.98704	2.20173	2.119	2.1209	1.84366	1.93435	2.02125	1.74663	1.93798	NO	NO	NO
AAEL026386			NO	1.96898	2.22269	2.23776	1.85633	2.00872	1.82602	1.94754	1.8521	1.97042	1.99438	2.07451	1.79176	2.19533	1.90969	1.82016	2.22443	NO	NO	NO
AAEL020199			NO	2.01892	2.04214	2.31526	1.96105	2.11963	1.89695	2.02089	1.88167	1.96396	1.91526	2.12441	1.82858	2.23229	2.06124	1.75405	1.90204	NO	NO	NO
AAEL027981			NO	2.05106	1.99346	2.30522	2.30993	2.02571	1.82182	2.08078	1.72492	2.02844	2.15718	1.87488	1.74768	1.88852	2.05586	1.77847	2.09036	NO	NO	NO
AAEL027087			NO	2.10162	2.06601	2.40149	2.03088	2.03856	2.01502	1.89102	2.0229	2.20971	2.05766	1.7899	1.90977	1.84995	1.73024	1.62809	1.8123	NO	NO	NO
AAEL008066	trkB protein		NO	2.05086	1.88156	2.32313	2.10031	2.02162	1.88631	2.06316	1.93009	2.24583	2.08569	1.96383	1.89795	2.15216	1.67969	1.62413	1.93404	NO	NO	NO
AAEL021581			NO	1.8418	2.07698	1.86928	1.98018	1.94211	2.26907	1.82749	1.5944	2.22925	2.42923	2.15404	2.25182	1.81465	2.33642	1.74816	1.7852	NO	NO	NO
AAEL007946|AAEL007947			NO	1.69867	1.94768	2.29549	1.90767	1.67236	2.29677	2.0692	1.78962	2.11879	2.1005	1.67534	2.09362	1.78689	1.9733	2.29641	1.78933	NO	NO	NO
AAEL025579			NO	2.10651	2.3567	1.991	2.31347	1.88597	1.74876	1.8967	1.95131	1.84512	1.70664	2.12253	1.85611	2.37961	2.19999	1.91732	1.86877	NO	NO	NO
AAEL024068			NO	1.96817	1.78459	1.84571	2.18011	1.95723	1.80298	2.19575	2.23234	2.05984	2.65796	2.02205	2.04477	2.29039	2.18778	1.70051	1.93168	NO	NO	NO
AAEL024126			NO	1.82572	1.66638	2.76864	2.02964	2.05708	1.9813	2.02467	1.95091	1.96019	1.94466	1.90459	2.2459	2.15677	1.85124	1.85156	1.9413	NO	NO	NO
AAEL025091			NO	1.93417	2.36913	1.81155	2.14154	1.60691	1.99956	2.07945	2.22297	1.94943	2.68194	1.61188	2.79285	1.48381	1.59319	2.19697	1.5762	NO	NO	NO
AAEL002791			NO	1.91067	2.11289	2.11993	1.87894	2.14137	1.73084	2.21207	1.98801	1.68513	1.88948	2.23992	1.8089	1.95841	1.79761	2.09882	2.29261	NO	NO	NO
AAEL014019|AAEL014021			NO	1.76324	1.97643	2.12779	1.94048	1.73079	2.1277	2.04405	1.7322	1.91626	2.13332	2.0989	1.92796	1.70942	2.17346	2.24326	2.03328	NO	NO	NO
AAEL028162			NO	1.94425	2.17275	2.46052	1.86891	2.05881	1.94729	2.17675	1.939	1.96048	1.97826	1.90122	1.88324	1.9341	1.91652	1.77285	2.09337	NO	NO	NO
AAEL012548	glycosylphosphatidylinositol-specific phospholipase C		NO	1.91707	2.14588	2.20097	1.90727	2.04203	1.88399	2.14304	1.94148	1.91332	2.06418	2.00862	1.94318	2.06293	1.85725	1.74134	2.14932	NO	NO	NO
AAEL020862			NO	1.94833	2.15824	1.89843	1.87981	1.85109	1.85057	2.26604	1.94286	1.96111	1.87117	1.97769	2.08939	2.33829	2.36785	1.51465	2.40944	NO	NO	NO
AAEL025969			NO	2.11827	1.69452	2.36555	2.15199	2.08813	1.96323	2.01059	1.914	2.08418	1.847	1.93899	1.63978	2.25154	1.78762	1.64231	2.14959	NO	NO	NO
AAEL009035			NO	1.9934	1.9609	2.21206	2.10882	2.0068	1.78928	2.12185	2.1145	2.03137	1.95364	2.03295	1.82383	2.15614	1.80562	1.71152	2.09747	NO	NO	NO
AAEL001163	Macroglobulin/complement		NO	2.24598	1.86662	2.45537	2.08517	1.86179	1.94345	2.16036	1.80772	2.06971	1.91608	2.14328	1.82696	2.11909	1.67297	1.60989	2.01506	NO	NO	NO
AAEL024059			NO	1.89626	1.95188	2.11916	1.75039	2.45516	1.72673	1.92222	2.28228	1.73079	1.98195	2.29222	1.97462	1.86805	2.07067	1.88131	2.36134	NO	NO	NO
AAEL019559			NO	1.94372	2.13472	2.15698	1.88457	2.10426	1.7228	1.98055	2.29287	1.82077	2.15412	2.20438	1.86748	2.22512	1.89451	1.59185	2.13169	NO	NO	NO
AAEL022569			NO	1.9443	1.94103	2.18948	1.76732	2.11858	1.9832	2.36839	1.80123	2.25818	2.43021	1.79639	1.74728	1.94017	1.9686	1.47447	1.88491	NO	NO	NO
AAEL022537			NO	2.02365	1.87995	2.27341	2.0262	1.82228	2.09016	2.11573	2.08747	2.5031	2.01565	1.7137	1.96209	1.8697	1.84438	1.69199	1.83177	NO	NO	NO
AAEL021781			NO	2.06797	1.84917	2.29915	2.08446	1.98333	1.8326	2.12871	2.02413	2.14818	2.22208	1.87402	1.91404	2.02498	1.92044	1.72977	1.9142	NO	NO	NO
AAEL020180			NO	2.05414	1.82087	2.28235	2.21508	2.12238	1.74794	2.13784	2.04915	2.08459	2.05935	1.96164	1.86433	2.18522	1.83959	1.56106	2.05274	NO	NO	NO
AAEL004952	protein N-terminal asparagine amidohydrolase		NO	1.95853	1.77971	2.1769	2.12534	2.11014	1.71201	2.15354	2.23131	2.13283	1.94105	1.88298	1.8303	2.06516	1.95846	1.72194	2.16238	NO	NO	NO
AAEL028877			NO	2.0073	1.85929	2.32935	2.02627	2.18022	1.81036	2.07054	2.1165	1.91729	2.27343	1.92964	1.89035	1.95485	1.81616	1.78558	2.12077	NO	NO	NO
AAEL027689			NO	1.93859	1.93787	2.38503	1.90576	2.16471	1.87355	2.08469	2.17786	1.94125	2.06332	1.94502	1.78907	2.05863	1.98242	1.82264	2.09783	NO	NO	NO
AAEL026188			NO	2.04349	2.03657	2.33877	1.97345	2.0483	1.83208	2.00992	2.17716	2.04956	2.1038	1.95976	1.8769	2.18984	1.90231	1.72864	1.81859	NO	NO	NO
AAEL026074			NO	1.77622	1.92587	2.51716	1.82785	2.47116	1.85	1.99356	2.17356	1.96875	2.2056	1.99499	1.91317	2.2886	1.79809	1.90142	1.70729	NO	NO	NO
AAEL026035			NO	1.9396	1.86289	2.22736	2.05508	2.26958	1.92635	2.16948	1.81361	2.00116	2.1446	1.81706	1.91759	1.91724	2.1069	1.66597	2.04615	NO	NO	NO
AAEL024424			NO	2.01198	1.67324	2.31153	2.06075	2.09685	1.76833	1.92922	2.23362	1.87426	2.18077	2.00499	1.80584	2.05368	2.00232	1.89157	2.12653	NO	NO	NO
AAEL023865			NO	1.96129	1.9286	2.19962	1.79762	2.11483	1.86365	2.04786	2.03336	1.99408	2.33518	1.97553	1.91513	2.39295	2.02121	1.70953	1.92428	NO	NO	NO
AAEL021719			NO	2.20331	2.06936	2.59082	1.76744	1.7876	1.86845	1.92443	2.17591	2.00797	2.45868	1.70397	2.03997	2.11538	1.65859	1.61033	2.16184	NO	NO	NO
AAEL021661			NO	1.85303	2.38989	2.12364	2.00583	2.35006	1.71177	2.18382	2.30751	1.67633	2.2302	2.04475	1.91291	1.88459	1.85428	1.73478	1.84694	NO	NO	NO
AAEL020132			NO	1.84377	1.93783	2.59596	1.85997	2.26552	1.88877	2.34752	2.15303	1.85869	2.13934	1.90367	1.93771	1.75559	1.63134	1.91261	2.18781	NO	NO	NO
AAEL018341			NO	2.03813	1.92496	2.32307	2.10068	1.97279	1.87649	2.17202	2.05968	2.07814	2.17879	1.89674	1.89244	1.90821	1.85911	1.74608	1.97573	NO	NO	NO
AAEL003703	scarlet protein		NO	1.90207	1.93879	2.96251	1.96798	1.94023	2.05513	2.30642	1.97635	1.98965	2.15252	1.75411	1.80227	1.98152	1.75152	1.874	1.94267	NO	NO	NO
AAEL000962	Bardet-Biedl syndrome 7 protein homolog		NO	1.89161	2.03203	2.60922	1.77608	1.86176	1.9054	2.2642	1.97838	2.1058	2.31882	1.87273	2.11494	1.91753	1.99239	1.67342	1.93637	NO	NO	NO
AAEL028851			NO	2.22346	1.89431	2.38046	2.18503	2.26434	1.85216	2.18887	2.15235	1.85297	1.85229	2.23863	1.64338	1.82418	1.80932	1.82861	1.78993	NO	NO	NO
AAEL028823			NO	2.06795	2.1837	1.9728	1.77848	2.21709	1.84091	2.31354	1.84965	1.83358	2.08512	2.39533	1.33158	2.31374	1.75376	1.79646	2.31389	NO	NO	NO
AAEL028756			NO	2.06029	2.43459	1.88112	1.5916	2.34877	1.71625	1.95447	2.24397	1.75475	1.82486	2.20415	1.85311	2.40033	2.01965	1.66914	2.55833	NO	NO	NO
AAEL028643|AAEL028926			NO	2.36699	1.88683	2.48305	1.87894	2.25271	2.06801	1.9833	2.16589	2.272	1.21405	1.21775	2.0507	1.23054	2.29234	1.62159	2.03071	NO	NO	NO
AAEL028195			NO	2.0199	2.15767	1.64078	2.01412	2.38144	1.57307	2.11421	2.01551	1.81236	2.18443	2.27473	1.91868	2.26375	2.22529	1.82786	2.09222	NO	NO	NO
AAEL028178			NO	2.11328	2.05256	2.16465	1.88468	2.08373	1.88391	1.84546	2.02875	2.00446	2.11809	2.12614	1.86142	2.26198	1.97633	1.60104	1.81401	NO	NO	NO
AAEL028129	Nuclear transcription factor Y subunit gamma		NO	2.11562	2.13726	1.89793	1.87293	1.66461	2.04165	2.01792	1.55564	2.19118	2.65649	2.0809	1.7192	1.82293	2.17839	1.90281	2.10122	NO	NO	NO
AAEL028112			NO	2.19828	1.72024	1.98916	1.99855	2.38407	1.78661	2.0596	2.07626	1.77144	2.13802	2.37215	1.69247	2.39938	1.78065	1.9697	1.9308	NO	NO	NO
AAEL028091			NO	2.48529	2.29189	2.10406	1.73469	2.23155	1.76872	2.07975	1.82841	1.75152	2.31816	1.82266	1.92385	2.3241	2.1946	1.49788	2.01319	NO	NO	NO
AAEL028090			NO	2.20324	2.25307	1.66849	2.35748	2.67524	1.75964	1.73736	2.28176	1.52661	2.0314	2.09494	1.61091	2.45328	1.58659	2.10202	2.01391	NO	NO	NO
AAEL027931			NO	2.51865	1.86421	1.72864	2.00419	1.77558	1.78891	1.70016	1.7243	1.50506	1.89304	2.50077	1.96812	1.99848	2.51254	2.32799	2.62781	NO	NO	NO
AAEL027871			NO	2.50684	2.67708	2.17712	1.99679	2.07989	1.72217	2.04983	2.16415	1.81389	1.35639	2.12911	1.69825	1.89598	2.00517	1.56671	2.18621	NO	NO	NO
AAEL027842			NO	1.98112	2.30975	2.09613	2.00981	1.92488	1.86396	1.7246	1.9022	1.9241	2.04524	2.58712	2.04078	2.24183	2.01301	1.48109	2.05486	NO	NO	NO
AAEL027737			NO	2.01154	2.29156	2.12075	1.75225	2.18857	1.817	2.02211	2.15798	1.76992	1.85347	2.13912	1.65566	2.68579	1.96599	1.70235	2.2945	NO	NO	NO
AAEL027690			NO	2.10882	2.06696	2.18316	2.14698	1.92672	1.82979	2.02881	1.97298	2.01235	1.87339	2.15366	1.83913	2.04501	1.87356	1.71584	2.1151	NO	NO	NO
AAEL027668			NO	2.03899	2.04715	2.05504	1.97791	2.15765	1.82395	2.0823	2.1038	1.9729	2.16729	2.02711	1.68663	2.28919	1.86491	1.76203	2.04003	NO	NO	NO
AAEL027442			NO	2.02828	1.7456	1.93145	1.85255	2.08693	1.74063	2.34158	2.39287	2.13032	1.97485	1.91253	1.76286	2.38157	2.51208	1.77729	1.96939	NO	NO	NO
AAEL027421			NO	2.34989	1.94624	1.93879	2.04144	2.22751	2.21528	1.71072	1.58909	2.60258	2.41795	1.78954	2.19004	1.7625	1.83762	1.53129	1.57673	NO	NO	NO
AAEL027188			NO	2.10885	2.11771	1.949	2.02092	2.15639	1.71992	2.01133	2.18019	1.70699	1.90567	2.07411	1.81057	2.10644	2.04915	1.8867	2.24549	NO	NO	NO
AAEL027161			NO	1.9887	1.8987	2.06375	1.95086	2.15158	1.76239	2.03489	2.12636	1.83657	2.14295	2.18907	1.8996	2.2186	1.88345	1.79009	2.17786	NO	NO	NO
AAEL027149			NO	1.95646	2.20396	1.73698	2.00574	2.1653	1.6002	1.88003	2.01936	1.66566	2.00984	2.11417	1.77012	2.46169	2.40355	2.09372	2.51327	NO	NO	NO
AAEL027027|AAEL022489			NO	2.10707	2.28981	2.15443	1.95499	2.10204	1.86314	1.88004	1.80599	1.40081	1.91355	2.63321	1.45968	2.17059	1.7448	1.89825	2.49085	NO	NO	NO
AAEL026966			NO	2.02265	1.8347	2.17875	2.08913	2.25673	1.93777	2.02528	1.97094	2.36317	2.3945	1.65818	2.17913	1.90007	1.65328	1.43923	1.91482	NO	NO	NO
AAEL026921			NO	1.93993	2.09601	1.82507	2.00474	1.93101	1.90075	2.01783	2.09214	1.80822	1.71529	2.22491	1.94929	2.65421	1.9114	2.10233	2.10202	NO	NO	NO
AAEL026882			NO	1.94477	2.03178	1.9335	1.89928	2.23505	1.81405	2.16061	2.2306	1.92391	1.77254	2.32936	2.01054	1.96073	2.02297	1.87928	2.14631	NO	NO	NO
AAEL026880			NO	2.28391	2.0825	1.65702	1.82252	2.32441	1.67415	2.23093	2.19816	1.56684	1.80529	2.3527	2.1089	2.15373	1.77608	2.07818	2.31988	NO	NO	NO
AAEL026697			NO	2.30428	2.15539	1.81235	2.20176	2.03351	1.78825	1.98961	2.23394	1.54265	1.83197	2.097	1.6691	2.12949	2.09883	2.04806	2.27999	NO	NO	NO
AAEL026670			NO	2.35545	2.26862	1.63762	2.0992	2.78934	1.68047	2.0694	2.26676	1.68233	2.55365	1.17944	2.07164	1.94493	2.16596	1.60766	2.35342	NO	NO	NO
AAEL026572			NO	2.36672	1.59366	1.57482	2.3237	1.98794	1.68603	2.31514	2.30899	1.62085	2.37151	2.49307	1.62954	2.78156	1.73241	2.03111	1.84524	NO	NO	NO
AAEL026260			NO	2.02132	2.43157	2.00668	1.78754	2.15483	1.75462	2.03022	2.17388	1.74795	1.94835	2.10482	1.87226	2.22234	2.0669	1.6709	2.32533	NO	NO	NO
AAEL026230			NO	2.02399	2.01177	1.98815	2.14746	1.76015	2.16861	2.06763	1.95517	1.94501	2.16319	2.22683	1.51707	2.12116	2.03944	1.99635	1.67586	NO	NO	NO
AAEL026013			NO	2.16355	1.68185	1.89806	2.03727	2.44302	1.76306	2.17679	1.9058	1.99704	2.24637	1.86915	1.92556	3.06179	1.86994	1.74369	2.24264	NO	NO	NO
AAEL025998			NO	1.87883	2.54414	1.93141	1.95075	2.03688	1.96616	2.08244	1.99713	2.09874	2.52527	2.09365	1.96223	1.55385	1.51339	1.46022	2.30187	NO	NO	NO
AAEL025890			NO	1.34026	1.45947	1.4622	1.10192	2.24393	2.02879	2.37283	2.29069	1.95685	2.52318	2.30267	2.31102	2.39226	2.12587	2.20286	2.30592	NO	NO	NO
AAEL025841			NO	1.85231	2.12028	2.02595	2.06635	2.20181	1.73595	2.05831	2.05887	1.82976	1.91007	2.13134	1.89655	2.46402	2.13299	1.62091	2.31182	NO	NO	NO
AAEL025834			NO	2.06741	1.97272	2.048	2.24858	2.06068	1.74872	1.97937	2.11971	2.20704	2.16999	2.20993	1.80842	2.15799	1.90111	1.59487	1.92418	NO	NO	NO
AAEL025811|AAEL021104			NO	2.08339	1.85859	2.20058	2.13975	2.15609	1.8563	2.1833	1.95852	2.23514	1.9773	2.10606	1.7948	1.90247	1.8596	1.79577	1.84293	NO	NO	NO
AAEL025790			NO	2.87549	1.72498	1.72032	2.80833	2.27031	1.63538	1.73772	1.98372	1.52632	1.95778	2.20583	1.79751	2.21652	2.51969	2.07549	2.05341	NO	NO	NO
AAEL025742			NO	2.056	2.15528	2.10397	1.92287	2.16439	1.7868	1.94178	2.25465	1.67844	1.98943	1.92034	1.78244	2.12244	2.07464	1.81008	2.27576	NO	NO	NO
AAEL025671			NO	2.16267	1.83425	1.94586	2.17198	1.98466	1.71167	1.9413	2.21554	1.82746	2.4054	1.76641	2.06038	1.63987	2.25633	1.96234	2.36951	NO	NO	NO
AAEL025539			NO	2.27831	2.08202	1.98804	2.02131	1.863	1.74039	1.59995	2.26026	1.68073	2.09949	2.463	1.67084	2.46249	2.51154	1.66291	2.1775	NO	NO	NO
AAEL025426			NO	1.71389	1.66348	1.48894	1.37788	2.6607	1.86765	1.95318	2.43223	1.63911	2.51112	2.53015	1.80139	1.89525	2.33702	2.17402	2.34331	NO	NO	NO
AAEL025338			NO	2.40233	1.96645	1.79019	2.2984	2.03934	1.62444	1.87597	2.34254	1.29118	1.82899	2.14466	1.49389	2.23293	2.40471	2.20728	2.47054	NO	NO	NO
AAEL025291			NO	2.05548	1.73982	2.09489	1.84934	1.9207	1.57797	2.69181	2.163	1.67475	2.2535	1.93591	1.85807	2.25991	2.11318	2.16407	1.9848	NO	NO	NO
AAEL025289			NO	2.03347	2.40055	1.6466	1.32268	2.04826	1.93183	2.0031	2.079	1.77394	1.96794	2.15214	1.66299	2.87101	2.34903	1.51125	2.67926	NO	NO	NO
AAEL024949			NO	2.3468	1.91387	2.21712	2.06126	2.087	1.79908	2.21792	2.24837	1.87674	1.98091	2.09363	1.80786	2.19455	1.66587	1.77941	1.7975	NO	NO	NO
AAEL024760			NO	2.09433	2.21279	2.15169	1.92581	1.97474	1.79478	2.1156	2.13171	1.9827	1.94866	1.94808	1.72949	1.93566	1.98047	1.68883	2.15627	NO	NO	NO
AAEL024729			NO	2.16007	1.87622	1.9917	1.99158	2.34439	1.72429	1.78687	2.41045	2.19372	2.10869	1.84799	1.94485	2.29652	1.78242	1.76684	1.9623	NO	NO	NO
AAEL024478			NO	2.08417	1.75331	2.23045	2.03041	2.0034	1.8287	2.1415	2.02557	2.16004	2.22434	2.01314	1.99251	1.99159	1.7859	1.68204	1.93997	NO	NO	NO
AAEL024395			NO	2.00192	2.14704	2.04709	2.04714	2.09441	1.67571	2.37226	1.79921	2.2319	1.97208	1.63878	1.80222	2.15513	2.07632	1.75425	2.15772	NO	NO	NO
AAEL024371			NO	1.98385	2.202	1.98075	1.83199	2.24462	1.77085	1.94376	2.2664	1.71573	2.06221	2.16093	1.93516	2.18614	1.95936	1.77769	2.20501	NO	NO	NO
AAEL023961			NO	2.52741	2.03876	2.26119	1.91265	2.46495	1.73309	2.42918	2.08385	1.87745	2.2393	1.95217	1.76587	1.65553	1.35024	1.73627	1.95008	NO	NO	NO
AAEL023826			NO	2.23606	2.35053	1.97153	1.968	2.20739	1.71442	1.89972	2.27858	1.71452	1.87278	2.02101	1.77995	2.08532	1.97429	1.80225	2.18242	NO	NO	NO
AAEL023796			NO	2.08069	2.47009	1.7233	2.05147	2.07351	1.7163	2.03362	2.00662	1.97718	2.16707	2.38929	1.73826	2.06677	2.00509	1.464	2.64276	NO	NO	NO
AAEL023788			NO	1.69853	1.57041	1.49426	1.6971	2.39657	1.788	1.8656	2.70777	1.65165	2.74602	2.77168	1.68229	2.09664	1.74039	2.30761	2.37205	NO	NO	NO
AAEL023674			NO	2.01946	2.12156	2.13953	2.03361	2.16219	1.73458	2.05457	2.20544	2.0013	2.10786	2.19611	1.7165	1.905	1.69937	1.66456	2.05706	NO	NO	NO
AAEL023630			NO	2.01767	2.21823	2.18943	2.00667	1.94069	1.80537	2.05326	2.18409	2.07849	2.0382	2.13706	1.80418	1.97459	1.88687	1.61881	1.88409	NO	NO	NO
AAEL023527			NO	1.98026	2.12464	2.12839	2.00425	2.12669	1.81487	2.33513	2.33422	2.08517	2.01131	2.07004	1.5759	2.01233	1.99996	1.63066	1.80804	NO	NO	NO
AAEL023501			NO	2.1643	2.17787	1.97029	2.11838	2.1501	1.75711	2.03222	2.16018	1.76886	1.81037	2.15505	1.88793	2.04655	1.96521	1.77824	2.2245	NO	NO	NO
AAEL023300			NO	1.82391	2.21026	1.94059	1.94638	2.12885	1.78093	2.05345	2.05905	1.77453	2.1262	2.08698	1.80825	2.02599	2.36789	1.99575	2.20324	NO	NO	NO
AAEL023184			NO	2.37487	1.90426	1.78225	2.51309	2.23575	1.69612	1.90859	2.39114	1.40277	1.95408	2.29132	1.75964	2.25416	2.14151	1.89146	2.20236	NO	NO	NO
AAEL023159			NO	2.03504	2.18878	2.0184	1.99188	2.11185	1.74495	2.04292	2.03165	1.89079	2.06144	2.19117	1.89259	2.08384	1.90363	1.64438	2.2323	NO	NO	NO
AAEL023139			NO	2.02194	2.00447	1.85481	1.82432	2.21573	1.61891	1.84951	2.06851	1.55573	1.66058	2.47185	2.11978	2.57775	2.40856	1.9093	2.45036	NO	NO	NO
AAEL023123			NO	1.95549	2.10324	1.96075	1.98379	2.28492	1.75102	1.88727	2.33713	1.77024	1.97817	2.20476	1.79776	1.99403	2.08956	1.81628	2.53232	NO	NO	NO
AAEL023084			NO	1.95806	1.61761	2.13678	2.08916	2.33535	1.73558	2.1996	2.04704	1.9739	1.74293	2.09364	1.82296	2.28447	1.94744	1.83787	2.26133	NO	NO	NO
AAEL023042			NO	2.03337	1.9695	1.81145	2.17225	2.06374	1.78574	1.612	1.88621	2.01401	2.47749	2.28282	2.0266	2.10488	2.11324	1.9701	2.14723	NO	NO	NO
AAEL022925			NO	2.17206	1.94334	1.995	2.06374	2.27771	1.75947	1.80373	2.33424	1.88502	2.11896	2.25494	1.90211	2.03678	2.00299	1.92413	1.82056	NO	NO	NO
AAEL022924			NO	2.2544	2.17986	1.9148	2.34364	1.40759	1.88689	1.74074	1.81818	2.13179	2.7199	2.04677	1.90058	2.04188	2.13471	2.06982	1.50532	NO	NO	NO
AAEL022742			NO	2.0173	1.87166	1.83213	1.86714	2.48792	1.72791	1.55274	2.15144	1.79592	2.37261	2.69169	1.79109	2.30486	2.08485	2.05834	2.17095	NO	NO	NO
AAEL022596			NO	2.40169	1.93535	1.56227	2.02868	2.74445	1.69126	1.74601	2.10532	1.82411	2.32122	2.4567	1.48145	2.33395	1.83275	1.93764	2.10739	NO	NO	NO
AAEL022376			NO	2.11679	1.76711	2.21511	2.14692	2.02751	1.76503	2.11092	2.07009	2.04923	2.08859	1.99034	1.71405	1.89779	1.73553	1.812	2.28603	NO	NO	NO
AAEL022374			NO	2.23992	2.16427	1.77748	1.85188	2.36744	1.73128	1.9869	2.23473	1.56121	2.40125	1.91508	1.86117	1.70781	2.01161	2.0946	2.34092	NO	NO	NO
AAEL022366			NO	2.10251	1.64215	2.15692	2.17661	2.24222	1.71217	2.52744	2.15605	1.94998	2.46204	1.81424	1.92196	1.92939	1.76188	1.54371	2.25764	NO	NO	NO
AAEL022326			NO	1.96888	2.06499	1.70771	1.08024	2.42485	1.63988	2.33304	2.39461	1.729	2.40445	2.52239	2.11401	2.42433	1.71634	1.9196	2.28494	NO	NO	NO
AAEL022284			NO	2.02856	1.84991	2.21167	1.81899	2.19486	1.66004	2.3546	2.06553	2.29514	2.08521	1.80328	1.87175	1.98146	1.83607	1.68581	2.21345	NO	NO	NO
AAEL022276			NO	2.11913	1.59359	1.72714	2.57845	2.51397	1.71828	2.10443	2.67753	1.14258	2.38463	1.77645	1.90731	1.94439	1.37736	2.21344	2.9402	NO	NO	NO
AAEL022171			NO	2.04279	1.57937	1.87687	1.83148	2.94614	1.64894	1.97996	3.21474	1.51206	2.31659	2.90143	1.84215	1.66293	1.59923	2.23715	1.9238	NO	NO	NO
AAEL022057			NO	2.1761	1.98167	1.86843	1.98925	2.07689	1.66935	1.92292	1.94079	1.83951	2.01729	2.33704	1.99665	2.11929	2.02753	1.94581	2.29118	NO	NO	NO
AAEL022000			NO	2.17355	1.96562	1.75543	2.20351	2.00751	1.54667	2.21977	2.11897	1.78979	2.30055	2.05889	1.85897	2.19404	2.0122	1.9982	1.98801	NO	NO	NO
AAEL021978			NO	1.77487	1.72024	1.85241	1.93266	2.02292	2.2625	2.08763	2.01675	2.28914	1.49299	2.60777	1.95098	1.85559	2.21711	2.02461	1.8888	NO	NO	NO
AAEL021966			NO	2.26447	2.46913	1.82751	1.48578	1.89865	1.85682	2.10336	2.06074	2.11017	1.90686	2.17501	1.72294	2.16347	2.13752	1.55267	2.42256	NO	NO	NO
AAEL021907			NO	1.99182	2.31515	2.13315	1.89462	2.03991	1.75795	2.00742	2.10078	1.87946	1.97443	2.0481	1.76849	2.13741	2.02624	1.74733	2.14252	NO	NO	NO
AAEL021753			NO	2.00533	2.21541	1.71046	2.07844	1.9406	1.91094	2.26307	2.1066	1.95509	2.25562	2.45824	2.16424	1.52056	1.80369	1.64546	1.99162	NO	NO	NO
AAEL021692			NO	2.30342	1.87542	1.98023	2.21809	2.21195	1.66396	1.77562	2.67761	1.33797	2.04335	2.27708	1.38552	2.12453	2.01579	2.23881	2.18145	NO	NO	NO
AAEL021552			NO	2.09768	1.95278	2.12948	2.12085	1.94981	1.78466	1.85756	2.34531	1.791	2.22226	2.16344	1.96557	1.91494	1.91795	1.77874	2.1501	NO	NO	NO
AAEL021505			NO	2.15684	2.07148	1.65629	1.79692	2.49259	1.66555	1.72768	2.6033	1.40579	2.66493	2.89868	1.46362	1.93355	2.48098	2.11377	1.82054	NO	NO	NO
AAEL021500			NO	2.02357	1.61515	2.1754	1.60126	2.26849	1.99205	2.10154	2.0744	1.75875	2.68524	2.04693	2.27282	1.07772	2.22653	1.963	1.88345	NO	NO	NO
AAEL021393|AAEL006283			NO	2.2715	2.44518	2.03335	2.03679	2.21279	1.74737	2.36404	1.83025	1.92595	1.46519	2.0191	1.77025	1.92836	2.25993	1.3984	2.22254	NO	NO	NO
AAEL021345			NO	2.38734	1.91153	2.5122	2.28939	2.21661	1.89204	1.76135	1.84351	2.07699	1.86638	1.82469	1.86272	1.85161	1.65057	1.91638	1.99181	NO	NO	NO
AAEL021189			NO	2.49474	2.35302	1.73304	2.43212	2.11887	1.54835	1.69712	1.89932	1.29535	1.75785	2.63558	1.99224	1.86192	2.04049	2.36337	2.08382	NO	NO	NO
AAEL021170			NO	2.18182	1.81015	2.26693	2.3486	2.11963	1.8797	1.96934	1.98084	2.21186	2.20156	1.90388	1.90528	1.89493	1.68994	1.64127	1.83032	NO	NO	NO
AAEL021140			NO	1.83898	2.18114	1.8835	2.03745	1.98978	1.86605	1.97574	2.04662	1.54623	1.89179	2.36251	1.90689	1.99979	2.52362	2.49111	2.02553	NO	NO	NO
AAEL021110			NO	2.29581	1.37856	1.52112	1.94448	2.85176	1.87063	2.09159	2.49677	1.48599	2.23544	2.40099	2.03783	1.44619	2.26597	1.88308	2.33849	NO	NO	NO
AAEL020816			NO	2.13824	1.62202	1.82531	2.41174	2.3645	1.67357	2.07808	2.17693	1.91828	2.01077	2.66205	1.77669	2.0074	1.9297	2.00486	1.96918	NO	NO	NO
AAEL020650			NO	2.22451	1.89979	1.85445	2.30434	1.99528	1.69608	1.97017	2.32237	1.42722	1.85187	2.14832	1.69318	2.26618	2.20238	2.15036	2.30849	NO	NO	NO
AAEL020535			NO	2.25079	1.58577	1.72646	2.20904	2.24033	1.76287	2.07051	2.32713	1.47735	1.92413	2.13344	1.73367	2.03302	2.60144	2.27057	2.14815	NO	NO	NO
AAEL020518			NO	2.1621	2.04999	2.12514	2.28053	2.16964	1.7357	2.00602	2.24456	2.0772	2.06023	1.85529	1.81028	2.10839	1.69903	1.42724	2.15278	NO	NO	NO
AAEL020507			NO	2.00011	1.69765	2.19663	2.50523	2.07732	1.73557	2.23701	1.9361	2.09585	2.39885	2.26891	1.71097	1.86575	1.68018	1.75736	2.06461	NO	NO	NO
AAEL020465			NO	1.98451	2.06868	1.90334	2.0288	1.92914	1.82639	2.11072	2.049	2.14892	1.91452	1.68012	1.87096	2.3333	2.11701	1.8743	2.40634	NO	NO	NO
AAEL020331			NO	2.23812	1.72515	1.96753	2.31651	2.08436	1.77735	2.05117	2.17659	1.53726	1.77945	2.2079	1.74491	2.13659	2.01723	2.24878	2.19029	NO	NO	NO
AAEL020324			NO	2.19129	1.70858	2.23519	2.08794	2.12944	1.79258	2.07307	2.06036	2.11699	1.88927	1.93944	1.82251	1.96649	1.92252	1.84404	1.96339	NO	NO	NO
AAEL020175			NO	2.14358	1.80962	2.32444	2.10547	1.98799	1.83275	1.81892	2.19327	2.29974	2.0396	1.8835	2.08811	1.90091	1.91078	1.61752	2.0082	NO	NO	NO
AAEL020094			NO	2.29433	2.87112	2.24087	1.7436	1.80932	1.83173	1.7644	2.07825	1.83398	1.55994	2.22754	1.62193	2.03876	2.38422	1.73053	2.31633	NO	NO	NO
AAEL019969			NO	1.91488	2.26713	2.05752	1.61444	2.21308	1.71774	1.88669	2.16374	1.46029	2.14371	2.37002	1.8701	2.21031	2.11371	1.91231	2.34322	NO	NO	NO
AAEL019961			NO	2.30798	2.19644	2.27203	1.82098	1.5226	1.61154	2.51503	2.08854	1.76227	2.6873	2.42753	2.02904	1.65326	1.7625	1.55134	1.91728	NO	NO	NO
AAEL019949			NO	2.10741	2.00778	2.10127	2.06728	2.24723	1.76811	2.07354	2.10384	1.84673	1.98453	2.02772	1.6653	2.16095	1.98361	1.71427	2.14318	NO	NO	NO
AAEL019944			NO	2.3821	2.43203	2.03958	2.09519	1.78873	1.75799	1.70207	2.34231	1.80014	2.23134	1.84087	1.63255	1.84592	2.17662	1.83128	2.20256	NO	NO	NO
AAEL019921			NO	2.03235	2.1623	2.18975	1.84096	2.27394	1.88096	1.98113	2.17158	1.91348	1.92713	1.89678	1.67106	2.21318	1.87278	1.84336	2.04483	NO	NO	NO
AAEL019679|AAEL019678			NO	2.27433	1.72612	1.63883	2.51098	2.01483	1.7468	1.74229	2.09842	1.51773	1.83935	2.18314	1.73788	2.04442	2.37444	2.38805	2.56757	NO	NO	NO
AAEL018939			NO	2.18249	2.08956	2.26455	1.84592	2.05285	1.79408	1.84879	1.65421	1.62872	2.35866	1.84964	2.15335	2.4412	1.9265	1.74477	2.31475	NO	NO	NO
AAEL018867			NO	2.56342	2.84652	1.87818	1.84934	1.76772	1.84895	1.87567	1.95931	2.21515	1.73568	2.62805	1.81342	0.9915	1.76422	1.65162	2.42233	NO	NO	NO
AAEL017135			NO	1.99181	2.21224	2.05405	2.0795	2.34262	1.70294	1.94142	2.20617	1.96119	2.14368	2.12246	1.82068	2.18787	1.86198	1.45886	2.11911	NO	NO	NO
AAEL015305	sulfotransferase	Sult	NO	2.02871	1.78704	1.83583	2.00225	2.07577	1.71285	1.83123	2.21887	1.93106	1.89361	2.24379	1.87555	2.03105	2.20564	2.19306	2.23404	NO	NO	NO
AAEL014003			NO	1.99838	2.06859	1.88042	1.92471	2.29162	1.7071	1.99963	2.2147	1.53868	2.04646	2.20757	1.91372	2.11298	2.10354	2.13546	2.1376	NO	NO	NO
AAEL013847	diacylglycerol kinase, zeta, iota		NO	2.19106	1.83666	1.87864	2.27788	1.77509	2.22237	1.86989	2.25686	2.18527	2.1655	1.62021	1.84289	1.87079	2.13271	1.94003	1.76319	NO	NO	NO
AAEL012899	meiotic coiled-coil protein		NO	2.02606	2.00012	2.11806	1.95128	2.11581	1.80411	1.98963	2.11066	1.96581	1.86931	2.32793	2.01517	2.09694	1.89111	1.72903	2.13771	NO	NO	NO
AAEL012746	chaperonin		NO	1.96521	2.08724	1.89369	1.83779	2.21132	1.81682	1.89037	2.2267	2.16966	2.08783	1.88233	1.96004	2.08736	2.12116	1.87708	2.12288	NO	NO	NO
AAEL012209	ring finger protein		NO	1.98394	2.15248	1.97779	1.89866	2.23361	1.75317	2.08412	2.26452	1.7371	1.95875	2.20557	1.83888	2.22424	1.90045	1.86015	2.07569	NO	NO	NO
AAEL012180			NO	2.10493	2.54131	2.10163	1.75072	2.08706	1.73286	1.86644	2.1796	2.22366	2.18861	1.97762	1.99953	2.20689	1.92714	1.37666	1.86067	NO	NO	NO
AAEL010584	vesicular mannose-binding lectin		NO	2.16884	2.35618	1.82618	1.73578	2.13828	1.58161	1.98064	2.00532	1.84265	2.17265	2.24809	1.79443	2.15982	2.20056	1.75853	2.19544	NO	NO	NO
AAEL010249			NO	2.07759	1.94585	2.17243	2.17309	2.11309	1.77872	2.05988	2.16423	2.02792	2.4719	1.85025	2.10474	2.03828	1.75095	1.55281	1.96482	NO	NO	NO
AAEL009980			NO	1.99252	2.27234	2.07584	1.79017	2.18128	1.74216	2.00975	2.20497	1.64944	1.88369	2.13562	1.83324	2.08842	1.9979	1.86348	2.31456	NO	NO	NO
AAEL009388	Coiled-coil domain-containing protein 22 homolog		NO	2.3469	2.35871	1.82677	1.70368	2.46055	1.688	2.03465	2.20948	1.96416	2.24597	1.78118	1.65849	2.91652	2.1207	1.48868	1.96445	NO	NO	NO
AAEL009325			NO	2.08259	2.285	1.96038	1.95016	2.17773	1.70393	1.98633	2.34124	1.38546	1.90902	2.29549	1.76029	1.91558	2.02439	1.98518	2.34823	NO	NO	NO
AAEL009117|AAEL022837|AAEL017297			NO	2.40287	2.05317	1.98546	2.17458	1.92544	1.94372	1.38681	2.28357	1.89429	1.96441	1.76832	1.67715	1.88279	2.00933	2.36604	1.8869	NO	NO	NO
AAEL007535			NO	2.32737	2.27156	1.83475	2.07276	1.93465	1.73958	1.9219	1.93203	2.0402	1.61615	2.29062	2.02443	2.08886	2.3907	1.85366	1.96809	NO	NO	NO
AAEL007527|AAEL007525			NO	2.04717	2.20023	2.05783	1.63391	2.28779	1.73186	1.89847	2.36602	1.61728	2.00788	2.28964	1.86371	2.12002	2.02028	1.88916	2.12472	NO	NO	NO
AAEL006667	phosphatidyltransferase		NO	2.02858	1.56495	1.86725	2.81093	1.75924	1.99386	1.7565	1.85998	1.55115	2.06895	2.857	2.22952	1.43495	2.35779	2.1154	2.19597	NO	NO	NO
AAEL006350|AAEL006354			NO	2.04747	2.01099	1.76138	2.02499	2.04815	1.79747	1.94554	1.90105	1.99111	2.0614	1.87657	1.8445	2.26283	2.09213	2.13642	2.24966	NO	NO	NO
AAEL005634	harmonin (Usher syndrome 1C protein homolog)		NO	1.90418	1.98619	1.83275	2.07142	1.99556	2.30713	2.19302	1.40615	2.01398	2.51373	1.44237	2.12428	2.3348	1.86403	1.91855	2.11178	NO	NO	NO
AAEL005606			NO	1.84702	2.4794	2.02131	1.83149	1.97282	1.806	1.88067	1.90505	1.70743	2.29291	2.17158	2.09233	2.11641	2.26994	1.84014	2.25835	NO	NO	NO
AAEL005601			NO	2.07495	2.34862	2.19154	1.97972	1.81904	1.85637	1.9358	2.14585	1.75443	1.92895	2.21137	1.77803	1.92719	2.08567	1.45386	2.24071	NO	NO	NO
AAEL004768			NO	2.17641	2.38192	2.23414	2.11018	2.09277	2.14853	2.04581	1.97006	2.14948	1.2803	1.83749	1.81061	1.70343	1.57542	1.60306	1.91507	NO	NO	NO
AAEL003813			NO	2.10959	2.61023	1.95438	1.96582	2.15243	1.724	1.94497	2.27371	1.69976	1.69305	2.00844	1.75617	2.30588	2.04506	1.962	2.12472	NO	NO	NO
AAEL003265			NO	1.99049	2.06788	2.06097	2.0611	2.2672	1.79993	2.09268	2.53665	1.54354	1.7044	2.18575	1.92407	2.17908	1.90093	1.99208	1.98495	NO	NO	NO
AAEL003058|AAEL003091			NO	2.43409	1.98308	1.7283	2.46704	2.01508	1.81665	1.78719	2.33258	1.73764	1.76568	2.1523	1.56248	2.08181	1.82774	2.23507	2.13405	NO	NO	NO
AAEL003036			NO	2.10486	2.08347	2.17167	1.87191	2.19996	1.84676	1.85883	2.11552	2.08502	2.11395	2.14298	1.93321	1.97311	1.76871	1.6159	1.92612	NO	NO	NO
AAEL002683|AAEL024381			NO	1.73649	2.60016	1.76247	1.68336	1.87264	1.61486	1.85155	2.8116	1.75406	1.96012	2.81724	1.82161	1.94821	2.32163	2.18881	1.92213	NO	NO	NO
AAEL001541	component of oligomeric golgi complex		NO	2.18398	2.07562	1.90814	1.91434	2.31904	1.77321	2.10014	2.3423	1.78495	1.84374	2.24683	1.70976	2.11387	1.98383	1.85129	2.06099	NO	NO	NO
AAEL001379			NO	1.99052	2.11099	2.17781	1.96011	2.04467	1.86194	2.06275	2.0579	2.06736	2.13952	2.03908	1.87897	1.9624	1.84047	1.63106	1.95856	NO	NO	NO
AAEL000805			NO	2.05674	2.20964	2.14646	1.63279	2.07678	1.80685	2.04734	2.22379	1.74329	1.93411	2.0702	1.85356	2.02012	2.04968	1.84329	2.2033	NO	NO	NO
AAEL000721			NO	2.02005	2.27405	2.13602	1.93798	2.19467	1.75216	1.95978	2.17206	1.78244	2.16975	2.05849	1.69241	2.01676	1.87711	1.70959	2.16672	NO	NO	NO
AAEL000342	peroxidasin		NO	2.12609	1.99844	2.17592	2.1224	2.1703	1.78706	2.01958	2.05656	1.96992	1.84745	1.72456	1.76511	2.13785	1.99516	1.72736	2.2418	NO	NO	NO
AAEL000193	Histone-lysine N-methyltransferase		NO	2.09058	2.10052	2.11863	1.97643	2.20368	1.80063	1.9692	2.12953	1.85133	2.00986	2.05488	1.809	1.97525	1.9535	1.74911	2.14365	NO	NO	NO
AAEL028965			NO	1.84741	1.88853	2.56763	2.2993	1.97612	1.96269	2.52915	1.69282	1.87866	1.70623	1.3398	2.22862	1.779	2.08908	1.6788	2.35689	NO	NO	NO
AAEL028909			NO	2.1846	1.904	2.38699	1.96297	1.97716	1.80015	1.93554	2.26499	2.0271	1.84308	1.88192	2.02025	2.56839	1.81301	1.63528	1.99432	NO	NO	NO
AAEL028770			NO	2.03499	1.74987	2.60375	2.23374	2.36298	1.81534	1.93893	1.71884	2.03828	2.41248	2.18906	2.53662	1.86867	1.69619	1.63241	1.61988	NO	NO	NO
AAEL028744|AAEL028797			NO	1.66618	2.12039	2.2621	1.77457	2.42147	1.94897	2.28251	2.16385	2.048	1.54088	1.79299	1.90954	2.0061	2.01736	1.75494	2.01075	NO	NO	NO
AAEL028173			NO	1.85929	1.57144	2.6706	2.33193	2.10142	1.92425	1.98405	1.68653	2.34717	1.84413	1.96832	2.16447	1.86179	1.44872	2.02698	1.92962	NO	NO	NO
AAEL027796			NO	1.88715	2.07867	2.32433	1.95738	2.00527	1.85296	2.07631	1.99295	2.10006	2.03231	1.80497	2.12707	2.12468	1.89797	1.75626	2.08959	NO	NO	NO
AAEL027633			NO	1.92276	2.28364	2.16378	1.92128	1.99049	1.78542	2.0796	1.95678	1.93022	2.03573	1.87288	1.84661	2.0964	2.17428	1.73782	2.15012	NO	NO	NO
AAEL027298			NO	2.01987	1.86024	2.36944	2.02737	1.94843	1.90781	2.18154	1.99154	1.99049	2.01178	1.9654	1.87028	2.06546	1.9212	1.86121	1.94735	NO	NO	NO
AAEL027033			NO	2.00159	2.18236	2.27983	1.72371	2.48819	1.98381	2.0411	1.5945	1.87815	2.17435	1.9206	1.998	1.77739	1.73949	1.65652	2.24881	NO	NO	NO
AAEL026752			NO	2.14584	1.88188	2.40029	2.07913	1.817	1.79995	2.15924	2.30084	1.89962	1.95116	1.97529	1.8985	2.04519	1.97178	1.71828	2.09711	NO	NO	NO
AAEL026722			NO	1.99159	2.0627	2.49138	1.89783	2.11478	1.86623	2.03544	1.90403	1.97846	1.93392	1.74912	1.92035	2.30596	1.73491	2.04303	2.07415	NO	NO	NO
AAEL026626			NO	2.02137	1.78577	2.23697	2.00439	2.24703	1.77534	2.2049	2.02088	2.02585	1.99681	1.81783	1.9002	1.73565	2.00013	1.80098	2.28919	NO	NO	NO
AAEL026527			NO	1.93908	1.94237	2.21821	2.11186	2.0335	1.99846	1.98715	1.86383	2.06737	1.90187	1.71603	2.05341	2.30144	1.98853	1.75254	1.88413	NO	NO	NO
AAEL026364			NO	1.89482	2.06325	2.26482	1.95855	1.88289	1.91701	2.25808	2.01347	1.94109	2.07212	2.00196	1.9048	2.08882	1.91705	1.77224	2.03399	NO	NO	NO
AAEL026098			NO	2.02291	2.36613	2.40116	2.06767	2.00846	1.88795	2.00998	1.85895	1.90054	1.72068	1.89009	1.92991	1.85638	1.76337	1.97182	2.19636	NO	NO	NO
AAEL025862			NO	1.96698	2.23727	2.18624	1.90771	2.23996	1.76952	2.01215	2.10688	1.78953	1.93264	2.00978	1.85482	2.19831	1.9431	1.8564	2.16937	NO	NO	NO
AAEL025568			NO	1.93677	1.75285	2.5073	1.97242	1.89383	1.81348	2.29744	2.35758	1.94883	1.86636	1.97613	1.78459	1.96223	1.84211	1.90123	2.31098	NO	NO	NO
AAEL025381			NO	2.18114	1.82582	2.57269	2.10369	2.28816	1.78942	2.03004	2.4959	2.016	1.98531	1.62048	1.97892	2.0117	2.00043	1.72471	1.64326	NO	NO	NO
AAEL024931			NO	2.02747	2.34112	2.30996	1.78517	2.02901	1.84304	1.82954	2.04051	1.95245	1.84436	2.04565	1.87123	1.98368	1.91552	1.82805	2.25774	NO	NO	NO
AAEL024893			NO	2.05496	1.96803	2.31216	1.92226	2.04053	1.76515	2.18009	2.00349	2.03449	2.00028	1.92671	1.95292	2.18196	2.0094	1.68144	1.9971	NO	NO	NO
AAEL024860			NO	2.1198	1.90206	2.57759	1.9842	1.88839	1.91776	2.0967	2.03871	1.90078	1.93756	1.86732	1.91303	2.0083	2.03522	1.85534	2.11749	NO	NO	NO
AAEL024573			NO	1.62577	1.81683	1.96748	1.30733	2.23507	2.38085	2.49298	1.82756	1.85565	1.96361	1.98435	2.40235	1.78981	1.83334	2.37371	1.9931	NO	NO	NO
AAEL024357			NO	1.92911	2.30998	2.22327	1.81529	1.98774	1.9365	1.9895	1.94394	1.93674	1.93709	1.91652	1.92294	2.13668	1.88723	1.73701	2.18256	NO	NO	NO
AAEL024302			NO	1.93805	1.63355	2.3444	1.82819	2.0537	2.13553	2.09946	1.85407	2.18494	2.11751	1.91969	2.14721	2.00399	1.76349	1.49948	1.9623	NO	NO	NO
AAEL023431			NO	1.85001	2.12094	2.45567	1.92237	2.00345	1.98279	2.05353	2.08175	1.9807	1.9834	1.80511	1.98081	1.95495	1.96485	1.72977	2.03031	NO	NO	NO
AAEL022837			NO	1.53217	2.04569	2.26888	2.2216	2.01668	1.89648	2.1737	2.0944	1.57927	2.12572	1.85189	2.17947	1.83167	2.08452	1.64231	2.54375	NO	NO	NO
AAEL022586			NO	1.8647	2.35287	2.15906	1.39641	2.31417	1.89866	1.98258	2.26724	1.58839	1.97562	2.03241	1.88554	2.2741	1.73095	1.78357	2.32076	NO	NO	NO
AAEL022473			NO	1.93182	1.72405	2.39891	1.95718	1.93537	1.9578	1.96824	1.89986	2.01943	2.05842	2.00757	2.09545	2.3165	1.91367	1.38191	2.23297	NO	NO	NO
AAEL022424			NO	1.81162	2.54976	2.38116	1.77386	2.08916	1.85698	2.06203	2.06998	1.75162	1.82949	1.9064	1.91645	2.00136	1.90032	1.94691	2.15629	NO	NO	NO
AAEL022124			NO	1.94728	1.65884	2.43783	2.04704	2.24896	1.85575	2.19489	2.07175	1.79295	1.86006	1.67577	1.94006	2.16255	1.79682	1.93633	2.29421	NO	NO	NO
AAEL021911			NO	1.92009	2.57437	2.27494	1.65561	2.04801	1.86551	1.85344	2.03587	1.72008	1.96997	1.97027	1.8786	2.20385	2.06546	1.87784	2.25101	NO	NO	NO
AAEL021852			NO	1.92248	1.80443	2.43207	2.19604	1.95089	1.96784	2.19635	1.8439	2.18091	1.8119	1.75189	1.99989	2.01954	2.00563	1.67937	2.09801	NO	NO	NO
AAEL021814			NO	2.00558	1.60209	2.40801	2.00255	1.89152	1.98831	2.31374	2.0174	2.13364	2.10616	1.82336	2.11899	1.91764	1.88911	1.59998	1.83946	NO	NO	NO
AAEL021151			NO	1.91656	1.66265	2.67827	1.99724	2.04978	1.94127	2.10894	1.94581	2.14615	1.89403	2.07287	1.99106	2.06303	1.9105	1.78626	1.86929	NO	NO	NO
AAEL020906			NO	2.11218	1.94185	2.32207	2.20744	2.13693	1.83686	2.14373	2.00261	2.05396	1.95236	1.91441	1.86217	2.03114	1.77231	1.72081	1.97541	NO	NO	NO
AAEL020332			NO	2.02817	2.0245	2.26751	1.99694	2.05835	1.8412	2.08192	1.99971	1.99262	2.05319	2.13767	1.96459	2.12661	1.69089	1.54221	2.05013	NO	NO	NO
AAEL020329			NO	1.88613	2.04926	2.25032	1.91598	2.13702	1.92458	2.11564	2.04398	1.83078	1.89052	1.84712	1.96949	2.04199	1.73246	1.90964	2.40876	NO	NO	NO
AAEL020303|AAEL027007			NO	1.80283	2.12742	2.10124	1.91073	1.68925	2.2209	1.83652	1.96785	2.08136	1.84713	1.79922	2.14991	2.05585	2.01331	2.24329	1.86463	NO	NO	NO
AAEL020240			NO	2.11913	2.0522	2.48492	2.12558	2.13305	1.8931	1.81819	2.32887	1.99264	2.0775	1.68784	2.11198	1.86264	1.83265	1.7797	1.53291	NO	NO	NO
AAEL019701			NO	1.88661	2.07231	2.16924	1.84312	2.02863	1.78009	2.13573	2.16468	1.87284	1.99254	1.98185	1.9122	2.01501	2.03211	1.8976	2.07705	NO	NO	NO
AAEL019510			NO	1.84035	2.18979	2.40463	1.88493	2.11619	1.83313	1.94514	2.06139	1.92057	1.9935	1.99078	1.96611	2.13695	1.85582	1.8257	2.19714	NO	NO	NO
AAEL013422	odorant receptor 42a		NO	1.8164	2.10135	2.66043	1.71083	2.27141	1.88217	2.04902	2.19419	1.99128	2.07977	2.06176	1.99316	1.90735	1.71617	1.81233	2.13981	NO	NO	NO
AAEL013370			NO	1.71329	1.79256	2.56239	2.074	1.87238	1.86751	2.14317	2.15258	2.3792	2.22156	1.85224	2.30215	1.90865	1.80419	1.77569	1.82268	NO	NO	NO
AAEL013284	late trypsin 1, serine-type enodpeptidase	LT1	NO	1.7781	1.91385	2.06884	1.81394	1.87046	2.50866	2.24202	1.77232	2.01883	1.82324	1.67933	1.99798	1.97859	2.19633	2.39747	1.97841	NO	NO	NO
AAEL013278	ga binding protein beta chain (transcription factor e4tf1-47)		NO	1.89903	2.47049	2.18922	1.79286	2.10856	1.90004	1.93465	2.13562	1.74431	1.86601	2.04874	1.88661	2.01179	1.96597	1.89227	2.23337	NO	NO	NO
AAEL012911	leucine-rich immune protein (Coil-less)	LRIM18	NO	1.86363	2.32372	2.17376	1.69765	2.07143	1.80556	2.05639	2.16927	1.80385	1.77648	2.04713	1.84988	2.2208	2.05574	1.8364	2.27165	NO	NO	NO
AAEL012839			NO	1.86554	1.68212	2.49107	1.88048	2.05068	1.89566	2.18045	2.21528	2.00964	1.60968	1.93539	2.4362	1.91561	2.34134	1.62773	2.02623	NO	NO	NO
AAEL012443	sugar transporter		NO	1.99914	2.25963	2.20578	1.84352	2.05255	1.82227	1.96592	2.13049	1.78516	1.89449	1.99769	1.86534	2.06576	1.98841	1.85371	2.14717	NO	NO	NO
AAEL012404	transcription factor sp8,sp9		NO	2.08576	1.85629	2.32324	2.05972	2.09839	1.85765	2.14632	2.1368	2.09513	1.94908	1.90232	1.9683	1.99691	1.92217	1.64456	1.91302	NO	NO	NO
AAEL012038			NO	1.94019	1.77825	2.43236	2.08739	2.08458	1.74114	2.03082	2.03766	2.18044	1.57187	1.6008	1.98956	2.2193	2.41307	1.70943	2.33665	NO	NO	NO
AAEL011812	gonadotropin inducible transcription factor		NO	1.87951	1.85155	2.63628	1.99158	1.91871	1.96635	2.34875	1.92725	2.10126	1.94114	1.75103	1.9183	2.10982	1.89419	1.89104	1.93817	NO	NO	NO
AAEL011129|AAEL011114			NO	1.76549	2.05273	2.07539	1.89245	1.7236	2.20504	2.03078	2.0629	1.97146	1.76294	1.97476	2.16315	1.87109	1.97432	2.29746	1.94122	NO	NO	NO
AAEL010398			NO	1.88017	2.54798	2.20987	1.72232	1.99577	1.89371	2.10919	2.05694	1.84328	1.85592	1.9844	1.86297	2.08295	2.18078	1.81345	2.15586	NO	NO	NO
AAEL010176			NO	2.03992	2.02459	2.28647	1.92784	1.92685	1.86372	1.99	1.83209	2.23239	2.11301	1.75503	2.43255	2.25996	1.79814	1.71167	1.86112	NO	NO	NO
AAEL009169	synaptotagmin, putative		NO	1.82713	2.77354	2.07058	1.59895	1.9549	1.98386	2.05219	1.91998	1.84753	1.80811	2.10047	1.90609	2.17987	2.12305	1.78364	2.39092	NO	NO	NO
AAEL008956			NO	1.92983	2.19915	2.38505	1.89488	1.95738	1.95308	1.98813	1.93848	2.03185	1.97258	2.08	2.14043	1.93996	1.7724	1.62648	2.00262	NO	NO	NO
AAEL008827	cell adhesion molecule		NO	2.0433	1.78772	2.4705	2.12074	1.91088	1.78576	2.1083	1.97285	2.34596	2.18133	1.72799	2.19711	2.136	1.8777	1.6861	1.84575	NO	NO	NO
AAEL008805			NO	1.90346	2.45228	2.24673	1.75631	2.20674	1.73921	1.77966	2.28007	1.35781	1.8059	1.99708	1.96972	2.0528	1.90454	1.9598	2.51281	NO	NO	NO
AAEL008773	laminin A chain, putative		NO	1.91639	2.28206	2.19106	1.73508	2.22396	1.77194	1.98845	2.18142	1.65737	1.91052	2.03876	1.89451	1.99221	1.9869	1.86995	2.26928	NO	NO	NO
AAEL008737			NO	2.03818	2.07092	2.33315	1.95578	2.09629	1.90734	2.02744	2.02099	1.97983	1.94664	2.04969	1.9531	1.95486	1.85355	1.82396	2.01879	NO	NO	NO
AAEL005880			NO	1.77793	1.71503	2.28232	1.7174	2.44027	2.04378	1.98249	1.86963	1.63835	1.79014	2.05155	2.65545	2.40025	1.91537	1.78529	2.03085	NO	NO	NO
AAEL005460	alpha-galactosidase/alpha-n-acetylgalactosaminidase		NO	1.96826	2.19104	2.29155	1.96597	2.14858	1.90288	2.04005	2.02131	1.86866	1.8546	1.99251	1.86274	1.98371	1.98114	1.83735	2.10824	NO	NO	NO
AAEL004131	gh regulated tbc protein-1		NO	1.9511	2.47753	2.21791	1.71643	2.12664	1.74868	1.94607	2.12233	1.66861	1.85045	2.10003	1.90417	2.0739	1.98397	1.91821	2.22678	NO	NO	NO
AAEL003766|AAEL003748			NO	1.83936	1.92798	2.11465	1.98189	1.85051	2.28176	2.15081	2.03381	2.07763	1.71348	1.72186	1.95031	2.03723	2.0341	2.18993	1.93583	NO	NO	NO
AAEL003522	protein arginine n-methyltransferase		NO	1.86511	2.06309	2.36261	1.81763	2.16347	1.84107	2.34209	1.93261	2.05882	2.08708	1.92268	1.9581	1.89682	1.93487	1.77944	2.00946	NO	NO	NO
AAEL002919			NO	2.03987	1.93831	2.36941	2.04205	2.20115	1.77873	2.12454	2.11587	1.97618	1.97727	1.90768	1.97922	1.87814	1.99352	1.76942	1.94687	NO	NO	NO
AAEL001442	map-kinase activating death domain protein (madd)		NO	1.95065	1.96901	2.4201	2.0576	2.03824	1.86545	2.23984	1.9597	2.02591	2.03072	1.97607	1.95533	2.00454	1.9319	1.7172	2.00751	NO	NO	NO
AAEL027898			NO	2.08835	2.34528	2.07482	1.76378	2.07458	1.74476	2.0253	2.14685	1.69121	2.0237	2.07605	1.9027	2.07458	1.9388	1.80841	2.26868	NO	NO	NO
AAEL027863			NO	1.9961	2.19319	1.95091	1.94654	2.30189	1.74311	1.98355	1.96343	1.8455	1.79037	1.95669	2.00679	2.2361	2.05094	1.92269	2.24929	NO	NO	NO
AAEL027339			NO	2.0459	1.97545	1.78343	1.67082	2.10658	2.20611	1.66035	2.06004	2.1274	2.18334	1.96384	2.06507	1.9419	2.33535	1.75816	2.06987	NO	NO	NO
AAEL026888			NO	2.18808	1.90876	1.92031	2.14532	2.18289	1.6906	2.03038	2.30932	1.74545	1.86659	2.03461	1.85919	2.09506	2.09149	1.80438	2.33871	NO	NO	NO
AAEL026429			NO	2.28704	1.50392	2.14913	2.0503	2.55484	1.81786	2.08719	1.93909	1.9388	1.66752	1.89437	2.35001	2.3108	1.61017	1.6595	2.20197	NO	NO	NO
AAEL026387			NO	2.3	1.69817	1.64503	1.83029	2.14026	1.81228	1.49428	1.83499	2.28677	2.10783	2.25363	2.68255	2.0507	2.27737	1.9223	2.08774	NO	NO	NO
AAEL026236			NO	2.07692	2.05469	2.01428	1.9467	1.98018	1.77139	2.07425	2.05865	1.90773	1.96723	2.01392	1.81906	2.16822	1.99921	1.90122	2.36984	NO	NO	NO
AAEL025804			NO	2.27899	1.7435	1.8855	2.02109	2.34736	1.66631	2.10349	2.24639	1.77342	1.91351	1.99146	2.26001	2.17704	2.16456	1.80185	2.06283	NO	NO	NO
AAEL025493			NO	2.02473	2.18502	1.95757	1.93316	1.88791	1.80813	1.96212	2.16619	1.69808	1.82509	2.31612	2.22345	2.18938	2.03128	1.83008	2.48566	NO	NO	NO
AAEL025479			NO	1.94031	2.47174	1.9778	1.79592	2.19389	1.82361	2.06115	2.01497	1.89664	1.81848	1.99417	2.16506	2.24344	1.86093	1.58024	2.40419	NO	NO	NO
AAEL025405			NO	1.96694	2.28629	2.06683	1.84792	2.16761	1.84612	1.96556	2.06798	2.00903	2.1126	1.88733	1.99423	2.04358	2.06218	1.51338	2.12271	NO	NO	NO
AAEL025227			NO	2.2107	1.77716	1.72561	1.95351	2.18026	1.73006	1.84715	1.94576	2.00044	2.30693	2.0526	2.37708	1.77662	2.25489	2.00963	2.19539	NO	NO	NO
AAEL024922			NO	1.71066	3.44584	1.90649	1.6922	1.92677	1.78411	1.98862	2.26801	1.80847	1.6131	2.10101	2.21012	2.15213	2.40961	1.94392	2.54475	NO	NO	NO
AAEL024900			NO	1.98069	2.71445	2.01085	1.6875	2.30347	1.71035	2.0186	2.42818	1.65612	1.88688	1.85376	1.84972	2.37189	1.96324	1.77717	2.3272	NO	NO	NO
AAEL024801			NO	2.22511	1.94382	1.81002	2.30066	2.51113	1.74704	2.0812	2.45054	1.66095	1.88003	2.10152	1.95344	2.24108	1.5755	1.86195	2.16895	NO	NO	NO
AAEL024557			NO	2.32815	2.0906	1.92727	2.42753	2.10529	1.70823	1.89111	1.94194	2.18393	1.87812	1.94374	2.02308	2.1976	1.78827	1.63045	2.1885	NO	NO	NO
AAEL024288			NO	2.16178	1.823	1.76758	1.73299	1.58281	2.33019	1.94487	1.747	2.2181	1.82287	2.34723	2.1612	2.06726	2.01677	2.0871	2.05059	NO	NO	NO
AAEL024276			NO	2.01233	2.06879	1.9254	2.14166	2.38504	1.78246	1.50477	1.9313	2.18488	2.01232	2.11303	2.20834	2.17518	2.06724	1.73196	2.08854	NO	NO	NO
AAEL024211|AAEL028791|AAEL028676			NO	2.05555	1.92503	2.10576	2.03783	2.14832	1.81436	1.99363	1.99506	2.12209	2.17139	2.10558	1.97441	2.06341	1.89302	1.54222	2.05311	NO	NO	NO
AAEL023991			NO	1.95596	2.42603	2.10838	1.76673	2.18523	1.80332	1.95971	2.14414	1.72362	1.82552	2.01237	1.9047	2.17081	1.99812	1.87065	2.30592	NO	NO	NO
AAEL023803			NO	1.95241	1.65962	1.77553	1.95553	1.907	1.89364	1.99499	2.12838	1.93746	2.01077	2.00794	2.30656	2.10374	2.29021	2.03221	2.32206	NO	NO	NO
AAEL023715			NO	2.08108	2.18575	1.98379	2.18536	2.12042	1.84201	1.85947	2.0739	1.73352	1.83279	2.14236	1.9769	1.90106	1.98472	2.02423	2.1582	NO	NO	NO
AAEL023693			NO	2.1203	1.94474	1.94487	1.98372	2.04666	2.00793	1.79227	1.94274	1.91765	2.04466	2.06502	2.07053	1.96668	2.02975	1.93311	2.01353	NO	NO	NO
AAEL023296			NO	2.12213	1.98375	1.88792	2.08897	2.37313	1.58333	2.1343	2.18628	2.36997	2.34701	2.20869	2.2527	1.81348	1.98646	1.14513	2.0491	NO	NO	NO
AAEL023160			NO	2.23288	1.92012	2.1078	2.1872	2.2999	1.79276	1.9667	2.03531	2.05352	2.05271	1.87169	1.91512	2.00592	1.77025	1.7307	2.08153	NO	NO	NO
AAEL022978			NO	2.07023	2.18842	2.19625	1.98726	2.11417	1.77024	2.03492	2.04706	1.82827	2.04728	1.89714	2.03115	1.93704	2.0448	1.67657	2.02111	NO	NO	NO
AAEL022947			NO	2.17364	2.19553	1.97867	2.02849	2.1373	1.69214	2.10732	1.90231	2.27798	2.16417	1.99308	2.18947	1.86221	2.12493	1.44993	1.99497	NO	NO	NO
AAEL022829			NO	2.06257	2.33059	2.20937	1.91582	1.94845	1.77406	1.92855	2.05363	1.79383	1.892	1.9453	1.96998	2.15681	1.99853	1.83106	2.08754	NO	NO	NO
AAEL022807			NO	2.1299	2.07788	2.0658	1.94183	2.07419	1.8886	1.89825	1.99416	2.22614	2.20254	2.12022	2.05893	1.90678	1.78323	1.523	2.00354	NO	NO	NO
AAEL022437			NO	2.0741	1.94972	2.10676	1.96995	2.08935	1.78071	2.03016	2.14566	1.8584	2.02264	2.05719	1.85832	2.10819	1.901	1.80483	2.17435	NO	NO	NO
AAEL022416			NO	2.18653	1.54316	2.16013	2.12478	2.086	1.80682	2.05799	1.8519	2.10001	1.83007	1.88957	1.93025	2.30292	1.96189	1.83712	2.03071	NO	NO	NO
AAEL022295			NO	2.08791	2.04292	2.14854	2.00036	2.09693	1.73331	2.04032	2.11275	1.83572	1.95536	2.03204	1.86369	1.96336	1.96538	1.83362	2.06383	NO	NO	NO
AAEL021917			NO	1.81638	1.93868	1.69816	1.47259	2.10099	1.93516	1.57285	2.04743	1.80442	2.50565	2.16099	2.41356	2.33807	2.51006	2.02854	2.24989	NO	NO	NO
AAEL021596			NO	2.13161	2.2905	2.02696	1.96987	2.01001	1.71518	1.98314	2.20742	1.81933	1.91144	2.04535	2.11257	1.96766	1.91742	1.76326	2.11378	NO	NO	NO
AAEL021592			NO	2.0135	1.93716	1.66066	2.05068	2.39646	1.75689	1.57013	2.12358	2.09133	1.76722	2.25835	2.35554	1.34213	2.27633	2.09211	2.38962	NO	NO	NO
AAEL021119			NO	2.03913	1.93495	1.77591	1.76813	2.25509	1.69067	2.12176	2.10682	1.75098	2.1873	2.21441	2.1228	2.36123	2.1382	1.96295	2.04977	NO	NO	NO
AAEL021029			NO	1.97528	2.19771	2.13891	1.89194	2.08452	1.79378	2.04883	2.1391	1.88064	1.88657	1.96612	1.85204	2.07292	1.94882	1.7995	2.15681	NO	NO	NO
AAEL020972			NO	2.07614	1.98522	2.23462	1.96843	2.04746	1.88793	1.96988	2.02775	2.14406	1.8831	1.9223	2.07113	1.91596	1.99565	1.59663	2.00436	NO	NO	NO
AAEL020865			NO	1.9679	2.32648	2.01193	1.87931	1.94004	1.74889	1.88494	1.95115	1.86181	1.95938	2.14186	1.98153	2.31944	2.09396	1.78541	2.32634	NO	NO	NO
AAEL020735			NO	2.06796	2.19279	2.12525	1.73333	2.11997	1.7562	1.90488	2.14068	1.8793	2.09406	2.03255	2.04197	2.04978	1.92075	1.67678	2.22096	NO	NO	NO
AAEL020356			NO	1.98213	1.95951	1.71932	2.16849	2.34411	1.59625	1.54867	2.4978	1.75059	2.19548	2.03986	2.06634	2.06687	2.74608	2.03243	2.15357	NO	NO	NO
AAEL019855			NO	2.00232	1.7509	1.8358	1.99545	1.74437	1.82799	1.93251	2.29976	2.20227	2.2768	2.08938	2.70448	2.13019	1.86933	1.97938	2.03244	NO	NO	NO
AAEL019762			NO	1.9344	2.08707	2.13415	1.8956	2.22293	1.76098	2.03267	2.08553	1.78955	2.01167	1.95716	2.00452	2.06146	1.89241	1.85123	2.26858	NO	NO	NO
AAEL019696			NO	1.9882	2.21694	1.91685	1.90903	2.14418	1.79833	2.00203	2.11588	2.11467	1.95521	2.07347	1.9706	2.12925	2.08241	1.74317	2.05349	NO	NO	NO
AAEL019679|AAEL005123			NO	1.93622	2.09918	1.74539	2.03848	2.06984	1.8792	1.86055	2.12702	2.06455	2.04293	2.12564	2.02388	1.71595	1.96273	2.08951	1.99864	NO	NO	NO
AAEL019630			NO	2.23544	1.77086	1.95723	1.75407	2.38725	2.12067	1.84025	1.7281	2.59755	2.25096	1.80279	2.61616	1.95442	1.6294	1.61071	1.88047	NO	NO	NO
AAEL019423			NO	1.94727	2.17555	2.13827	1.73578	2.09054	1.94245	2.044	2.0575	1.91694	2.0565	2.07735	1.93728	1.90937	1.90498	1.79477	2.03679	NO	NO	NO
AAEL017435			NO	2.04368	2.14654	2.115	1.90516	2.14477	1.74934	1.99421	2.14779	1.85193	1.94415	1.90364	1.8686	2.12276	1.98069	1.7845	2.13548	NO	NO	NO
AAEL017366			NO	2.15238	2.5331	2.08131	2.15563	1.93534	2.19873	1.94619	1.88115	2.05024	1.82661	1.98805	2.11731	1.82087	1.52408	1.68507	1.58634	NO	NO	NO
AAEL017311			NO	2.09786	1.83075	1.85043	2.03276	2.39088	1.89968	1.80392	2.01199	2.02596	2.04958	2.09046	2.05991	1.84816	1.97235	2.05806	2.08417	NO	NO	NO
AAEL016981	Odorant receptor	Or36	NO	2.18627	1.78506	2.17328	2.27585	2.15298	1.74212	2.33448	2.11552	1.9024	2.05396	2.03112	1.88107	1.97863	1.89842	1.64756	1.90778	NO	NO	NO
AAEL014176	cornichon		NO	2.09797	2.14584	1.94931	1.97774	2.16119	1.77477	1.88417	2.09968	1.98284	2.10419	1.9791	1.96033	1.97858	2.03524	1.73068	2.22331	NO	NO	NO
AAEL014040			NO	2.15562	2.40187	2.21729	1.90495	2.14449	1.80096	1.93825	1.94523	1.77504	1.72653	1.93909	2.11019	2.13647	2.12801	1.61925	2.09897	NO	NO	NO
AAEL013445|AAEL001267			NO	2.06201	2.15989	2.20242	2.01702	2.01721	1.8304	2.06777	2.18728	1.9278	1.87998	1.93442	1.79707	1.94893	1.97554	1.78795	2.0322	NO	NO	NO
AAEL012700	ABC transporter		NO	1.8359	2.02194	1.81178	1.79009	2.12331	2.2353	2.23761	2.10252	2.13455	1.93127	1.90173	2.24521	1.8254	1.81512	1.87418	2.01826	NO	NO	NO
AAEL012513	calcium-binding protein E63-1		NO	1.89025	1.99048	1.89207	2.04941	1.76595	2.22289	1.94164	1.95661	2.14319	1.65747	1.51467	2.65955	2.56604	1.93627	2.18237	1.55492	NO	NO	NO
AAEL012071	ras		NO	1.98391	2.46261	2.10731	1.72992	2.09634	1.78061	2.0206	2.18821	1.69785	1.92208	2.05652	1.95445	2.14413	1.94946	1.76743	2.37354	NO	NO	NO
AAEL012069	glutathione peroxidase	GPXH1	NO	2.10509	1.81056	2.23157	1.93343	2.22801	1.8683	2.05878	2.20519	1.88851	1.76911	2.03067	2.09766	2.12633	1.91395	1.78206	1.86425	NO	NO	NO
AAEL012066			NO	1.92211	2.89637	1.85777	1.86996	2.23369	1.76905	1.94243	2.03719	1.60489	1.82004	2.06432	1.89269	2.26748	2.36653	1.80502	2.64494	NO	NO	NO
AAEL011295			NO	2.08156	2.06372	2.11326	1.86078	2.06631	1.78963	1.89878	2.27961	1.81686	1.8403	2.05375	2.16944	2.11055	2.04071	1.95784	1.88162	NO	NO	NO
AAEL011221	nmda receptor glutamate-binding chain		NO	2.15829	2.17632	1.99882	2.12073	2.0564	1.69579	1.93069	2.13007	1.87307	1.97115	2.06213	2.01569	1.90121	2.03558	1.74835	2.11404	NO	NO	NO
AAEL010492			NO	1.98567	1.77476	1.8519	1.95044	1.99282	2.06772	1.87177	2.14831	1.84074	2.10632	2.11374	2.0533	1.53635	2.53706	2.02547	2.15038	NO	NO	NO
AAEL010287|AAEL010296			NO	1.98567	2.10142	2.14905	1.89774	2.11724	1.85609	1.94395	2.00581	1.93214	1.79978	1.84627	1.84597	2.2525	2.01568	1.93417	2.26367	NO	NO	NO
AAEL010006			NO	2.09577	2.27282	1.97486	2.02722	1.32337	2.43702	2.09955	1.6069	1.76183	1.17155	1.75508	2.80818	2.03036	2.44643	1.96987	2.03894	NO	NO	NO
AAEL009862			NO	2.10678	1.99939	2.15569	1.85586	2.27506	1.80905	2.05391	2.10534	1.7959	1.82394	2.12402	1.936	2.07281	2.04906	1.80828	2.05957	NO	NO	NO
AAEL009384	fibrinogen and fibronectin		NO	2.17614	1.7632	2.32838	2.29232	1.99811	1.82886	1.8931	1.93124	1.99437	2.01632	1.96268	2.10287	2.02039	1.95016	1.78916	1.92422	NO	NO	NO
AAEL008675			NO	1.9382	2.50284	2.13301	1.69269	2.07369	1.83081	1.86346	2.08331	1.73954	1.96041	1.94683	1.90498	2.24095	2.06434	1.90931	2.37315	NO	NO	NO
AAEL007993	Clip-Domain Serine Protease family B.	CLIPB27	NO	1.8645	1.93717	2.03573	2.06019	2.10387	2.04408	2.36277	1.85396	2.1493	2.00989	1.8992	2.07745	1.94021	1.86445	1.60037	1.9916	NO	NO	NO
AAEL007634	Protein KRTCAP2 homolog		NO	2.06963	2.47815	1.9377	1.61765	2.36915	1.73544	2.11218	2.54291	1.975	1.7348	2.22467	2.15432	1.85993	1.92683	1.67721	1.89413	NO	NO	NO
AAEL007547	chloride channel protein		NO	2.03219	2.02454	2.09303	2.20203	1.96477	1.81247	1.96282	1.94962	2.05102	2.05826	2.03593	2.22266	2.26456	1.81932	1.76699	1.8955	NO	NO	NO
AAEL007420	Serine Protease Inhibitor (serpin) homologue - unlikely to be inhibitory	SRPN25	NO	2.09811	2.95943	1.68804	1.88788	2.0826	1.78568	2.02066	1.88779	1.89783	1.95603	2.12159	1.95041	2.24818	2.14318	1.59712	2.47113	NO	NO	NO
AAEL007328			NO	2.20915	1.81679	1.9705	2.02205	2.10573	1.72556	1.9733	2.10516	1.86154	2.08132	2.08096	1.95777	2.17726	2.03249	1.98275	2.05758	NO	NO	NO
AAEL006543			NO	2.01419	1.98634	2.20536	1.88111	2.08728	1.87528	2.01064	1.96394	1.99686	2.01992	2.06621	2.12771	1.99579	1.89745	1.72218	2.09784	NO	NO	NO
AAEL005788|AAEL018025			NO	1.99738	1.69984	1.8262	2.07966	1.814	2.08651	1.93947	1.81445	2.02923	2.15574	1.89947	2.07508	2.13632	2.16642	2.15998	1.92329	NO	NO	NO
AAEL004974|AAEL004991			NO	1.99076	1.87231	1.82553	2.0066	2.10914	2.11826	2.05657	1.9361	2.24457	1.92424	1.69713	2.61638	1.74829	2.12708	1.92422	1.65321	NO	NO	NO
AAEL004474	non-receptor serine/threonine protein kinase		NO	1.974	2.07827	2.05971	1.83401	2.12489	1.80597	2.04175	2.13156	2.00472	2.10779	2.14455	1.98386	2.20139	1.95965	1.65866	2.01042	NO	NO	NO
AAEL004417			NO	2.06019	1.89011	2.20373	2.11996	2.09793	1.78799	1.96732	2.14654	1.98674	1.98948	2.09672	1.95311	2.01941	1.83904	1.77262	1.98445	NO	NO	NO
AAEL003545|AAEL021250			NO	1.82448	1.9539	2.00362	1.80297	1.88646	2.23046	2.08632	1.95756	2.08393	1.9625	1.76499	2.23299	2.18648	1.99652	2.1013	2.0069	NO	NO	NO
AAEL002855			NO	1.98327	2.25023	2.17805	2.28334	2.05558	1.82537	2.15527	2.29408	1.66403	2.00722	1.96443	1.85435	2.14177	1.70477	1.74117	2.01663	NO	NO	NO
AAEL002043|AAEL002049			NO	2.17558	1.97699	1.86305	2.28716	1.97038	1.85382	1.90916	2.06769	1.9053	2.03766	1.99944	1.96716	1.81777	2.08441	2.28052	1.93844	NO	NO	NO
AAEL002016	disulfide oxidoreductase		NO	2.17521	2.86365	2.1849	1.58933	2.03047	1.86427	1.68595	1.83878	1.78258	2.03366	1.85237	2.21015	1.97523	1.93573	1.86237	2.4851	NO	NO	NO
AAEL001850			NO	2.06384	2.23997	2.00001	1.59507	2.07632	1.81281	2.11299	2.13136	1.71758	1.68203	2.25084	2.054	2.19186	2.13706	1.8433	2.59056	NO	NO	NO
AAEL001658	sodium-dependent phosphate transporter		NO	2.15009	1.96966	2.2742	1.86417	2.46899	1.93635	2.20467	2.27555	2.0341	1.87978	1.49015	1.89863	1.99876	1.73571	1.34008	1.89802	NO	NO	NO
AAEL001549|AAEL001548			NO	1.87842	2.0495	1.9558	2.06261	1.82059	2.08615	1.83595	1.89505	2.13508	2.01048	1.77032	2.05767	1.90062	2.23889	2.1074	1.99647	NO	NO	NO
AAEL001545			NO	2.19233	1.79379	2.11416	2.32862	2.10229	1.73237	2.06282	2.13494	2.12193	1.95897	1.97069	1.94339	2.02844	1.93001	1.69838	1.98607	NO	NO	NO
AAEL001518	zinc finger protein		NO	2.00138	2.41477	2.19965	1.75925	2.04981	1.79346	1.96066	2.19413	1.68791	1.86249	2.03586	1.92464	2.08151	2.00995	1.83516	2.24337	NO	NO	NO
AAEL001033	methyl-cpg binding protein	MBD	NO	2.16562	2.02739	2.23271	1.8507	2.25433	1.79648	1.94856	2.23856	2.0603	2.05003	1.57336	1.89206	1.94882	2.12165	1.70944	1.98196	NO	NO	NO
AAEL000970			NO	1.94096	2.61336	2.10877	1.69993	2.00304	1.73922	1.82958	2.22513	1.63982	1.92581	1.85222	1.98817	2.23119	2.14547	1.88885	2.52643	NO	NO	NO
AAEL000360	DNAJ homolog subfamily B member		NO	2.44044	2.48033	1.80086	1.78995	2.2212	1.63247	2.24914	1.88451	1.52549	1.63969	1.84013	1.67552	2.42945	2.65057	1.81721	2.34503	NO	NO	NO
AAEL000128	P13		NO	1.9807	2.36217	1.99071	1.86402	2.02145	1.72523	1.98221	2.09233	1.94062	2.11162	2.09463	1.9608	2.18597	1.92711	1.77716	2.14077	NO	NO	NO
