# Supplementary material for: Combining genetic crosses and pool targeted DNA‐seq for untangling genomic variations associated with resistance to multiple insecticides in the mosquito Aedes aegypti
Source: Evol Appl. 2019 Sep 27;13(2):303–17. doi: 10.1111/eva.12867 (PMC6976963; doi:10.1111/eva.12867)
Supplement: Supplementary file 5 [file EVA-13-303-s005.xlsx]

## Sheet: Feuil1
			Substitutions	%		Insertions	%		Deletions	%		Complex	%		All	%
	Passing QC filters and polymorphic		23871	96.589		268	0.96702		453	1.63455		122	0.440211		24714	100
	non-targeted regions		4848	19.6164		98	0.353612		210	0.75774		54	0.194847		5209	18.7956
	targeted intergenic regions		5142	20.806		140	0.50516		184	0.663924		41	0.14794		5507	19.8708
	targeted genes		11947	48.341		25	0.0902071		46	0.165981		25	0.0902071		12041	43.4474
	targeted promoters		1934	7.82552		6	0.0216497		13	0.0469077		2	0.00721657		1955	7.0542
	Differentiala		298	1.20579		1	0.00404629		3	0.0121389		1	0.00404629		303	1.22603
	Delt-line		70	0.28324		0	0		0	0		0	0		70	0.28324
	Bend-line		82	0.331796		2	0.00809258		0	0		0	0		84	0.339888
	Feni-line		149	0.602897		0	0		3	0.0121389		1	0.00404629		153	0.619082
	Differential non-synonymousa		48	0.194222	0	0	0	0	1	0.00404629	0	0	0	0	49	0.198268
	Delt-line		8	0.0323703		0	0		0	0		0	0		8	0.0323703
	Bend-line		11	0.0445092		0	0		0	0		0	0		11	0.0445092
	Feni-line		29	0.117342		0	0		1	0.00404629		0	0		30	0.121389
	a Differential polymorphisms based on allele frequency filtering
