# Supplementary material for: Combining genetic crosses and pool targeted DNA‐seq for untangling genomic variations associated with resistance to multiple insecticides in the mosquito Aedes aegypti
Source: Evol Appl. 2019 Sep 27;13(2):303–17. doi: 10.1111/eva.12867 (PMC6976963; doi:10.1111/eva.12867)
Supplement: Supplementary file 6 [file EVA-13-303-s006.xlsx]

## Sheet: Feuil1
Locus informations								Variant allele frequency														Associated with resistance based on allele frequency filtering ?				Bayscan Q values in F0 and F2 for each line (substitution only)							Genic effect (inferred from Aaeg L5 annotation)
Chromosome	Start	End	Reference allele	Variant allele	Type	Region type		Freq (F0)	Freq (F0LD80_Delt)	Freq (F2_Delt)	Freq (F2LD25_Delt)	Freq (F2LD75_Delt)	Freq (F0LD80_Bend)	Freq (F2_Bend)	Freq (F2LD25_Bend)	Freq (F2LD75_Bend)	Freq (F0LD80_Feni)	Freq (F2_Feni)	Freq (F2LD25_Feni)	Freq (F2LD75_Feni)		Delt line	Bend line	Feni line		-Log10 Q value (F0_Delt)	-Log10 Q value (F2_Delt)	-Log10 Q value (F0_Bend)	-Log10 Q value (F2_Bend)	-Log10 Q value (F0_Feni)	-Log10 Q value (F2_Feni)		Effect	Affected gene (AaegL5)	Description (AaegL5)	Gene name (AaegL5)	AA change	cDNA pos effect	Protein position effect
1	506041	506056	CCTTCATACCGACCGT	C	Deletion	Genomic_Marker		19.2	5.1	7.8	8.3	4.5	9.1	6.1	4.3	11.3	11.9	5.3	7.3	10.6		NO	NO	NO		NA	NA	NA	NA	NA	NA		INTRONIC	AAEL014134	kinesin heavy chain		-	c.522+16254_522+16268del	-
1	506053	506053	C	T	Substitution	Genomic_Marker		0	0	15.3	9.1	24.5	0	17.9	13.1	17.6	0	14	13.2	13.9		NO	NO	NO		0.135175	0.0609008	0.0828954	0.073513	0.0936472	0.305991		INTRONIC	AAEL014134	kinesin heavy chain		-	c.522+16257G>A	-
1	506081	506081	G	T	Substitution	Genomic_Marker		0	0	14.3	10.6	25	0	13.5	14.1	14.3	0	15.6	13.7	12.5		NO	NO	NO		0.0883205	0.0513377	0.0743837	0.259187	0.0686489	0.146521		INTRONIC	AAEL014134	kinesin heavy chain		-	c.522+16229C>A	-
1	506118	506118	C	A	Substitution	Genomic_Marker		0	0	20	11.2	24.6	2.1	18	21	14.6	0	16.7	16.5	15.4		NO	NO	NO		0.0717988	0.0590803	0.0661636	0.0677597	0.0715734	0.283237		INTRONIC	AAEL014134	kinesin heavy chain		-	c.522+16192G>T	-
1	506146	506146	G	C	Substitution	Genomic_Marker		64.9	82.1	67.6	81	59.6	79.5	61.7	61.4	48.4	82.7	72.2	65.9	64.4		NO	NO	NO		0.0446972	0.0775756	0.0449427	0.0486673	0.0470817	0.0781679		INTRONIC	AAEL014134	kinesin heavy chain		-	c.522+16164C>G	-
1	506148	506148	C	T	Substitution	Genomic_Marker		0	0	23.3	10.3	27.6	0	24.4	16.9	15.9	0	22.6	19	16.3		NO	NO	NO		0.0866896	0.0784904	0.0684506	0.0571688	0.0679222	0.0912255		INTRONIC	AAEL014134	kinesin heavy chain		-	c.522+16162G>A	-
1	506183	506183	G	A	Substitution	Genomic_Marker		10.8	10.2	0	1.8	2.6	9.5	0	3.4	2.1	11.1	0	2.9	1.2		NO	NO	NO		0.0580416	0.0824367	0.0579919	0.114848	0.0578083	0.0891782		INTRONIC	AAEL014134	kinesin heavy chain		-	c.522+16127C>T	-
1	820720	820720	G	C	Substitution	Genomic_Marker		0	0	16.3	13.6	19	0	7.3	12.2	2.9	0	21.7	20	21.1		NO	NO	NO		0.0477502	0.0818962	0.0693464	0.0598423	0.124019	0.234868		INTRONIC	AAEL012796	GPCR Growth Hormone Releasing Hormone Family	GPRGHP3	-	c.1114-31865C>G	-
1	820720	820720	G	T	Substitution	Genomic_Marker		22.2	7.1	2	20.5	4.8	20	18.2	8.2	14.3	17.9	19.6	15	12.3		NO	NO	NO		0.0858685	1.12215	0.0557247	0.0490561	0.0498835	0.0836566		INTRONIC	AAEL012796	GPCR Growth Hormone Releasing Hormone Family	GPRGHP3	-	c.1114-31865C>A	-
1	820730	820730	G	A	Substitution	Genomic_Marker		0	0	9.3	20	16.7	0	32	15.2	18.8	0	11.3	32.4	18.6		NO	NO	NO		0.0675059	0.0516311	0.0966387	0.0620961	0.0895197	0.163233		INTRONIC	AAEL012796	GPCR Growth Hormone Releasing Hormone Family	GPRGHP3	-	c.1114-31875C>T	-
1	1962583	1962583	T	C	Substitution	Genomic_Marker		22.2	12.9	15.4	13	3.3	20.6	11.6	15.8	20	10.6	9.8	6.6	13.8		NO	NO	NO		0.046656	0.0855458	0.0553841	0.0597426	0.0449138	0.0709031		INTRONIC	AAEL012233			-	c.1201+13748T>C	-
1	2800461	2800461	T	A	Substitution	Genomic_Marker		0	0	9	4.1	3.3	0	6.8	17	8.3	0	9.3	8.6	4.3		NO	NO	NO		0.1334	0.0531843	0.0741055	0.0503222	0.11218	0.0827466		INTRONIC	AAEL019446			-	c.819-211303T>A	-
1	2800467	2800467	A	G	Substitution	Genomic_Marker		44	43.9	14.3	35.3	34.8	50	18	23.5	21.6	43.3	27.8	41	21.9		NO	NO	NO		0.0552657	0.469928	0.0495719	0.0764762	0.0527281	0.0543936		INTRONIC	AAEL019446			-	c.819-211297A>G	-
1	2800491	2800491	A	T	Substitution	Genomic_Marker		2.3	18.2	3.4	2.8	2.9	8	9.7	9.3	5.3	6.7	0	1.5	1.2		NO	NO	NO		0.0674146	0.167938	0.0484051	0.0662951	0.0469413	0.0845368		INTRONIC	AAEL019446			-	c.819-211273A>T	-
1	2800505	2800505	A	G	Substitution	Genomic_Marker		93.5	83.3	96.7	91.8	97.1	92.6	88.9	94.4	86.8	84	80.7	84.1	73.1		NO	NO	NO		0.0446298	0.0548319	0.0550882	0.0506832	0.0448272	0.0703665		INTRONIC	AAEL019446			-	c.819-211259A>G	-
1	2800532	2800532	G	A	Substitution	Genomic_Marker		0	0	10.7	17	15	0	5.9	13.8	12.2	0	12.2	17.6	3		NO	NO	NO		0.0679526	0.0693413	0.106999	0.0496254	0.0878417	0.0691834		INTRONIC	AAEL019446			-	c.819-211232G>A	-
1	3153354	3153357	CACA	C	Deletion	Genomic_Marker		60.9	47.1	32.8	25.5	29.5	51.6	34	46.9	48.8	65.9	39.3	32.6	20.6		NO	NO	NO		NA	NA	NA	NA	NA	NA		INTRONIC	AAEL005271			-	c.32-2750_32-2748del	-
1	3153383	3153383	A	T	Substitution	Genomic_Marker		28.2	19	15.2	16.9	15.9	28.2	15.9	14.9	20.4	39	13.9	23.4	9.8		NO	NO	NO		0.0478714	0.162386	0.0608053	0.0762536	0.0458926	0.0530567		INTRONIC	AAEL005271			-	c.32-2776T>A	-
1	3153391	3153391	T	C	Substitution	Genomic_Marker		27.8	19.6	12.8	18.1	17.4	27.3	18.2	12.2	19.7	38.5	13.5	20.4	9.4		NO	NO	NO		0.0490853	0.073987	0.0594238	0.0574612	0.046221	0.0617906		INTRONIC	AAEL005271			-	c.32-2784A>G	-
1	3153398	3153398	G	A	Substitution	Genomic_Marker		61.3	50	33.3	34.2	29.7	58.1	35.9	40	40.6	59.4	29.9	41	23.5		NO	NO	NO		0.0455308	0.103733	0.0592794	0.0918744	0.0564857	0.0554927		INTRONIC	AAEL005271			-	c.32-2791C>T	-
1	3153407	3153409	GTT	GCC	Substitution	Genomic_Marker		27.8	17.4	11.7	16.7	19	22	15.1	11.9	21	35.6	11.1	22.2	9.2		NO	NO	NO		0.0593092	0.062999	0.0501272	0.0562879	0.0466221	0.0631797		INTRONIC	AAEL005271			-	c.32-2802_32-2801delinsGG	-
1	3153407	3153409	GTT	GCT	Substitution	Genomic_Marker		36.1	34.8	23.4	14.1	7.6	36.6	21.9	28.6	21	21.9	18.1	17.5	14.3		NO	NO	NO		0.0444758	0.0710565	0.0599769	0.0662951	0.0451547	0.146083		INTRONIC	AAEL005271			-	c.32-2801A>G	-
1	3153412	3153412	A	G	Substitution	Genomic_Marker		64.3	57.4	35.4	35.4	27.2	62.8	39	41.7	41.9	60.5	27.3	37.9	24		NO	NO	NO		0.0501954	0.0657844	0.0608053	0.128153	0.0533906	0.0527624		INTRONIC	AAEL005271			-	c.32-2805T>C	-
1	3153441	3153441	G	A	Substitution	Genomic_Marker		40	29.1	20.5	19.3	10.8	38.9	23.7	32.5	18.2	23.8	14.5	19.1	13		NO	NO	NO		0.0448224	0.0511471	0.0609552	0.0534102	0.0453861	0.0789642		INTRONIC	AAEL005271			-	c.32-2834C>T	-
1	3153459	3153459	C	T	Substitution	Genomic_Marker		29	37.5	14.1	18.4	20	36.5	17.8	14.9	27.4	37.2	8	23.9	20.2		NO	NO	NO		0.0480266	0.0734621	0.0491631	0.0513279	0.0479732	0.0812831		INTRONIC	AAEL005271			-	c.32-2852G>A	-
1	3153531	3153531	G	A	Substitution	not targeted		59	72.7	45.2	34.8	37.3	70.3	40.5	47.8	53.8	58.7	36.7	52.2	26.1		NO	NO	NO		0.0447405	0.057858	0.0473092	0.0505807	0.0583991	0.0864139		INTRONIC	AAEL005271			-	c.32-2924C>T	-
1	3153542	3153542	A	ATG	Insertion	not targeted		26.2	21.6	10.9	13.6	10.9	17.6	19.4	21.4	21.2	22.5	8.7	22.2	9.2		NO	NO	NO		NA	NA	NA	NA	NA	NA		INTRONIC	AAEL005271			-	c.32-2936_32-2935insCA	-
1	3153543	3153543	A	G	Substitution	not targeted		33.3	56.8	26.1	17.8	23.9	41.7	25	19	30.3	35	19.6	36.1	20		NO	NO	NO		0.0488082	0.0618807	0.0493869	0.0525369	0.0537836	0.0610452		INTRONIC	AAEL005271			-	c.32-2936T>C	-
1	3760664	3760664	C	A	Substitution	not targeted		20.5	32.3	14.8	27.8	12.5	23.5	41.7	15.7	25.7	22.7	20.5	18.6	21		NO	NO	NO		0.0448705	0.0577389	0.0532482	0.519045	0.0537836	0.182554		INTRONIC	AAEL011204	xenotropic and polytropic murine leukemia virus receptor xpr1		-	c.1442-1507G>T	-
1	4090594	4090595	TC	TAA	Complex	not targeted		14.5	1.8	4	4.2	0	10.6	4.8	11.5	0.9	5.2	6	2.5	5.3		NO	NO	NO		NA	NA	NA	NA	NA	NA		COMPLEX_VARIATION	AAEL009762	cytochrome P450	CYP307A1	-	c.-88delinsAA	-
1	4090740	4090740	C	T	Substitution	Promoter		35.5	27.2	17.5	10.7	18.6	32.7	19.3	20	16.9	31.4	22	16.3	14.1		NO	NO	NO		0.0471156	0.0559568	0.056278	0.126662	0.0513621	0.0751782		SYNONYMOUS_CODING	AAEL009762	cytochrome P450	CYP307A1	L->L	c.58C>T	p.Leu2'-Leu
1	4090861	4090861	T	C	Substitution	Promoter		91.4	83	83.6	88.3	83.9	76.6	85	88.3	82.9	92.4	94.8	80	89.6		NO	NO	NO		0.0468349	0.082589	0.0466269	0.0725886	0.0590803	0.0891782		NON_SYNONYMOUS_CODING	AAEL009762	cytochrome P450	CYP307A1	V->A	c.179T>C	p.Val6'-Ala
1	4090937	4090937	C	T	Substitution	Promoter		7.5	9.6	1.6	1.1	2.3	12.7	7.1	10.8	18.8	8.8	1.3	7	6.9		NO	NO	NO		0.0566687	0.101478	0.0476629	0.0494794	0.0548467	0.0551572		SYNONYMOUS_CODING	AAEL009762	cytochrome P450	CYP307A1	A->A	c.255C>T	p.Ala85Ala
1	4090991	4090991	T	C	Substitution	Promoter		90.4	87.2	82.4	82.7	84.1	71.6	82.7	90.6	86.1	78.9	93	83	90.5		NO	NO	NO		0.0517729	0.136237	0.0535035	0.0564956	0.0447501	0.0533562		SYNONYMOUS_CODING	AAEL009762	cytochrome P450	CYP307A1	I->I	c.309T>C	p.Ile1'-3Ile
1	4090994	4090994	A	G	Substitution	Promoter		5.8	3.5	0	2.8	3.7	8.8	10	11.8	16.1	8.6	0	4.7	5.7		NO	NO	NO		0.050649	0.136237	0.0514061	0.0702746	0.0515773	0.368688		SYNONYMOUS_CODING	AAEL009762	cytochrome P450	CYP307A1	R->R	c.312A>G	p.Arg1'-4Arg
1	4091027	4091027	C	T	Substitution	Promoter		19.7	19.3	5.1	15.2	11.3	16.1	6.3	7.1	7.7	16.7	14.3	11.4	11.9		NO	NO	NO		0.0534102	0.056461	0.0525957	0.140802	0.0529537	0.127465		SYNONYMOUS_CODING	AAEL009762	cytochrome P450	CYP307A1	S->S	c.345C>T	p.Ser115Ser
1	4091049	4091049	T	C	Substitution	Promoter		40.7	32.9	23.5	10.6	18.8	22.4	22.5	20	18.4	26.8	15.7	21.7	18.3		NO	NO	NO		0.0488325	0.0534151	0.0467962	0.100065	0.0449861	0.0805401		SYNONYMOUS_CODING	AAEL009762	cytochrome P450	CYP307A1	L->L	c.367T>C	p.Leu123Leu
1	4122312	4122312	C	T	Substitution	Gene		9.5	14.1	2	4.9	0	9.1	4.6	13.5	16.5	10.3	0	6.4	11.2		NO	NO	NO		0.0491777	0.198953	0.0553841	0.0611902	0.0590803	0.947498		SYNONYMOUS_CODING	AAEL009762	cytochrome P450	CYP307A1	T->T	c.597C>T	p.Thr199Thr
1	4122456	4122456	G	A	Substitution	Gene		8.6	10.1	3.6	8.3	5.6	5.5	2.1	3.8	3	7.5	0.9	5.6	4.3		NO	NO	NO		0.0534102	0.062999	0.0506978	0.101522	0.0538623	0.0570004		SYNONYMOUS_CODING	AAEL009762	cytochrome P450	CYP307A1	E->E	c.741G>A	p.Glu247Glu
1	4122486	4122486	C	T	Substitution	Gene		7.8	12.7	1.6	3.8	0	8.3	6.4	16.8	10.7	2.9	2.5	2.8	6.7		NO	NO	NO		0.0486479	0.0960531	0.0632903	0.0559568	0.046772	0.0795219		SYNONYMOUS_CODING	AAEL009762	cytochrome P450	CYP307A1	A->A	c.771C>T	p.Ala257Ala
1	4122501	4122501	A	G	Substitution	Gene		6.1	10.9	1.5	3.1	0.8	7.4	6.7	16.4	12.2	3.6	1.6	4.1	7.2		NO	NO	NO		0.0478374	0.0729121	0.0549107	0.0493091	0.0503271	0.0650977		SYNONYMOUS_CODING	AAEL009762	cytochrome P450	CYP307A1	P->P	c.786A>G	p.Pro262Pro
1	4122507	4122507	A	G	Substitution	Gene		9	13	1.5	3.2	3.3	8.5	6.8	15.2	11.5	4.9	0.8	4.8	6.4		NO	NO	NO		0.0499079	0.0831567	0.0550882	0.0491874	0.0483905	0.0630693		SYNONYMOUS_CODING	AAEL009762	cytochrome P450	CYP307A1	L->L	c.792A>G	p.Leu264Leu
1	4122513	4122513	A	G	Substitution	Gene		6.1	9.5	1	2.7	2.3	7.5	7.2	16.9	11.1	4.8	0.8	6	6.3		NO	NO	NO		0.050649	0.0857415	0.0532482	0.0516115	0.0520078	0.0647548		SYNONYMOUS_CODING	AAEL009762	cytochrome P450	CYP307A1	P->P	c.798A>G	p.Pro266Pro
1	4122537	4122537	G	A	Substitution	Gene		5.5	8.2	1.6	3.2	2.3	5.5	5.4	13.9	9	6.9	1.5	8	7.9		NO	NO	NO		0.0509615	0.0911345	0.063436	0.0490561	0.0611952	0.0588465		SYNONYMOUS_CODING	AAEL009762	cytochrome P450	CYP307A1	K->K	c.822G>A	p.Lys274Lys
1	4122585	4122585	C	T	Substitution	Gene		6.4	8.8	1.1	3.3	1.8	7	1.6	14.5	10.6	5.4	1.7	6.2	7.7		NO	NO	NO		0.0516408	0.0754313	0.0570351	0.435654	0.0514159	0.0613102		SYNONYMOUS_CODING	AAEL009762	cytochrome P450	CYP307A1	I->I	c.870C>T	p.Ile29'-Ile
1	4122604	4122604	A	C	Substitution	Gene		8.1	9	1.7	1.3	0.9	7.1	1.6	14	12.4	4.3	0.8	6.3	6.5		NO	NO	NO		0.0609203	0.117117	0.0543345	0.456739	0.0489443	0.0658754		NON_SYNONYMOUS_CODING	AAEL009762	cytochrome P450	CYP307A1	N->H	c.889A>C	p.Asn297His
1	4122610	4122610	G	A	Substitution	Gene		14.8	16.5	4.6	7.8	7.1	15.5	4.8	18.8	14.1	11.5	3.1	8.9	11.1		NO	NO	NO		0.0523752	0.0803519	0.0608053	0.0869601	0.0494258	0.0564016		NON_SYNONYMOUS_CODING	AAEL009762	cytochrome P450	CYP307A1	G->S	c.895G>A	p.Gly299Ser
1	4122849	4122849	G	C	Substitution	Gene		19.3	23.7	5.9	12.1	6.1	14.3	10.1	19.6	12.2	10.5	4.3	11.8	13.3		NO	NO	NO		0.0535625	0.0550833	0.051152	0.0502442	0.0461823	0.0556012		SYNONYMOUS_CODING	AAEL009762	cytochrome P450	CYP307A1	L->L	c.1134G>C	p.Leu378Leu
1	4122933	4122933	T	A	Substitution	Gene		10.4	9.1	1.4	1.8	0	6.9	14.7	17.6	6.6	11	3.5	10.5	9.2		NO	NO	NO		0.0584637	0.0725783	0.0514501	0.0495573	0.0559716	0.0570004		SYNONYMOUS_CODING	AAEL009762	cytochrome P450	CYP307A1	V->V	c.1218T>A	p.Val4'-6Val
1	4123333	4123333	G	A	Substitution	Gene		10.9	7.2	2.5	7.4	1.6	17.5	0	7.5	1.1	9	3.1	7.5	7.3		NO	NO	NO		0.0501223	0.0523605	0.047629	0.741339	0.0570995	0.062041		NON_SYNONYMOUS_CODING	AAEL009762	cytochrome P450	CYP307A1	A->T	c.1618G>A	p.Ala54'-Thr
1	4536022	4536022	T	A	Substitution	Genomic_Marker		0	2	37.8	26.9	31.9	0	32.6	25	14.3	0	16.3	32.8	31		NO	NO	NO		0.0644877	0.0530665	0.110396	0.0596579	0.0681863	0.0619208		INTRONIC	AAEL009763			-	c.61+64326T>A	-
1	4689730	4689730	A	C	Substitution	Genomic_Marker		19	16.7	27.7	26	12.5	15.6	18.2	20.8	36.2	35.7	23.3	13.5	13		NO	NO	NO		0.0546201	0.0676937	0.0526594	0.0521498	0.0457864	0.0576645		INTRONIC	AAEL009763			-	c.62-164478A>C	-
1	4689776	4689778	AAA	AGC	Substitution	Genomic_Marker		20.4	20.9	14.5	19.2	14.3	11.8	9.9	12.7	21.6	19.6	7.8	10	4.9		NO	NO	NO		0.0565451	0.0758293	0.0459119	0.0494794	0.0572431	0.0845368		INTRONIC	AAEL009763			-	c.62-164431_62-164430delinsGC	-
1	4689794	4689794	G	A	Substitution	Genomic_Marker		8.6	13	10.5	7.8	16.1	9.4	6.3	8.5	10.5	10.9	5.8	5.8	4.4		NO	NO	NO		0.0510836	0.0565797	0.0630441	0.0784124	0.0523066	0.223488		INTRONIC	AAEL009763			-	c.62-164414G>A	-
1	4689796	4689798	GCA	GTT	Substitution	Genomic_Marker		17.5	21.2	16.1	17.1	20	10	7.8	14	21.1	21.8	7.4	9.2	6.8		NO	NO	NO		0.051411	0.100179	0.047629	0.0563868	0.0497764	0.127704		INTRONIC	AAEL009763			-	c.62-164411_62-164410delinsTT	-
1	4689837	4689837	T	C	Substitution	Genomic_Marker		23.1	40.5	24	26.2	18.5	25.8	20.5	30.8	34.4	34	9.4	12.1	12.7		NO	NO	NO		0.0445095	0.0645028	0.0561693	0.0518267	0.0476581	0.111545		INTRONIC	AAEL009763			-	c.62-164371T>C	-
1	4829028	4829028	G	A	Substitution	Genomic_Marker		37.5	40.4	39.7	39.4	44.1	17.1	29.8	35.7	33.3	14.1	40	37.3	49.3		NO	NO	NO		0.0557247	0.107978	0.0497861	0.0789902	0.11218	0.0710309		INTRONIC	AAEL009763			-	c.62-25180G>A	-
1	5443250	5443250	T	G	Substitution	Genomic_Marker		26.4	18.3	11.4	14.5	12.9	12.9	15.3	7.9	13.6	26.5	14.6	16.7	11.3		NO	NO	NO		0.0488082	0.0907757	0.0458154	0.0552115	0.0585234	0.0936596		INTRONIC	AAEL000254	nuclear factor i		-	c.574+10886A>C	-
1	5873895	5873895	T	A	Substitution	not targeted		34.1	22.2	24.6	28.9	31.7	24.2	16.1	16.9	19	30.2	13.4	26.9	34.3		NO	NO	NO		0.0451451	0.0683591	0.0466705	0.116787	0.0493188	0.0690713		INTRONIC	AAEL000242	voltage-gated potassium channel		-	c.1161-30336A>T	-
1	5873957	5873957	C	A	Substitution	not targeted		28.6	39.6	43.5	29.2	39.7	30	43.9	41.3	44.2	22.7	41.5	40.9	45.5		NO	NO	NO		0.0472753	0.050371	0.0541869	0.130469	0.0486819	0.144348		INTRONIC	AAEL000242	voltage-gated potassium channel		-	c.1161-30398G>T	-
1	6161314	6161314	C	A	Substitution	Genomic_Marker		16.7	17.1	8.5	8.9	5.1	5.7	5.1	6.4	5.2	12.3	7.3	2.5	4.8		NO	NO	NO		0.0595831	0.0725783	0.0458492	0.131132	0.050171	0.0655622		INTRONIC	AAEL000242	voltage-gated potassium channel		-	c.1160+131180G>T	-
1	6528136	6528136	T	A	Substitution	Genomic_Marker		20	32.1	28.8	28.3	15.6	29.6	21	16.7	10.1	20.2	14.3	12.9	27.6		NO	NO	NO		0.0447838	0.0536214	0.0480557	0.0486382	0.0566193	0.0523997		INTRONIC	AAEL000249	mitochondrial carrier protein		-	c.-9311T>A	-
1	6528158	6528158	A	G	Substitution	Genomic_Marker		27.4	40.8	34.5	29.9	16.9	37.1	20.2	17	17	27	19.8	20	36		NO	NO	NO		0.0452077	0.060346	0.047566	0.0985744	0.059613	0.056738		INTRONIC	AAEL000249	mitochondrial carrier protein		-	c.-9289A>G	-
1	6528223	6528223	T	C	Substitution	Genomic_Marker		34.5	32.9	43.1	34.8	36.2	34.4	30.4	20.4	20.9	35.6	37.5	29	43.3		NO	NO	NO		0.0548072	0.0638383	0.0641553	0.0513279	0.0536214	0.0538819		INTRONIC	AAEL000249	mitochondrial carrier protein		-	c.-9224T>C	-
1	6528259	6528261	CGT	CGC	Substitution	Genomic_Marker		0	0	0	8.1	0	0	0	0	0	0	0	0	0		NO	NO	NO		0.0930888	1.35139	0.0717476	0.142722	0.0704942	0.173459		INTRONIC	AAEL000249	mitochondrial carrier protein		-	c.-9186T>C	-
1	6528259	6528261	CGT	CTC	Substitution	Genomic_Marker		22.2	27	41.7	35.1	29.7	28.3	36.8	14.6	20.4	41.8	31.4	31.1	37.7		NO	NO	NO		0.0508492	0.0544723	0.0515039	0.204412	0.0487451	0.10273		INTRONIC	AAEL000249	mitochondrial carrier protein		-	c.-9187_-9186delinsTC	-
1	6569624	6569624	A	G	Substitution	not targeted		19.4	11.8	7	2.2	2.8	2.9	6.5	5.2	4.4	2.9	5.8	13.6	16.4		NO	NO	NO		0.0454632	0.0553446	0.076088	0.105064	0.196215	0.0541278		INTRONIC	AAEL000231	oligopeptidase		-	c.509+5858T>C	-
1	6569629	6569629	T	A	Substitution	not targeted		10.8	21.1	19.1	4.1	16.2	14.3	10.2	13.8	6.5	5.4	20.7	6	13.4		NO	NO	NO		0.0455886	0.331344	0.0527624	0.056936	0.0471156	0.0730302		INTRONIC	AAEL000231	oligopeptidase		-	c.509+5853A>T	-
1	6569644	6569644	C	A	Substitution	not targeted		9.5	0	3.8	13.2	2.3	8.6	11.1	3.6	2	7	7.4	8.5	3.7		NO	NO	NO		0.361631	0.0672828	0.0528654	0.0546447	0.0536214	0.0771812		INTRONIC	AAEL000231	oligopeptidase		-	c.509+5838G>T	-
1	6569654	6569654	C	A	Substitution	not targeted		10.4	2.2	13.5	22.2	4.3	18.4	12.3	8.3	7.7	10.2	12.3	11.7	9.3		NO	NO	NO		0.0452366	0.331027	0.0469413	0.0759431	0.0553742	0.138292		INTRONIC	AAEL000231	oligopeptidase		-	c.509+5828G>T	-
1	6569660	6569660	G	T	Substitution	not targeted		12.2	2.1	12.8	21.8	4.3	16.7	12.1	8.2	9.4	8.7	13.1	10	9.5		NO	NO	NO		0.0462983	0.29062	0.0494745	0.078735	0.0512448	0.106632		INTRONIC	AAEL000231	oligopeptidase		-	c.509+5822C>A	-
1	6569673	6569673	A	T	Substitution	not targeted		6	2	2	3.3	6	7.3	8.6	8.2	14.8	0	5.9	5.6	5.7		NO	NO	NO		0.0480605	0.0646187	0.0629036	0.0571688	0.233208	0.297259		INTRONIC	AAEL000231	oligopeptidase		-	c.509+5809T>A	-
1	6569696	6569696	C	A	Substitution	not targeted		23.1	8.3	16.7	7	13	6.8	12.9	15	13	7.7	23.8	5.9	12.9		NO	NO	NO		0.0456803	0.0519442	0.0478665	0.117106	0.0501223	0.146083		INTRONIC	AAEL000231	oligopeptidase		-	c.509+5786G>T	-
1	6569696	6569696	C	T	Substitution	not targeted		13.5	6.3	1.9	3.5	6.5	13.6	6.5	11.7	1.9	9.6	3.2	5.9	4.7		NO	NO	NO		0.0450921	0.0588912	0.0532482	0.0644877	0.051196	0.093498		INTRONIC	AAEL000231	oligopeptidase		-	c.509+5786G>A	-
1	6569722	6569722	G	A	Substitution	not targeted		28.8	15.2	0	7.7	11.4	16.2	11.3	8.5	12	14.8	14.8	10.8	7		NO	NO	NO		0.0465544	2.1965	0.0465496	0.0835882	0.0453523	0.0663154		INTRONIC	AAEL000231	oligopeptidase		-	c.509+5760C>T	-
1	8962481	8962482	CT	C	Deletion	not targeted		0	0	12.8	20.4	3.3	0	28.6	14	5.1	0	4.7	8.3	14.3		NO	NO	NO		NA	NA	NA	NA	NA	NA		INTRONIC	AAEL005522	Putative conserved protein with signal anchor		-	c.1729-1498del	-
1	8962485	8962485	G	GAGTATGGATGGA	Insertion	not targeted		0	0	11.1	20.4	3.3	0	29.4	13.6	5.1	0	4.3	8.2	13.2		NO	NO	NO		NA	NA	NA	NA	NA	NA		INTRONIC	AAEL005522	Putative conserved protein with signal anchor		-	c.1729-1502_1729-1501insTCCATCCATACT	-
1	9315920	9315920	G	T	Substitution	Genomic_Marker		24.1	15.6	20.8	19.7	26.7	18.8	8.1	25.5	19.4	21.8	13.3	14.6	10.3		NO	NO	NO		0.0472753	0.0669786	0.0497471	0.109305	0.0520078	0.10273		INTRONIC	AAEL027790			-	c.-75378C>A	-
1	10036929	10036929	A	C	Substitution	Genomic_Marker		46.4	58.6	37	53.1	57.1	55.6	50	47.3	49.3	58.3	50	52.1	52.4		NO	NO	NO		0.0462548	0.0737811	0.0479005	0.127785	0.0456417	0.214841		INTRONIC	AAEL005526			-	c.3483+1537T>G	-
1	10036952	10036952	G	A	Substitution	Genomic_Marker		69.8	68.4	65.1	72.5	71.4	81.4	71	77.3	84.1	77.6	76.9	67.8	80.2		NO	NO	NO		0.0567628	0.0724962	0.0462403	0.048609	0.0468397	0.0548516		INTRONIC	AAEL005526			-	c.3483+1514C>T	-
1	10036995	10036997	GAT	G	Deletion	Genomic_Marker		23.2	19.1	32.4	31.6	33.3	26.3	38.8	35.8	22.4	20.8	45.3	42.6	29.5		NO	NO	NO		NA	NA	NA	NA	NA	NA		INTRONIC	AAEL005526			-	c.3483+1469_3483+1470del	-
1	10037002	10037002	T	C	Substitution	Genomic_Marker		24.5	17.6	34.8	36.6	41.9	26.8	39.7	40.6	30.2	23	46.2	45	32.2		NO	NO	NO		0.0472753	0.0755863	0.0583644	0.0545166	0.0583991	0.0629387		INTRONIC	AAEL005526			-	c.3483+1464A>G	-
1	10037022	10037022	A	G	Substitution	Genomic_Marker		56	62.3	41.5	55.7	47.4	67.6	60	50	57.1	68.7	37.3	49	50.6		NO	NO	NO		0.0498738	0.0488957	0.0465834	0.0608553	0.0457478	0.0642711		INTRONIC	AAEL005526			-	c.3483+1444T>C	-
1	10037032	10037032	A	T	Substitution	Genomic_Marker		2	1.9	13.6	14.3	10.3	3.1	15.3	13.8	3.7	7.1	26.1	16.7	12.5		NO	NO	NO		0.0553841	0.0881449	0.0557247	0.0710974	0.0471446	0.0556012		INTRONIC	AAEL005526			-	c.3483+1434T>A	-
1	10037036	10037038	CTG	CAA	Substitution	Genomic_Marker		27.7	6.3	12.5	17.9	5.1	19.4	18.9	21.6	19.1	7.7	7	10	7.9		NO	NO	NO		0.0516017	0.0601414	0.048177	0.121708	0.147246	0.111035		INTRONIC	AAEL005526			-	c.3483+1428_3483+1429delinsTT	-
1	10037036	10037038	CTG	CAG	Substitution	Genomic_Marker		59.6	64.6	57.8	68.7	61.5	71	77.4	64.7	61.7	76.9	69.8	67.5	65.1		NO	NO	NO		0.0883205	0.0594387	0.0466269	0.0484391	0.0452415	0.132715		INTRONIC	AAEL005526			-	c.3483+1429A>T	-
1	10083064	10083064	T	A	Substitution	not targeted		10.5	6.3	9.1	9.1	13.1	6	5.6	8.3	6.7	18.8	8.7	15	7.2		NO	NO	NO		0.0497618	0.0848483	0.0501272	0.0854876	0.0461147	0.0604208		INTRONIC	AAEL005526			-	c.2996-43797A>T	-
1	10083089	10083089	C	T	Substitution	not targeted		36.5	27.7	47.8	40.6	40.4	23.5	33.3	37	21.9	36.4	27.6	48.5	26.1		NO	NO	NO		0.049027	0.0633053	0.0460616	0.0548516	0.0594736	0.10173		INTRONIC	AAEL005526			-	c.2996-43822G>A	-
1	10083123	10083123	T	C	Substitution	not targeted		8.8	12.5	12.5	7.7	1.8	20.6	5.6	5.9	12.5	18.4	8.7	6.5	10.6		NO	NO	NO		0.0493431	0.0930027	0.0466269	0.0554038	0.0462548	0.0908292		INTRONIC	AAEL005526			-	c.2996-43856A>G	-
1	10083131	10083131	T	C	Substitution	not targeted		7.4	13.6	10.7	12.2	1.9	18.2	10	5.3	11.1	14	8.3	3.3	10.9		NO	NO	NO		0.0465931	0.0997257	0.0458492	0.0543936	0.0470817	0.0576645		INTRONIC	AAEL005526			-	c.2996-43864A>G	-
1	10083137	10083137	T	A	Substitution	not targeted		18.2	5.8	10.2	12.5	11.5	12.9	6.3	14.3	7.9	24.5	5.9	19.4	8.2		NO	NO	NO		0.0457141	0.135584	0.0482643	0.0509419	0.0482303	0.0745693		INTRONIC	AAEL005526			-	c.2996-43870A>T	-
1	10083156	10083156	G	A	Substitution	not targeted		29.8	21.1	16.9	21.6	14.8	25	20.5	14.8	16.7	20	23.6	23.5	34.5		NO	NO	NO		0.0467672	0.0671662	0.0514501	0.0758138	0.046221	0.0673233		INTRONIC	AAEL005526			-	c.2996-43889C>T	-
1	11325903	11325903	C	T	Substitution	Genomic_Marker		0	0	8.2	5.4	19.1	0	14.5	12.7	7.6	0	7.3	5.6	9.5		NO	NO	NO		0.0979481	0.064397	0.0688474	0.0534102	0.0858632	0.0952736		INTRONIC	AAEL002348	paired box protein pax-6		-	c.-25335C>T	-
1	11325918	11325918	A	G	Substitution	Genomic_Marker		93	84.8	100	92.6	95.8	84.1	96.6	88.1	98.4	94	94.1	94.5	97.2		NO	NO	NO		0.0462548	0.79078	0.0460954	0.111933	0.0573918	0.0908292		INTRONIC	AAEL002348	paired box protein pax-6		-	c.-25320A>G	-
1	11325928	11325928	G	A	Substitution	Genomic_Marker		0	0	5.6	6.7	12.8	0	16.1	17.2	8.1	0	8.7	6.4	9.9		NO	NO	NO		0.0700602	0.0594387	0.0704278	0.048852	0.0697949	0.105817		INTRONIC	AAEL002348	paired box protein pax-6		-	c.-25310G>A	-
1	11325932	11325937	CAGCCG	C	Deletion	Genomic_Marker		3.8	0	3	9.3	11.1	0	1.8	3.8	1.6	13.1	2.4	0	0		NO	NO	NO		NA	NA	NA	NA	NA	NA		INTRONIC	AAEL002348	paired box protein pax-6		-	c.-25300_-25296del	-
1	11770643	11770643	C	T	Substitution	Genomic_Marker		84	81.8	83.9	93	85.4	86.4	93	88.9	86.3	84.5	93.6	91.1	95		NO	NO	NO		0.0523262	0.0548319	0.054758	0.0615203	0.0643265	0.0852074		INTRONIC	AAEL019424			-	c.1958-20475G>A	-
1	11770648	11770648	C	T	Substitution	Genomic_Marker		58	48.6	60.7	65.3	66.7	48.9	50.9	60.9	49	61.7	63.8	53.6	52.3		NO	NO	NO		0.0490853	0.0877992	0.0494453	0.0525369	0.0515773	0.0623718		INTRONIC	AAEL019424			-	c.1958-20480G>A	-
1	11770695	11770695	T	C	Substitution	Genomic_Marker		71.2	72.7	66.2	66	69.5	61.2	81.8	83.6	72.1	76.7	63.3	50	69.4		NO	NO	NO		0.0606755	0.136725	0.0482352	0.0490561	0.0494258	0.0568667		INTRONIC	AAEL019424			-	c.1958-20527A>G	-
1	11827581	11827581	A	C	Substitution	not targeted		22.2	23	20	30.6	14.8	23.3	13.2	24.4	17.1	23	19	18.2	9.2		NO	NO	NO		0.0581657	0.0552065	0.0580962	0.0522821	0.0554877	0.059912		INTRONIC	AAEL019424			-	c.449+7652T>G	-
1	11827603	11827603	C	T	Substitution	not targeted		3.8	5	4.1	2.1	4.1	7.1	15.6	5.1	4.9	3.4	2	5.9	0		NO	NO	NO		0.0610502	0.0873317	0.0508003	0.0600317	0.0550537	0.1836		INTRONIC	AAEL019424			-	c.449+7630G>A	-
1	12493390	12493390	T	C	Substitution	Genomic_Marker		94.6	93.2	79.2	93.3	96.1	96.9	88.7	78.8	94.5	100	97.3	95.7	98.6		NO	NO	NO		0.0527918	0.42814	0.051905	0.111265	0.20006	0.0843839		INTRONIC	AAEL019821			-	c.-56658A>G	-
1	12493434	12493434	A	C	Substitution	Genomic_Marker		94.1	92.6	78	96.2	97.9	97.4	92.7	85	96	97.9	100	97.9	100		NO	NO	NO		0.0557247	1.87488	0.0482983	0.0616204	0.0470478	0.191458		INTRONIC	AAEL019821			-	c.-56702T>G	-
1	13581622	13581622	G	C	Substitution	not targeted		1.9	22.2	1.9	5.3	2.3	5.6	12.5	3.2	8.3	6.8	6.9	5.9	1.8		NO	NO	NO		0.284465	0.0637578	0.0465496	0.0572679	0.0463514	0.0714352		INTRONIC	AAEL017515			-	c.241-17695C>G	-
1	13617089	13617089	A	G	Substitution	not targeted		6.9	6	3.6	4.2	0	3.1	9.4	2	1.8	11.9	4.3	9.1	10.6		NO	NO	NO		0.0577885	0.292055	0.0482352	0.0559568	0.0468397	0.0636823		INTRONIC	AAEL017515			-	c.-17219T>C	-
1	13617097	13617097	A	C	Substitution	not targeted		1.8	11.9	10.7	4.2	14.8	9.1	12	9.3	6.9	3.6	20.4	15.6	25.6		NO	NO	NO		0.0496254	0.0550833	0.0466269	0.0649615	0.0504587	0.0650069		INTRONIC	AAEL017515			-	c.-17227T>G	-
1	13617101	13617101	C	T	Substitution	not targeted		9.6	9.8	13	2.1	9.3	16.7	2	10.9	12.5	9.3	16	0	9.8		NO	NO	NO		0.0614453	0.105047	0.0470236	0.105064	0.0554877	3.09424		INTRONIC	AAEL017515			-	c.-17231G>A	-
1	13617109	13617109	G	A	Substitution	not targeted		12.2	14.3	9.4	12	9.3	17.9	10	0	6	20.4	8.5	9.1	16.7		NO	NO	NO		0.0537836	0.11347	0.0491923	1.6858	0.0449861	0.0701419		INTRONIC	AAEL017515			-	c.-17239C>T	-
1	13617115	13617115	T	C	Substitution	not targeted		4.3	0	3.6	6.4	15.1	7.9	4.4	8	4.1	0	8.5	2.7	11.1		NO	NO	NO		0.0729018	0.0600217	0.0491631	0.0620961	0.160528	0.0573868		INTRONIC	AAEL017515			-	c.-17245A>G	-
1	13972681	13972681	T	A	Substitution	Genomic_Marker		13.8	31.4	19.5	16.2	28.8	40	28.8	13.2	16.4	18.7	20.8	17.9	31.3		NO	NO	NO		0.0470769	0.0515283	0.130586	0.0564956	0.050854	0.0605407		INTRONIC	AAEL007658	partitioning defective 3, par-3		-	c.109-88657A>T	-
1	13972686	13972686	G	A	Substitution	Genomic_Marker		19.1	25.7	27.5	36	19.2	9.8	11.4	18.2	24.3	21.1	26	21.8	25		NO	NO	NO		0.0470769	0.0559568	0.0457478	0.048852	0.0573918	0.118724		INTRONIC	AAEL007658	partitioning defective 3, par-3		-	c.109-88662C>T	-
1	13972760	13972760	C	G	Substitution	Genomic_Marker		22.5	15.4	12.3	9.4	23.7	12.5	17.3	10.9	17.9	24.3	12.5	14.6	16.7		NO	NO	NO		0.0488617	0.0545807	0.0457768	0.056837	0.054369	0.130106		INTRONIC	AAEL007658	partitioning defective 3, par-3		-	c.109-88736G>C	-
1	13972775	13972775	G	C	Substitution	Genomic_Marker		19.5	13.6	10.3	6.5	18.4	10.8	16.5	7.5	14	20.4	7.5	12.8	14.3		NO	NO	NO		0.0488617	0.0502295	0.0471011	0.0485605	0.0521204	0.0674451		INTRONIC	AAEL007658	partitioning defective 3, par-3		-	c.109-88751C>G	-
1	13972785	13972785	T	G	Substitution	Genomic_Marker		15.6	12.3	8.1	6.9	15	10.9	14.8	6.1	13.1	17.6	7.1	6.9	14.2		NO	NO	NO		0.0532727	0.0526986	0.0501272	0.0516115	0.0553742	0.0695043		INTRONIC	AAEL007658	partitioning defective 3, par-3		-	c.109-88761A>C	-
1	13972797	13972797	A	G	Substitution	Genomic_Marker		13.5	11.1	6.9	2.8	13.5	10.6	11.4	3.4	9.8	10.7	6	6.1	10.5		NO	NO	NO		0.0518219	0.0582998	0.0548368	0.0522821	0.0520078	0.0909256		INTRONIC	AAEL007658	partitioning defective 3, par-3		-	c.109-88773T>C	-
1	13972801	13972801	G	A	Substitution	Genomic_Marker		28.9	21	36.7	45.7	20.3	27.3	25.7	20	22.8	19.7	31.7	23.8	36		NO	NO	NO		0.0478083	0.268484	0.0589559	0.0744507	0.0456127	0.0562731		INTRONIC	AAEL007658	partitioning defective 3, par-3		-	c.109-88777C>T	-
1	13972830	13972830	C	G	Substitution	Genomic_Marker		47.4	45.7	63.9	67.3	50	52.4	45.8	40.9	40	32.7	48.9	49.2	65.8		NO	NO	NO		0.0565451	0.0536214	0.0535625	0.0869601	0.0444614	0.052939		INTRONIC	AAEL007658	partitioning defective 3, par-3		-	c.109-88806G>C	-
1	13972860	13972860	C	T	Substitution	Genomic_Marker		15.9	2.9	1.9	2.6	12	9.1	18.2	7.9	5.3	8	4.8	8.9	3.4		NO	NO	NO		0.0488325	0.0733386	0.0455693	0.0624972	0.0459312	0.0665532		INTRONIC	AAEL007658	partitioning defective 3, par-3		-	c.109-88836G>A	-
1	14431185	14431185	A	G	Substitution	Genomic_Marker		26.5	18.4	37	12.5	26.8	23.5	17.1	13.5	10.9	31.4	18.8	21.2	30.2		NO	NO	NO		0.0476193	0.610976	0.0525957	0.073709	0.0505954	0.0642711		INTRONIC	AAEL021365			-	c.1099-108953T>C	-
1	14431226	14431228	ACC	AAT	Substitution	Genomic_Marker		19.2	12.8	10.6	17.9	6.1	12.5	4.8	9.5	4.8	25.5	8.7	6.5	4.1		NO	NO	NO		0.0492118	0.0545807	0.0497471	0.0579671	0.0493188	0.0881023		INTRONIC	AAEL021365			-	c.1099-108996_1099-108995delinsAT	-
1	14431245	14431248	TTAG	TTAC	Substitution	Genomic_Marker		28.8	47.8	18.3	16.7	21.8	25	23.1	31.4	28	28.3	32.6	22.8	12.8		NO	NO	NO		0.0467672	0.0871458	0.0546004	0.0665026	0.0609602	0.0552608		INTRONIC	AAEL021365			-	c.1099-109016C>G	-
1	14431246	14431246	T	A	Substitution	Genomic_Marker		22.2	12.8	10.9	18.6	10.7	8.3	2.4	8.3	6.5	29.6	6.3	8.5	5		NO	NO	NO		0.0456224	0.0521498	0.0482352	0.0496984	0.0472802	0.092234		INTRONIC	AAEL021365			-	c.1099-109014A>T	-
1	14431246	14431248	TAG	TTC	Substitution	Genomic_Marker		17.3	26.1	18.3	10.6	12.7	19.4	5	7	4	13.2	6.5	3.4	19.2		NO	NO	NO		0.0462548	0.0520421	0.0537541	0.0813198	0.0501223	0.0600467		INTRONIC	AAEL021365			-	c.1099-109016_1099-109015delinsGA	-
1	14431282	14431282	A	T	Substitution	Genomic_Marker		87.5	100	98.2	96.4	100	83.3	85.4	79.6	80.7	84	92.1	97.8	96.9		NO	NO	NO		0.670297	0.0997257	0.0509859	0.0692852	0.0537836	0.0645078		INTRONIC	AAEL021365			-	c.1099-109050T>A	-
1	14551338	14551340	GAT	G	Deletion	Genomic_Marker		12.2	13.6	16	3.2	0	2.9	9.3	12.7	12.1	9.1	9.1	7.7	4		NO	NO	NO		NA	NA	NA	NA	NA	NA		INTRONIC	AAEL021365			-	c.1098+71982_1098+71983del	-
1	14551386	14551386	G	A	Substitution	Genomic_Marker		0	4.7	3.6	18	20	0	10.9	5.1	9.3	0	18.8	6	10.6		NO	NO	NO		0.105003	0.756342	0.0723833	0.0557444	0.0688983	0.0615453		INTRONIC	AAEL021365			-	c.1098+71936C>T	-
1	15218462	15218462	A	T	Substitution	not targeted		98.1	97.4	90.8	100	98.4	94.9	98.3	100	100	93.5	100	90.5	92.1		NO	NO	NO		0.0554927	1.10252	0.0501954	0.117532	0.0457141	1.52452		INTRONIC	AAEL021530			-	c.350+9A>T	-
1	16538605	16538605	C	T	Substitution	Gene		46.2	45.3	31.6	47.7	35.2	51.1	51.7	43.1	38.3	53.6	34.1	28.1	20.5		NO	NO	NO		0.0595831	0.0498348	0.0509517	0.0506832	0.0480896	0.059912		NON_SYNONYMOUS_CODING	AAEL011362			P->L	c.1154C>T	p.Pro385Leu
1	16538618	16538618	G	A	Substitution	Gene		49.4	47.3	34.8	48.1	37.1	58.3	55.1	47.9	44.8	56.1	33.3	30.2	19.4		NO	NO	NO		0.0540836	0.0520421	0.0471979	0.0585234	0.0495865	0.0613102		NON_SYNONYMOUS_CODING	AAEL011362			M->I	c.1167G>A	p.Met389Ile
1	16539374	16539374	T	C	Substitution	Gene		42.9	39.9	40.8	42.9	26.7	58.1	38.8	54.2	45.9	47	33.8	33	16.8		NO	NO	NO		0.0523752	0.0490124	0.047629	0.0487985	0.0524683	0.0610452		NON_SYNONYMOUS_CODING	AAEL011356	alcohol dehydrogenase		I->M	c.948A>G	p.Ile316Met
1	16539380	16539380	G	A	Substitution	Gene		41.4	40.4	41.5	44.1	30.8	56.3	36.6	55.6	43.3	47.3	36	36.7	15.5		NO	NO	NO		0.0552657	0.0489929	0.0451451	0.0605856	0.0493918	0.0720038		SYNONYMOUS_CODING	AAEL011356	alcohol dehydrogenase		A->A	c.942C>T	p.Ala314Ala
1	16539551	16539551	C	T	Substitution	Gene		48.9	42.4	38.9	39	40.5	54	41.1	60	47.7	50.6	36.8	39.6	22.6		NO	NO	NO		0.0495086	0.231717	0.0500931	0.0583445	0.0646237	0.0578232		SYNONYMOUS_CODING	AAEL011356	alcohol dehydrogenase		E->E	c.771G>A	p.Glu257Glu
1	16539560	16539560	C	T	Substitution	Gene		46.9	40.9	41.7	39.5	37.7	54.4	42.2	65.5	48	50	37.9	38.9	25.2		NO	NO	NO		0.0509615	0.112012	0.0499469	0.134399	0.0550537	0.0609402		NON_SYNONYMOUS_CODING	AAEL011356	alcohol dehydrogenase		M->I	c.762G>A	p.Met254Ile
1	16539689	16539689	A	G	Substitution	Gene		45.3	49.6	30	42.5	37.4	59.5	47.9	67.6	58.7	52	35	34.1	37.5		NO	NO	NO		0.0502344	0.0491437	0.0456851	0.0622866	0.0488763	0.176343		SYNONYMOUS_CODING	AAEL011356	alcohol dehydrogenase		A->A	c.633T>C	p.Ala211Ala
1	16539692	16539692	C	A	Substitution	Gene		45.7	47.8	29.5	41.7	38	61	47	65.6	56.7	51.6	35.4	31.9	36.6		NO	NO	NO		0.0522135	0.0511471	0.0450054	0.0586128	0.051196	0.120858		SYNONYMOUS_CODING	AAEL011356	alcohol dehydrogenase		A->A	c.630G>T	p.Ala21'-Ala
1	16539719	16539719	T	G	Substitution	Gene		43.6	46.9	27	41	37.7	64.6	49.6	70.3	57.1	51.5	33.7	27.9	35.4		NO	NO	NO		0.0527379	0.0492069	0.0467237	0.0711895	0.046714	0.0801743		SYNONYMOUS_CODING	AAEL011356	alcohol dehydrogenase		A->A	c.603A>C	p.Ala2'-1Ala
1	16539785	16539785	T	C	Substitution	Gene		45.6	41.8	28.3	35	37.9	56.5	52.1	60	44.8	50.4	38.9	28.3	31		NO	NO	NO		0.0556111	0.0582998	0.047566	0.0486382	0.052532	0.0646489		SYNONYMOUS_CODING	AAEL011356	alcohol dehydrogenase		G->G	c.537A>G	p.Gly179Gly
1	16539791	16539791	G	T	Substitution	Gene		47.5	42.7	26.8	37.2	35.9	57.5	53.9	56.5	45.9	49.6	39.5	26.9	31.1		NO	NO	NO		0.05315	0.0524781	0.0488617	0.0631597	0.0524683	0.0558185		SYNONYMOUS_CODING	AAEL011356	alcohol dehydrogenase		I->I	c.531C>A	p.Ile177Ile
1	16539860	16539860	C	T	Substitution	Gene		46.4	41.4	33.3	38.5	27.8	50	57.9	48.8	47.6	47.4	28.8	24.2	34.1		NO	NO	NO		0.052047	0.0593192	0.0522282	0.0584339	0.0590803	0.0715376		SYNONYMOUS_CODING	AAEL011356	alcohol dehydrogenase		G->G	c.462G>A	p.Gly154Gly
1	16539866	16539866	G	A	Substitution	Gene		47.5	41.1	35	37.2	28.1	51.7	56.9	50.8	50.9	49.6	28.7	30.2	34.2		NO	NO	NO		0.0478956	0.0659613	0.0542558	0.075576	0.0551572	0.111787		SYNONYMOUS_CODING	AAEL011356	alcohol dehydrogenase		V->V	c.456C>T	p.Val152Val
1	16539884	16539884	C	T	Substitution	Gene		43.5	39.8	36.8	37.8	32.5	48.8	53.6	50.9	49	45.4	31.2	29.3	35.2		NO	NO	NO		0.0537836	0.104423	0.0553841	0.115114	0.0630693	0.122099		SYNONYMOUS_CODING	AAEL011356	alcohol dehydrogenase		E->E	c.438G>A	p.Glu146Glu
1	16539929	16539929	G	T	Substitution	Gene		49.4	40.2	35.8	31.3	41	51.3	44.2	45.9	45.2	55	34.5	33.3	29.9		NO	NO	NO		0.0472511	0.0652693	0.060356	0.187127	0.0509468	0.147947		SYNONYMOUS_CODING	AAEL011356	alcohol dehydrogenase		G->G	c.393C>A	p.Gly131Gly
1	16539935	16539935	G	C	Substitution	Gene		50	43.1	38	33.3	42.1	51.4	44.3	46.5	46.3	51.4	35.6	31.7	31.3		NO	NO	NO		0.0480605	0.0687659	0.0544231	0.161145	0.052532	0.124314		SYNONYMOUS_CODING	AAEL011356	alcohol dehydrogenase		T->T	c.387C>G	p.Thr129Thr
1	16540004	16540004	G	A	Substitution	Gene		23.3	23.2	17.9	8.1	5.9	21.1	7.3	7.6	1.8	19.5	14.1	16.9	18.4		NO	NO	NO		0.0620059	0.0606655	0.054758	0.0491388	0.0505954	0.120629		SYNONYMOUS_CODING	AAEL011356	alcohol dehydrogenase		T->T	c.318C>T	p.Thr1'-6Thr
1	16540019	16540019	C	T	Substitution	Gene		39.1	45	30.2	35	32.6	43.2	48.8	38	54.3	43.5	31.8	24.4	18.7		NO	NO	NO		0.0512497	0.106999	0.0528163	0.0494112	0.0520666	0.0562731		SYNONYMOUS_CODING	AAEL011356	alcohol dehydrogenase		P->P	c.303G>A	p.Pro1'-1Pro
1	16540544	16540544	T	A	Substitution	Gene		23	35.7	19.4	16.2	10.4	25.5	6.3	1.6	9.2	29.2	22.9	17.8	24.7		NO	NO	NO		0.0465158	0.051817	0.0531254	0.0586973	0.0486188	0.0797827		SYNONYMOUS_CODING	AAEL011356	alcohol dehydrogenase		V->V	c.90A>T	p.Val3'-Val
1	16541293	16541293	G	A	Substitution	Gene		20.6	26.1	19.9	14.3	5.6	30.4	10.7	6	11.3	14.6	14.5	24.8	17.7		NO	NO	NO		0.0481867	0.0752402	0.0459747	0.0552115	0.047411	0.05496		INTRONIC	AAEL011356	alcohol dehydrogenase		-	c.-660C>T	-
1	16541332	16541332	C	T	Substitution	Gene		21.2	31.1	17.8	10.9	8.1	29.4	10.4	6.6	14.9	18.7	12.6	22	20.5		NO	NO	NO		0.0455308	0.0525859	0.0474158	0.0538721	0.0609602	0.0622665		ESSENTIAL_SPLICE_SITE	AAEL011356	alcohol dehydrogenase		-	c.-699G>A	-
1	17763295	17763295	G	T	Substitution	Gene		0	0	5.6	14.7	14	0	12.4	5.3	1.6	0	10.7	13.5	16.7		NO	NO	NO		0.0716093	0.0531843	0.0936165	0.0709798	0.0708826	0.0979536		SYNONYMOUS_CODING	AAEL025363	NADPH cytochrome P450 reductase		A->A	c.1785C>A	p.Ala595Ala
1	17763301	17763301	T	C	Substitution	Gene		98.4	95	97.4	97.9	100	100	92.7	96.7	97.3	98.7	98.4	96.6	88.4		NO	NO	NO		0.0486188	0.08984	0.0559469	0.0572679	0.054561	0.056738		SYNONYMOUS_CODING	AAEL025363	NADPH cytochrome P450 reductase		R->R	c.1779A>G	p.Arg593Arg
1	17763306	17763306	G	A	Substitution	Gene		0	0	5.8	11.9	12.5	0	11.5	4.9	2	0	3.6	13.4	16.3		NO	NO	NO		0.0680288	0.0540786	0.0847638	0.055103	0.0680034	0.0690713		SYNONYMOUS_CODING	AAEL025363	NADPH cytochrome P450 reductase		L->L	c.1774C>T	p.Leu592Leu
1	17763315	17763315	T	C	Substitution	Gene		87	89.6	51.2	59.7	56.5	83.3	53.8	66.7	67.4	88.1	45.6	56	42.7		NO	NO	NO		0.05315	0.0695706	0.0537541	0.0504929	0.0516311	0.0558185		NON_SYNONYMOUS_CODING	AAEL025363	NADPH cytochrome P450 reductase		I->V	c.1765A>G	p.Ile589Val
1	17763477	17763477	G	A	Substitution	Gene		73.9	67.3	57.9	55.8	45.2	76.7	37.8	43.1	53.8	82.2	45.7	42	46.9		NO	NO	NO		0.048308	0.0544723	0.0527035	0.0488909	0.047629	0.129456		SYNONYMOUS_CODING	AAEL025363	NADPH cytochrome P450 reductase		Y->Y	c.1725C>T	p.Tyr575Tyr
1	17763489	17763489	T	G	Substitution	Gene		5.5	7.5	1.4	8.8	0	5.3	15.4	2.7	4.6	3.1	5.2	0	5.6		NO	NO	NO		0.0515577	0.729671	0.0589559	0.10746	0.0515283	0.381241		SYNONYMOUS_CODING	AAEL025363	NADPH cytochrome P450 reductase		R->R	c.1713A>C	p.Arg571Arg
1	17763512	17763512	A	G	Substitution	Gene		5.9	9.2	23.7	23.5	34.2	10.2	30.6	40.2	19.1	5.3	27.4	28.6	42		NO	NO	NO		0.0504197	0.0511471	0.0490124	0.0807807	0.0562286	0.0570004		SYNONYMOUS_CODING	AAEL025363	NADPH cytochrome P450 reductase		L->L	c.1690T>C	p.Leu564Leu
1	17763531	17763531	T	C	Substitution	Gene		98.1	96.5	98.3	97.1	100	97.1	93.8	99.1	96.2	99.1	98.8	100	95.4		NO	NO	NO		0.0523262	0.0848483	0.0560605	0.0554038	0.0572431	0.087252		SYNONYMOUS_CODING	AAEL025363	NADPH cytochrome P450 reductase		K->K	c.1671A>G	p.Lys557Lys
1	17763543	17763543	C	T	Substitution	Gene		1	0.9	8.1	9.8	13.6	2.6	11.5	11.9	1.5	0	7	5.5	19.5		NO	NO	NO		0.0607904	0.0649212	0.0504539	0.260349	0.0626125	0.0544822		SYNONYMOUS_CODING	AAEL025363	NADPH cytochrome P450 reductase		K->K	c.1659G>A	p.Lys553Lys
1	17763555	17763555	G	T	Substitution	Gene		4.3	5.3	9.4	9	17.8	8.9	12.2	11.5	10.4	2.6	21.6	11.6	13.6		NO	NO	NO		0.0590405	0.0507906	0.0481139	0.18534	0.0500199	0.0542115		SYNONYMOUS_CODING	AAEL025363	NADPH cytochrome P450 reductase		R->R	c.1647C>A	p.Arg549Arg
1	17763564	17763564	A	G	Substitution	Gene		100	100	94.6	89.1	83.2	100	93.3	85.8	99.2	100	90.4	89.5	81.5		NO	NO	NO		0.0752918	0.0550833	0.0713737	0.692911	0.0700347	0.0674451		SYNONYMOUS_CODING	AAEL025363	NADPH cytochrome P450 reductase		I->I	c.1638T>C	p.Ile546Ile
1	17763567	17763567	G	A	Substitution	Gene		3.8	5.1	7.6	8.3	12.3	7.1	6.8	8.7	7.4	2.6	16.5	10	9.4		NO	NO	NO		0.0559617	0.0798662	0.0489784	0.116004	0.0575306	0.0676835		SYNONYMOUS_CODING	AAEL025363	NADPH cytochrome P450 reductase		F->F	c.1635C>T	p.Phe545Phe
1	17763570	17763570	C	T	Substitution	Gene		99	96.6	91.7	80.7	80.8	98.8	86.7	74.8	95	100	88	86.7	71.8		NO	NO	NO		0.0495086	0.0601414	0.0599769	0.600759	0.0586874	0.0543936		SYNONYMOUS_CODING	AAEL025363	NADPH cytochrome P450 reductase		G->G	c.1632G>A	p.Gly544Gly
1	17763573	17763573	G	A	Substitution	Gene		99.1	96.9	91.7	79.5	80.4	98.8	85.6	74.3	96.6	100	89.2	87	70.3		NO	NO	NO		0.0508492	0.0687659	0.0583644	1.59539	0.0633405	0.0547432		SYNONYMOUS_CODING	AAEL025363	NADPH cytochrome P450 reductase		R->R	c.1629C>T	p.Arg543Arg
1	17763600	17763600	T	A	Substitution	Gene		88.8	91.3	84.1	81	68.5	89.8	77	73.5	82.4	96.2	75.9	81.8	62.9		NO	NO	NO		0.0564313	0.0570648	0.0583644	0.0650523	0.0450824	0.0543936		SYNONYMOUS_CODING	AAEL025363	NADPH cytochrome P450 reductase		G->G	c.1602A>T	p.Gly534Gly
1	17763609	17763609	G	A	Substitution	Gene		8.1	3.2	9.2	11.7	27.1	4.5	15.1	21.1	12.3	4.1	14.5	17	18.6		NO	NO	NO		0.0481236	0.0863345	0.051152	0.0557444	0.045415	0.13428		SYNONYMOUS_CODING	AAEL025363	NADPH cytochrome P450 reductase		I->I	c.1593C>T	p.Ile531Ile
1	17763615	17763615	A	G	Substitution	Gene		8	3.4	10.2	9.7	27.2	3.9	13.3	21.3	12.7	4.4	14.9	14.7	19.3		NO	NO	NO		0.0465931	0.109099	0.0492215	0.0490561	0.0494258	0.121501		SYNONYMOUS_CODING	AAEL025363	NADPH cytochrome P450 reductase		P->P	c.1587T>C	p.Pro529Pro
1	17763618	17763618	A	C	Substitution	Gene		8.3	4.4	8.3	8	27.3	4.1	12.8	21.8	11.7	4.6	14.3	14.1	19.5		NO	NO	NO		0.0479296	0.326334	0.0491923	0.0496254	0.0480023	0.101928		SYNONYMOUS_CODING	AAEL025363	NADPH cytochrome P450 reductase		T->T	c.1584T>G	p.Thr528Thr
1	17763651	17763651	C	T	Substitution	Gene		86.4	93.2	88	88.6	71.2	95.3	80.6	90.5	81.6	93.8	89.5	88.5	81		NO	NO	NO		0.0464239	0.0765177	0.0449427	0.0487985	0.0455115	0.0678054		SYNONYMOUS_CODING	AAEL025363	NADPH cytochrome P450 reductase		K->K	c.1551G>A	p.Lys517Lys
1	17763729	17763729	A	T	Substitution	Gene		88.1	88.1	73.2	70.5	69.6	92.1	59	73.2	74.6	93.4	62.9	79.2	58.2		NO	NO	NO		0.0631496	0.111568	0.0513621	0.0504051	0.0472511	0.0739201		SYNONYMOUS_CODING	AAEL025363	NADPH cytochrome P450 reductase		G->G	c.1473T>A	p.Gly491Gly
1	17763747	17763747	G	A	Substitution	Gene		89.9	91.9	79.5	81.4	84.3	95.5	73.1	85.8	83.1	93	75.4	84.6	80.2		NO	NO	NO		0.0535625	0.0884536	0.0467575	0.0489686	0.0489443	0.0601763		SYNONYMOUS_CODING	AAEL025363	NADPH cytochrome P450 reductase		T->T	c.1455C>T	p.Thr485Thr
1	17763756	17763756	T	C	Substitution	Gene		8	3.9	17.9	16.7	17.1	3.7	18.5	11.6	13.1	5.1	21.8	13.5	15.9		NO	NO	NO		0.048308	0.19418	0.0488617	0.060321	0.0503271	0.0693922		SYNONYMOUS_CODING	AAEL025363	NADPH cytochrome P450 reductase		E->E	c.1446A>G	p.Glu482Glu
1	17763770	17763770	G	A	Substitution	Gene		91.4	96.4	84	85.1	84.3	94.8	81.6	86.8	87.1	94.7	81.2	86.1	86.2		NO	NO	NO		0.0479926	0.262267	0.0504246	0.0702083	0.0491534	0.0816708		SYNONYMOUS_CODING	AAEL025363	NADPH cytochrome P450 reductase		L->L	c.1432C>T	p.Leu478Leu
1	17763774	17763774	G	T	Substitution	Gene		91	96.6	82.6	85.1	83.5	95.2	79.7	87	86.7	94.1	81.1	86	82.6		NO	NO	NO		0.0468978	0.139458	0.0491631	0.0589957	0.0497764	0.0983129		SYNONYMOUS_CODING	AAEL025363	NADPH cytochrome P450 reductase		A->A	c.1428C>A	p.Ala476Ala
1	17763846	17763846	G	T	Substitution	Gene		1.9	3	7.5	14.2	15	4.3	21	17	8.8	2.1	15	9.5	19.9		NO	NO	NO		0.0572382	0.0528212	0.051861	0.0514257	0.0588266	0.0594337		SYNONYMOUS_CODING	AAEL025363	NADPH cytochrome P450 reductase		P->P	c.1356C>A	p.Pro452Pro
1	17763867	17763867	G	A	Substitution	Gene		4.9	6.8	22.8	24.8	29.9	8.5	38.9	28.6	18.8	5.7	35	20.4	30.1		NO	NO	NO		0.0591898	0.0815241	0.0502344	0.0626627	0.0572431	0.0530567		SYNONYMOUS_CODING	AAEL025363	NADPH cytochrome P450 reductase		D->D	c.1335C>T	p.Asp445Asp
1	17763870	17763870	G	A	Substitution	Gene		1.9	2.8	6.3	12.2	14.2	3.8	19.6	18.7	7.3	0.8	14	8.7	19.7		NO	NO	NO		0.057486	0.0489103	0.0525467	0.0575554	0.0515283	0.0638232		SYNONYMOUS_CODING	AAEL025363	NADPH cytochrome P450 reductase		I->I	c.1332C>T	p.Ile444Ile
1	17763873	17763873	C	T	Substitution	Gene		2.5	2.9	6.3	11.5	14.5	4.4	19.6	18.9	8.7	1.3	14.4	9.8	20.8		NO	NO	NO		0.0614453	0.0539901	0.0550882	0.0499322	0.051279	0.0578232		SYNONYMOUS_CODING	AAEL025363	NADPH cytochrome P450 reductase		P->P	c.1329G>A	p.Pro443Pro
1	17763894	17763894	G	A	Substitution	Gene		7.3	6.8	13.2	16.2	13.3	10.7	24.9	13.2	15.2	6	17.4	11.5	11.7		NO	NO	NO		0.0534839	0.106788	0.054758	0.0536411	0.0572431	0.0754158		SYNONYMOUS_CODING	AAEL025363	NADPH cytochrome P450 reductase		D->D	c.1308C>T	p.Asp436Asp
1	17763921	17763921	A	G	Substitution	Gene		10	8.9	20.3	29.2	33.7	12.7	37.9	27.9	22.5	6.3	32.6	29.2	36.8		NO	NO	NO		0.051954	0.0520421	0.0531254	0.0497666	0.0488471	0.0938482		SYNONYMOUS_CODING	AAEL025363	NADPH cytochrome P450 reductase		C->C	c.1281T>C	p.Cys427Cys
1	17763933	17763933	G	A	Substitution	Gene		3	5.2	8.5	14	19.7	5.1	23.1	20.9	9.2	2.2	18.9	17.5	25.9		NO	NO	NO		0.0516751	0.0487937	0.0535035	0.0584339	0.05611	0.0788704		SYNONYMOUS_CODING	AAEL025363	NADPH cytochrome P450 reductase		V->V	c.1269C>T	p.Val423Val
1	17763954	17763954	C	T	Substitution	Gene		7.8	4.4	12.2	11.2	14.5	7.6	15.8	7.1	12.4	5.7	12.7	10.8	6.9		NO	NO	NO		0.0493431	0.117999	0.0591201	0.0495573	0.0570995	0.0816708		SYNONYMOUS_CODING	AAEL025363	NADPH cytochrome P450 reductase		K->K	c.1248G>A	p.Lys416Lys
1	17763969	17763969	C	G	Substitution	Gene		89.7	90.6	77.5	74.8	64.4	86.5	57.4	69.7	79.1	92.7	68	73	67.6		NO	NO	NO		0.0549847	0.0513377	0.0544231	0.0684709	0.0542853	0.0972359		SYNONYMOUS_CODING	AAEL025363	NADPH cytochrome P450 reductase		T->T	c.1233G>C	p.Thr411Thr
1	17764035	17764035	G	A	Substitution	Gene		4	4.6	14.4	9.8	12.8	2	14.2	9.5	15.1	5.6	9.2	10	9.5		NO	NO	NO		0.05315	0.0732101	0.0516898	0.0626627	0.0607754	0.232429		SYNONYMOUS_CODING	AAEL025363	NADPH cytochrome P450 reductase		L->L	c.1167C>T	p.Leu389Leu
1	17764050	17764050	T	C	Substitution	Gene		2.2	3.4	2.2	3.1	0.5	0.5	5.5	9.3	1.8	3	5.3	8.5	5.1		NO	NO	NO		0.0535625	0.0624019	0.0511129	0.0543	0.0544723	0.0891782		SYNONYMOUS_CODING	AAEL025363	NADPH cytochrome P450 reductase		P->P	c.1152A>G	p.Pro384Pro
1	17764055	17764055	G	A	Substitution	Gene		91.7	90.4	84.2	85.3	86.3	95.5	81.2	80.2	81	92.1	85.7	85.1	80.3		NO	NO	NO		0.0521547	0.149231	0.0497861	0.228133	0.0507662	0.095106		SYNONYMOUS_CODING	AAEL025363	NADPH cytochrome P450 reductase		L->L	c.1147C>T	p.Leu383Leu
1	17764086	17764086	G	A	Substitution	Gene		89.2	90.6	78	69.8	63.7	95.4	63.9	74.2	74.6	92.5	69	72.5	62.8		NO	NO	NO		0.0566687	0.0500979	0.0463031	0.0522821	0.0494988	0.0765073		SYNONYMOUS_CODING	AAEL025363	NADPH cytochrome P450 reductase		T->T	c.1116C>T	p.Thr372Thr
1	17764095	17764095	C	A	Substitution	Gene		0	0	6.2	17.5	15.4	0	14.8	8.8	5.3	0.4	12.7	12.7	13		NO	NO	NO		0.092234	0.0552065	0.0743837	0.0486382	0.064659	0.28223		SYNONYMOUS_CODING	AAEL025363	NADPH cytochrome P450 reductase		T->T	c.1107G>T	p.Thr369Thr
1	17764101	17764101	C	T	Substitution	Gene		0	0	6.3	18.8	16.9	0	14.3	8.6	5.5	0	14.1	13	12.6		NO	NO	NO		0.0666747	0.0736421	0.111686	0.0490075	0.0701674	0.220476		SYNONYMOUS_CODING	AAEL025363	NADPH cytochrome P450 reductase		P->P	c.1101G>A	p.Pro367Pro
1	17764116	17764116	A	G	Substitution	Gene		99.6	97.3	99.6	99.6	99.4	99	99.1	100	98.3	100	99.4	100	94.6		NO	NO	NO		0.0487402	0.168585	0.0566588	0.0724808	0.0650826	0.0972359		SYNONYMOUS_CODING	AAEL025363	NADPH cytochrome P450 reductase		H->H	c.1086T>C	p.His362His
1	17764140	17764140	G	A	Substitution	Gene		89	87.4	75.9	72.7	68.1	93.9	59.9	69.6	74.4	93.6	65.4	73	53.4		NO	NO	NO		0.0568964	0.0720551	0.0476629	0.0499322	0.0485556	0.0525712		SYNONYMOUS_CODING	AAEL025363	NADPH cytochrome P450 reductase		T->T	c.1062C>T	p.Thr354Thr
1	17764182	17764182	A	G	Substitution	Gene		90.2	94.4	83.8	88.7	83.8	96.8	82.2	90.2	83.9	96.1	80.7	87.7	83.8		NO	NO	NO		0.0496546	0.0751317	0.0458733	0.0504929	0.0449138	0.0708008		SYNONYMOUS_CODING	AAEL025363	NADPH cytochrome P450 reductase		L->L	c.1020T>C	p.Leu34'-Leu
1	17764245	17764245	G	A	Substitution	Gene		100	99.4	90.4	85.9	81.7	98	86.1	84.5	91.9	100	86.9	84.9	81.8		NO	NO	NO		0.0634662	0.0555766	0.0661282	0.0598423	0.0759638	0.0957931		SYNONYMOUS_CODING	AAEL025363	NADPH cytochrome P450 reductase		A->A	c.957C>T	p.Ala319Ala
1	17764296	17764296	G	A	Substitution	Gene		86.4	92.6	78	74.3	66.8	92.2	61.2	68.3	80.8	93.4	72.3	74.1	58		NO	NO	NO		0.0471156	0.0568222	0.0478083	0.0624972	0.0468397	0.0596529		SYNONYMOUS_CODING	AAEL025363	NADPH cytochrome P450 reductase		S->S	c.906C>T	p.Ser3'-2Ser
1	17764314	17764314	G	A	Substitution	Gene		12.8	7.3	12.5	13.7	11.6	6.4	22.1	18	12.5	6.9	14.8	7	19.2		NO	NO	NO		0.0468978	0.15186	0.0468688	0.0630843	0.0465496	0.0586973		SYNONYMOUS_CODING	AAEL025363	NADPH cytochrome P450 reductase		H->H	c.888C>T	p.His296His
1	17764359	17764359	T	C	Substitution	Gene		98.6	98.9	97	100	100	98.9	98.9	100	100	100	99.4	99.4	94.7		NO	NO	NO		0.0609203	0.361151	0.0554877	0.0995018	0.0650523	0.0674451		SYNONYMOUS_CODING	AAEL025363	NADPH cytochrome P450 reductase		A->A	c.843A>G	p.Ala281Ala
1	17764368	17764368	G	C	Substitution	Gene		99.5	98.5	95.8	98	97.8	97.6	93.8	94.7	95.5	100	98.8	96.3	93.5		NO	NO	NO		0.0533365	0.083304	0.0510347	0.12399	0.0641805	0.0582203		SYNONYMOUS_CODING	AAEL025363	NADPH cytochrome P450 reductase		P->P	c.834C>G	p.Pro278Pro
1	17764371	17764371	C	T	Substitution	Gene		99.5	97.7	96	98	97.7	96.4	94.2	94.4	94.9	99.6	98.8	96.3	92.6		NO	NO	NO		0.0507222	0.0807807	0.0501272	0.206265	0.0546595	0.0590853		SYNONYMOUS_CODING	AAEL025363	NADPH cytochrome P450 reductase		P->P	c.831G>A	p.Pro277Pro
1	17764479	17764479	T	C	Substitution	Gene		81.5	91.3	90.2	94.3	92.5	89	87.3	95.3	89.4	91.3	94.2	85.4	93.6		NO	NO	NO		0.0448705	0.0724962	0.0482643	0.0499322	0.0460423	0.0627028		SYNONYMOUS_CODING	AAEL025363	NADPH cytochrome P450 reductase		E->E	c.723A>G	p.Glu241Glu
1	17764488	17764488	G	A	Substitution	Gene		17.2	7.7	7.5	5.4	7.7	8.6	10.4	3.4	8.3	8.9	3	11.4	2.5		NO	NO	NO		0.0455886	0.0981931	0.0460616	0.0493091	0.0445191	0.0627028		SYNONYMOUS_CODING	AAEL025363	NADPH cytochrome P450 reductase		S->S	c.714C>T	p.Ser238Ser
1	17764577	17764577	T	C	Substitution	not targeted		16.2	9.3	16.8	18.8	23.5	10.3	26.6	10.3	11.7	8.7	29.4	12	26.5		NO	NO	NO		0.0449957	0.0716861	0.0492847	0.0758138	0.0462935	0.0852074		INTRONIC	AAEL025363	NADPH cytochrome P450 reductase		-	c.642-17A>G	-
1	17764582	17764582	T	C	Substitution	not targeted		17.1	9.9	16.9	17.6	24	9.1	25	10	12.9	9.3	28.4	13.3	29.8		NO	NO	NO		0.0477502	0.065017	0.0480896	0.0613502	0.0448272	0.0756328		INTRONIC	AAEL025363	NADPH cytochrome P450 reductase		-	c.642-22A>G	-
1	17764598	17764600	TTT	TGG	Substitution	not targeted		18	8.9	16	20.6	21.6	6.9	24.5	8.7	13	7.7	30.6	13	24.6		NO	NO	NO		0.0466946	0.0745023	0.0453861	0.0716144	0.0471156	0.0718757		INTRONIC	AAEL025363	NADPH cytochrome P450 reductase		-	c.642-40_642-39delinsCC	-
1	17764608	17764608	T	C	Substitution	not targeted		8.5	2.9	10.3	17.5	22.9	6.8	13	5	13.7	4.8	23.3	7	11.1		NO	NO	NO		0.0464578	0.0519442	0.0556012	0.0484925	0.0489054	0.0834987		INTRONIC	AAEL025363	NADPH cytochrome P450 reductase		-	c.642-48A>G	-
1	17772785	17772785	G	T	Substitution	not targeted		27.8	46.6	40	50	26	47.6	46	50	49.2	38.3	53.1	43.1	36.2		NO	NO	NO		0.0462983	0.0916437	0.0479878	0.0961561	0.0451547	0.0546693		INTRONIC	AAEL025363	NADPH cytochrome P450 reductase		-	c.641+4067C>A	-
1	17772805	17772805	T	C	Substitution	not targeted		33.9	40.3	43.1	51.4	33.3	53.8	48.1	53.7	50	45.7	50	43.5	32.8		NO	NO	NO		0.0507222	0.0529439	0.0458733	0.0866578	0.0458154	0.0578232		INTRONIC	AAEL025363	NADPH cytochrome P450 reductase		-	c.641+4047A>G	-
1	17773609	17773609	G	A	Substitution	not targeted		67.2	61.3	57.7	50	56	59.2	44.9	48.5	54.8	50.4	66.2	52.6	60		NO	NO	NO		0.0501223	0.0742136	0.0482983	0.0581607	0.0450343	0.0562731		INTRONIC	AAEL025363	NADPH cytochrome P450 reductase		-	c.641+3243C>T	-
1	17773636	17773638	CCC	CCA	Substitution	not targeted		62.4	59.6	58.2	52.6	47.2	54.4	44.7	49.1	48.8	53.8	66.7	51.5	60.5		NO	NO	NO		0.0545265	0.0557197	0.0490124	0.105573	0.0474449	0.0538819		INTRONIC	AAEL025363	NADPH cytochrome P450 reductase		-	c.641+3214G>T	-
1	17773636	17773638	CCC	CTC	Substitution	not targeted		37.6	40.4	38.8	44.7	52.8	45.6	42.1	45.3	48.8	46.2	29.8	45.5	34.2		NO	NO	NO		0.0587769	0.0491437	0.0485168	0.0825943	0.047629	0.0526986		INTRONIC	AAEL025363	NADPH cytochrome P450 reductase		-	c.641+3215G>A	-
1	17773648	17773648	A	T	Substitution	not targeted		0	0	1.6	0	0	0	13.8	4.3	2.7	0	1.8	3.4	7.8		NO	NO	NO		0.0979481	0.152458	0.0722294	0.0627781	0.0672118	0.0608153		INTRONIC	AAEL025363	NADPH cytochrome P450 reductase		-	c.641+3204T>A	-
1	17773652	17773656	AGCAC	A	Deletion	not targeted		21.5	24	19.3	13.3	8	20	15.3	25	26.6	18.8	21.6	18.4	10.3		NO	NO	NO		NA	NA	NA	NA	NA	NA		INTRONIC	AAEL025363	NADPH cytochrome P450 reductase		-	c.641+3196_641+3199del	-
1	17773675	17773675	A	T	Substitution	not targeted		51.9	48.3	53.6	47.1	44.2	43.2	50	40	48.5	53.1	47.5	34.6	55.6		NO	NO	NO		0.0594736	0.0672828	0.0484051	0.056837	0.0524683	0.0548516		INTRONIC	AAEL025363	NADPH cytochrome P450 reductase		-	c.641+3177T>A	-
1	17773678	17773685	TATCCAGA	T	Deletion	not targeted		45.9	46	51.1	37.5	41.9	40.5	50.9	37.2	46	53.6	50	33.3	56.3		NO	NO	NO		NA	NA	NA	NA	NA	NA		INTRONIC	AAEL025363	NADPH cytochrome P450 reductase		-	c.641+3167_641+3173del	-
1	17773682	17773685	CAGA	C	Deletion	not targeted		45.9	46	50	35.3	40	38.5	49.1	36.4	43.9	52.9	48.6	30	53.7		NO	NO	NO		NA	NA	NA	NA	NA	NA		INTRONIC	AAEL025363	NADPH cytochrome P450 reductase		-	c.641+3167_641+3169del	-
1	17776863	17776863	A	G	Substitution	Gene		37.5	52.3	49.2	50	28.9	60	25.4	33.9	39.8	48.7	28.6	32.7	34.4		NO	NO	NO		0.0447116	0.0829884	0.0491923	0.0530764	0.0447501	0.111545		SYNONYMOUS_CODING	AAEL025363	NADPH cytochrome P450 reductase		D->D	c.630T>C	p.Asp21'-Asp
1	17776992	17776992	A	T	Substitution	not targeted		8.3	3	10.5	21.3	7.9	1.9	17	2.6	4.5	5.8	21.6	18	11.3		NO	NO	NO		0.0483711	0.0569459	0.0467962	0.29283	0.0507222	0.0638232		INTRONIC	AAEL025363	NADPH cytochrome P450 reductase		-	c.517-16T>A	-
1	17776996	17776996	A	G	Substitution	not targeted		30.2	36.1	44.7	51.1	27.8	52	42.2	45.9	35.7	36	35.9	34	38.7		NO	NO	NO		0.0507222	0.0851652	0.048342	0.0601464	0.0485556	0.144033		INTRONIC	AAEL025363	NADPH cytochrome P450 reductase		-	c.517-20T>C	-
1	17787783	17787783	A	T	Substitution	Gene		50.6	52.9	35.2	44	37.3	37.8	24.7	25.9	36.1	54.9	28.4	32.1	28		NO	NO	NO		0.0576347	0.0652693	0.0462403	0.0494794	0.0557148	0.11829		NON_SYNONYMOUS_CODING	AAEL025363	NADPH cytochrome P450 reductase		Y->N	c.466T>A	p.Tyr156Asn
1	17787814	17787814	C	T	Substitution	Gene		40	26.8	33	29.5	29.3	50.8	37.5	43.2	36.3	36.5	16	27.1	19.6		NO	NO	NO		0.0445384	0.108373	0.0482061	0.071722	0.0523654	0.0553742		SYNONYMOUS_CODING	AAEL025363	NADPH cytochrome P450 reductase		E->E	c.435G>A	p.Glu145Glu
1	17787891	17787891	A	G	Substitution	not targeted		96.2	87	69.1	69.1	69.2	97.4	68.5	67.9	85.5	91.5	50	69.6	61.3		NO	NO	NO		0.0460181	0.270843	0.0567727	0.0780224	0.0458588	0.0586973		INTRONIC	AAEL025363	NADPH cytochrome P450 reductase		-	c.367-9T>C	-
1	17787895	17787895	T	G	Substitution	not targeted		94.3	87.3	69	73.6	70	97.6	67.9	69.4	83.9	90.9	50	70.1	59.6		NO	NO	NO		0.0468011	0.0958527	0.0505856	0.0616204	0.0507662	0.0662091		INTRONIC	AAEL025363	NADPH cytochrome P450 reductase		-	c.367-13A>C	-
1	17787905	17787905	G	A	Substitution	not targeted		23.4	36.5	35.1	30.6	26.1	62.2	29.2	38.3	35.1	41.8	19.1	23	22		NO	NO	NO		0.0444229	0.0615153	0.87002	0.0617305	0.0456803	0.120629		INTRONIC	AAEL025363	NADPH cytochrome P450 reductase		-	c.367-23C>T	-
1	17787913	17787913	G	A	Substitution	not targeted		97.8	100	97.3	100	97.6	100	92.7	87	96.3	100	97.9	100	96.2		NO	NO	NO		0.0647044	0.0967255	0.0670547	0.0508638	0.0656884	0.100995		INTRONIC	AAEL025363	NADPH cytochrome P450 reductase		-	c.367-31C>T	-
1	17813755	17813755	A	G	Substitution	not targeted		100	98.6	90.3	89.2	81.1	100	87.8	76.1	97	97.9	84.2	82.4	75.3		NO	NO	NO		0.0638684	0.0530665	0.0778665	1.30478	0.0662445	0.0708008		INTRONIC	AAEL025363	NADPH cytochrome P450 reductase		-	c.-25366T>C	-
1	17813796	17813796	A	G	Substitution	not targeted		42.4	38.5	39	43.8	33.9	44.1	31.1	25.5	39.7	40.4	30	34.5	27.3		NO	NO	NO		0.0559617	0.0653854	0.0625022	0.0502442	0.0557148	0.0946845		INTRONIC	AAEL025363	NADPH cytochrome P450 reductase		-	c.-25407T>C	-
1	17813816	17813816	T	C	Substitution	not targeted		89.2	95.1	81.9	77.7	73.1	92	69.1	62.3	83.8	97.4	67.4	69.1	60.4		NO	NO	NO		0.0476871	0.0559568	0.0559469	0.102703	0.0465883	0.082878		INTRONIC	AAEL025363	NADPH cytochrome P450 reductase		-	c.-25427A>G	-
1	17813823	17813823	C	A	Substitution	not targeted		9.6	3.8	11.6	3.5	10.3	2.7	9.7	10.3	9.6	4.2	12.9	7.6	13.2		NO	NO	NO		0.0469994	0.0507906	0.0472657	0.209891	0.046221	0.0660827		INTRONIC	AAEL025363	NADPH cytochrome P450 reductase		-	c.-25434G>T	-
1	17813887	17813887	A	G	Substitution	not targeted		89.4	93.5	83.8	79.9	69.2	90.5	69.6	70.8	78.4	95.3	69.1	74.6	63.3		NO	NO	NO		0.0505368	0.0490902	0.0642711	0.0613502	0.0460085	0.0696063		INTRONIC	AAEL025363	NADPH cytochrome P450 reductase		-	c.-25498T>C	-
1	17814073	17814073	C	T	Substitution	not targeted		63.4	55.5	58.6	52.9	55	48.3	55.8	46.8	60.2	60	57	61.8	53.3		NO	NO	NO		0.0488325	0.0909738	0.0452607	0.0487985	0.0585234	0.0852074		INTRONIC	AAEL025363	NADPH cytochrome P450 reductase		-	c.-25684G>A	-
1	17814141	17814141	C	T	Substitution	not targeted		11.1	6.1	9.5	10.3	14.4	8.3	19.1	11.4	12.3	2.9	11.3	11.6	19.7		NO	NO	NO		0.0487742	0.0728093	0.0529144	0.0557444	0.0450102	0.0696063		INTRONIC	AAEL025363	NADPH cytochrome P450 reductase		-	c.-25752G>A	-
1	17814145	17814145	C	T	Substitution	not targeted		10.8	5.4	8.3	9.9	14	7.6	17.2	10.5	11.1	3.1	11.5	11.2	17.8		NO	NO	NO		0.0474255	0.0641402	0.0507271	0.0620961	0.0459312	0.0847321		INTRONIC	AAEL025363	NADPH cytochrome P450 reductase		-	c.-25756G>A	-
1	17814161	17814161	C	T	Substitution	not targeted		87.6	90.4	81.8	77.1	72	91.8	70.3	74.1	80.7	89.4	67.7	77.2	62.3		NO	NO	NO		0.0517289	0.0560803	0.0491923	0.0567133	0.0542016	0.0546693		INTRONIC	AAEL025363	NADPH cytochrome P450 reductase		-	c.-25772G>A	-
1	17814180	17814180	C	T	Substitution	not targeted		10	3.3	8.8	8.5	14.1	6	13.6	14.3	10.2	5.3	10	8.4	15.6		NO	NO	NO		0.0460181	0.0669786	0.0519491	0.0824262	0.0486819	0.0776639		INTRONIC	AAEL025363	NADPH cytochrome P450 reductase		-	c.-25791G>A	-
1	17814185	17814185	G	A	Substitution	not targeted		50.9	59.3	42.5	41.7	39.6	43.8	39.3	34.9	37.1	55.7	42.9	40.7	39.1		NO	NO	NO		0.048274	0.149231	0.0512399	0.103965	0.0562286	0.17436		INTRONIC	AAEL025363	NADPH cytochrome P450 reductase		-	c.-25796C>T	-
1	17814208	17814208	T	C	Substitution	not targeted		62.5	63.9	52.5	55.3	51.7	48.2	51	45.3	43.9	60.3	56.5	58.7	58.3		NO	NO	NO		0.057486	0.128007	0.0449957	0.0814036	0.0564857	0.266113		INTRONIC	AAEL025363	NADPH cytochrome P450 reductase		-	c.-25819A>G	-
1	17814231	17814234	GATG	GA	Complex	not targeted		12.2	1.3	6.3	13.2	12.7	6.3	12.8	17.4	13.6	7.1	12.2	12.7	18.3		NO	NO	NO		NA	NA	NA	NA	NA	NA		INTRONIC	AAEL025363	NADPH cytochrome P450 reductase		-	c.-25845_-25844del	-
1	17814231	17814234	GATG	GC	Complex	not targeted		82.4	93.6	74	65.8	60.6	87.5	55.8	65.2	71.6	88.9	59.2	65.8	62.4		NO	NO	NO		NA	NA	NA	NA	NA	NA		INTRONIC	AAEL025363	NADPH cytochrome P450 reductase		-	c.-25845_-25843delinsG	-
1	17814281	17814281	G	A	Substitution	not targeted		26.2	30.9	21.3	20.6	17.6	23.2	13	13.8	15.3	25.9	16.1	13.1	14.9		NO	NO	NO		0.0509615	0.105701	0.0556012	0.138221	0.0581061	0.142384		INTRONIC	AAEL025363	NADPH cytochrome P450 reductase		-	c.-25892C>T	-
1	17814307	17814307	A	G	Substitution	not targeted		85.4	67.4	46.4	50.8	46.9	86	45	60.5	55	76.7	35.3	47.2	39.3		NO	NO	NO		0.0486479	0.110189	0.0651583	0.0485848	0.0452126	0.0617906		INTRONIC	AAEL025363	NADPH cytochrome P450 reductase		-	c.-25918T>C	-
1	17814310	17814311	GA	G	Deletion	not targeted		12.5	22.9	10.3	13.8	10.2	8.7	4.8	0	6.2	11.6	10.8	8.9	4.1		NO	NO	NO		NA	NA	NA	NA	NA	NA		INTRONIC	AAEL025363	NADPH cytochrome P450 reductase		-	c.-25922del	-
1	17814361	17814361	G	A	Substitution	not targeted		59	58.9	47.9	54.7	48.1	50.6	52.6	56.3	47.3	64.6	39.3	56.8	38.5		NO	NO	NO		0.0541721	0.0748736	0.0491923	0.0668824	0.0519002	0.0639288		INTRONIC	AAEL025363	NADPH cytochrome P450 reductase		-	c.-25972C>T	-
1	17814460	17814460	G	A	Substitution	not targeted		34.1	41.4	33.1	26.1	31.5	38.1	39.8	31.1	31.2	47	33	31.8	33.8		NO	NO	NO		0.0501613	0.0730148	0.0559469	0.0601464	0.0459312	0.23823		INTRONIC	AAEL025363	NADPH cytochrome P450 reductase		-	c.-26071C>T	-
1	17814472	17814484	ATTGAGGATTCGC	A	Deletion	not targeted		37.8	44.3	34.9	34.4	44.9	37.5	47.7	40.9	34.4	44.1	40	34	33.9		NO	NO	NO		NA	NA	NA	NA	NA	NA		INTRONIC	AAEL025363	NADPH cytochrome P450 reductase		-	c.-26095_-26084del	-
1	17814472	17814484	ATTGAGGATTCGC	ATTGAGGATACGC	Substitution	not targeted		59.5	52.2	51.4	44.3	36	56.9	33	38.6	53.8	50.5	32.5	46.8	33		NO	NO	NO		0.0512057	0.049275	0.063436	0.0596579	0.0457141	0.0575207		INTRONIC	AAEL025363	NADPH cytochrome P450 reductase		-	c.-26092A>T	-
1	17814555	17814555	C	A	Substitution	not targeted		51.7	34.5	41.7	44.7	41.3	46.5	28.4	16.4	39.1	41.4	27.8	31.7	31.2		NO	NO	NO		0.0453957	0.123979	0.0519491	0.176265	0.0458926	0.128643		INTRONIC	AAEL025363	NADPH cytochrome P450 reductase		-	c.-26166G>T	-
1	17814557	17814557	G	T	Substitution	not targeted		50.8	35.3	41.6	44.6	40.6	46.5	28.8	16.7	37.6	41.4	28.6	31.1	31.2		NO	NO	NO		0.0446635	0.121829	0.0543345	0.0871405	0.0464481	0.230445		INTRONIC	AAEL025363	NADPH cytochrome P450 reductase		-	c.-26168C>A	-
1	17814567	17814567	C	T	Substitution	not targeted		48.8	38	41.1	47.4	39	52.6	25.4	20	40.3	45.6	31.1	30.6	31		NO	NO	NO		0.0458251	0.0689695	0.0533071	0.0648607	0.053533	0.317187		INTRONIC	AAEL025363	NADPH cytochrome P450 reductase		-	c.-26178G>A	-
1	17814572	17814572	A	G	Substitution	not targeted		48.8	45.9	41.3	47.9	38.5	52.8	25.9	18.9	39.3	44.4	30.4	35.6	33.8		NO	NO	NO		0.0530764	0.0650977	0.0549994	0.0691986	0.05611	0.119535		INTRONIC	AAEL025363	NADPH cytochrome P450 reductase		-	c.-26183T>C	-
1	17814574	17814574	G	T	Substitution	not targeted		47.4	54.4	35.6	21.7	30.6	48.5	39.6	37.3	40.4	45.8	35.2	32.6	32.4		NO	NO	NO		0.0501954	0.0545807	0.0569063	0.125315	0.0626125	0.166687		INTRONIC	AAEL025363	NADPH cytochrome P450 reductase		-	c.-26185C>A	-
1	17814576	17814576	T	TA	Insertion	not targeted		43.8	31.5	29.7	40.6	34.8	51.6	19.6	11.9	39.2	45.3	20.4	24.3	21.3		NO	NO	NO		NA	NA	NA	NA	NA	NA		INTRONIC	AAEL025363	NADPH cytochrome P450 reductase		-	c.-26188dup	-
1	17828582	17828582	C	T	Substitution	not targeted		22.4	16.1	25	32.8	32.4	29.3	11.9	13.7	27.4	23.4	25.8	26.1	13.6		NO	NO	NO		0.0487402	0.0579721	0.0494745	0.0602262	0.053312	0.0557098		INTRONIC	AAEL025363	NADPH cytochrome P450 reductase		-	c.-40193G>A	-
1	17828597	17828599	ACT	AGC	Substitution	not targeted		13.8	11.5	14.3	27	18.8	29	8.3	12.5	16.7	16.5	12.5	16.3	10		NO	NO	NO		0.0508492	0.050981	0.0467237	0.0515235	0.0531107	0.0723628		INTRONIC	AAEL025363	NADPH cytochrome P450 reductase		-	c.-40210_-40209delinsGC	-
1	17828601	17828601	T	A	Substitution	not targeted		13.8	11.5	13.8	25.8	17.1	27.3	8.3	12.3	16.4	16.3	12.5	15.1	9.6		NO	NO	NO		0.0546201	0.0537394	0.0448994	0.0549945	0.052238	0.0833724		INTRONIC	AAEL025363	NADPH cytochrome P450 reductase		-	c.-40212A>T	-
1	17828607	17828607	T	C	Substitution	not targeted		12.9	10.6	13	25	14.6	25	7.9	11.9	15.2	14.8	12.5	13.8	8.8		NO	NO	NO		0.0521547	0.0517191	0.0450535	0.0624069	0.0570995	0.0885015		INTRONIC	AAEL025363	NADPH cytochrome P450 reductase		-	c.-40218A>G	-
1	17828609	17828609	G	C	Substitution	not targeted		12.9	10.1	12.9	26.2	14.3	24.3	7.5	12.7	14.9	14.6	12.3	13.1	8.6		NO	NO	NO		0.0538574	0.0497764	0.0449476	0.0557444	0.0551572	0.111332		INTRONIC	AAEL025363	NADPH cytochrome P450 reductase		-	c.-40220C>G	-
1	17828611	17828611	C	A	Substitution	not targeted		14.3	13	16.2	26.2	20	25	7.5	12.5	14.5	15.7	12.7	15.4	10		NO	NO	NO		0.0566687	0.0560803	0.0454488	0.0567133	0.0573918	0.0856145		INTRONIC	AAEL025363	NADPH cytochrome P450 reductase		-	c.-40222G>T	-
1	17828667	17828667	C	T	Substitution	not targeted		0	0	4	12	11.7	0	6.9	6.9	5.8	0	12.5	9.5	17		NO	NO	NO		0.0670192	0.0539901	0.10178	0.157884	0.0775185	0.0743631		INTRONIC	AAEL025363	NADPH cytochrome P450 reductase		-	c.-40278G>A	-
1	17828727	17828728	TG	T	Deletion	not targeted		48.5	55.1	39.1	46.4	57.6	49.5	43.1	46.9	43.1	51.7	49.3	47	44.7		NO	NO	NO		NA	NA	NA	NA	NA	NA		INTRONIC	AAEL025363	NADPH cytochrome P450 reductase		-	c.-40339del	-
1	17828733	17828733	A	T	Substitution	not targeted		35.5	36.4	38.7	39.3	23.4	41.2	24.2	31.4	37.2	33.7	25	28.4	31.9		NO	NO	NO		0.0609203	0.0517191	0.0509517	0.0543	0.0562286	0.106399		INTRONIC	AAEL025363	NADPH cytochrome P450 reductase		-	c.-40344T>A	-
1	17828771	17828771	T	A	Substitution	not targeted		34.4	37.4	35.8	36.9	25.6	34.4	23	29.7	29.3	37.9	21.1	29.4	32.2		NO	NO	NO		0.0552657	0.0598223	0.0588017	0.0682981	0.0502393	0.0537934		INTRONIC	AAEL025363	NADPH cytochrome P450 reductase		-	c.-40382A>T	-
1	17828784	17828787	AATC	AATT	Substitution	not targeted		43.9	45.2	47.8	51	38.4	41.8	50.4	43.6	38.5	44.2	41.4	54.2	46.6		NO	NO	NO		0.0577885	0.0560803	0.0596977	0.0585234	0.0639489	0.0600467		INTRONIC	AAEL025363	NADPH cytochrome P450 reductase		-	c.-40398G>A	-
1	17828785	17828785	A	T	Substitution	not targeted		45.2	45.5	48.3	44.9	51.3	48.5	38.1	42	50.4	48.7	46.2	38.8	46.7		NO	NO	NO		0.0540836	0.0949925	0.0599769	0.0512204	0.054369	0.0779132		INTRONIC	AAEL025363	NADPH cytochrome P450 reductase		-	c.-40396T>A	-
1	17828787	17828787	C	T	Substitution	not targeted		43.8	44.5	47.9	50.6	38.3	42	49.6	44.9	37.8	44.6	40.2	52.2	46.2		NO	NO	NO		0.0534839	0.050898	0.0541869	0.0537443	0.0583991	0.0601763		INTRONIC	AAEL025363	NADPH cytochrome P450 reductase		-	c.-40398G>A	-
1	17828800	17828802	TGT	TGG	Substitution	not targeted		7.1	6.8	9	12.9	12.4	3.8	21.5	9	9.2	8.4	15.1	8.7	8.9		NO	NO	NO		0.0494064	0.083941	0.052336	0.0558432	0.0581061	0.0714352		INTRONIC	AAEL025363	NADPH cytochrome P450 reductase		-	c.-40413A>C	-
1	17828801	17828801	G	A	Substitution	not targeted		34.5	41.8	36.6	35.8	23.8	32.4	24.4	35.9	33.3	39.5	23.8	42.7	33.1		NO	NO	NO		0.0580416	0.0494356	0.0582352	0.0520421	0.0481381	0.0594337		INTRONIC	AAEL025363	NADPH cytochrome P450 reductase		-	c.-40412C>T	-
1	17828806	17828806	T	C	Substitution	not targeted		6.7	6	8.1	12.5	12.3	3.6	20.3	9.7	9.7	8.1	15.1	9.2	8.5		NO	NO	NO		0.0639993	0.0686744	0.0491631	0.0538721	0.0513621	0.0676835		INTRONIC	AAEL025363	NADPH cytochrome P450 reductase		-	c.-40417A>G	-
1	17828811	17828811	C	T	Substitution	not targeted		45.3	48.1	44.1	48.4	38.2	41.7	47.2	42.5	40.8	47.1	38.9	54.4	41.5		NO	NO	NO		0.0529095	0.0601414	0.0570351	0.0896691	0.0534642	0.0559271		INTRONIC	AAEL025363	NADPH cytochrome P450 reductase		-	c.-40422G>A	-
1	17828831	17828831	G	T	Substitution	not targeted		100	98.6	97.2	98.8	96	100	96.8	97.2	100	100	99.2	95	98.3		NO	NO	NO		0.0605806	0.0671662	0.072091	0.102439	0.0676734	0.0671003		INTRONIC	AAEL025363	NADPH cytochrome P450 reductase		-	c.-40442C>A	-
1	17828833	17828833	G	A	Substitution	not targeted		53.6	49.3	48	49.7	43.4	50	51.9	53.1	56.8	51.7	52.5	54.7	42.1		NO	NO	NO		0.0604708	0.0859585	0.0571688	0.0963946	0.0579522	0.0678054		INTRONIC	AAEL025363	NADPH cytochrome P450 reductase		-	c.-40444C>T	-
1	17828870	17828870	C	T	Substitution	not targeted		37.4	35.6	31.3	31.4	26.2	39	25	35.5	33.7	39.7	28.2	29.8	33.9		NO	NO	NO		0.0535625	0.0887039	0.0635516	0.0567133	0.0586874	0.127704		INTRONIC	AAEL025363	NADPH cytochrome P450 reductase		-	c.-40481G>A	-
1	17828877	17828877	C	T	Substitution	not targeted		11	4.7	4.6	6.1	6.3	7.6	9.1	9.8	8.3	6.8	4.2	10.1	3.3		NO	NO	NO		0.0478956	0.113842	0.0505514	0.151916	0.0499517	0.0586973		INTRONIC	AAEL025363	NADPH cytochrome P450 reductase		-	c.-40488G>A	-
1	17828887	17828887	T	C	Substitution	not targeted		10.4	5.1	3.8	6.1	7.1	8.8	10.4	10.4	6.7	5.9	4.9	10.4	3.3		NO	NO	NO		0.0479635	0.0790736	0.0594238	0.079694	0.0479732	0.0589708		INTRONIC	AAEL025363	NADPH cytochrome P450 reductase		-	c.-40498A>G	-
1	17828892	17828894	ATA	AGT	Substitution	not targeted		14.3	5.9	3	6.2	7.4	7.9	10.1	9.2	8	6	5.6	8.8	4		NO	NO	NO		0.045497	0.060346	0.047566	0.118108	0.0448079	0.072568		INTRONIC	AAEL025363	NADPH cytochrome P450 reductase		-	c.-40505_-40504delinsAC	-
1	17828894	17828894	A	T	Substitution	not targeted		14.8	6.5	2.9	6.1	7.3	7.8	10.1	8.9	8	5.9	5.5	8.7	3.9		NO	NO	NO		0.0443796	0.0645028	0.0479587	0.113413	0.0446394	0.0741158		INTRONIC	AAEL025363	NADPH cytochrome P450 reductase		-	c.-40505T>A	-
1	17828912	17828912	T	C	Substitution	not targeted		49.3	39.5	45.2	43	45.3	45.7	34.6	34	43.8	39.8	49.2	41.3	46.2		NO	NO	NO		0.0482158	0.161189	0.0549994	0.0591002	0.0471156	0.07756		INTRONIC	AAEL025363	NADPH cytochrome P450 reductase		-	c.-40523A>G	-
1	17828927	17828927	T	A	Substitution	not targeted		10.4	3.1	1.1	2.7	5.9	7.4	11	4.3	5.6	5.1	3.3	5.6	1.9		NO	NO	NO		0.0456224	0.0514403	0.0549994	0.051724	0.046743	0.0774354		INTRONIC	AAEL025363	NADPH cytochrome P450 reductase		-	c.-40538A>T	-
1	17828944	17828944	C	T	Substitution	not targeted		34.3	64.1	44.7	48.1	35	54.2	37.1	38.6	41.8	48.6	30.2	34.7	34		NO	NO	NO		0.0663356	0.0557197	0.0465834	0.100935	0.0444854	0.122358		INTRONIC	AAEL025363	NADPH cytochrome P450 reductase		-	c.-40555G>A	-
1	17828964	17828964	C	T	Substitution	not targeted		11.1	2.1	14.5	11.8	20.9	4.2	17.5	16.7	8.6	9.8	18	15.9	15.1		NO	NO	NO		0.0464868	0.0535281	0.0472269	0.0521498	0.0582402	0.186833		INTRONIC	AAEL025363	NADPH cytochrome P450 reductase		-	c.-40575G>A	-
1	17828971	17828971	G	A	Substitution	not targeted		47.2	61.6	44.4	48	34.5	61.4	38.7	40	45.6	49.4	38.3	32.6	37.1		NO	NO	NO		0.0453282	0.0557197	0.0453861	0.082211	0.0539557	0.0976653		INTRONIC	AAEL025363	NADPH cytochrome P450 reductase		-	c.-40582C>T	-
1	17828978	17828984	GACGACT	G	Deletion	not targeted		32.5	29.9	30.7	25.8	36.8	26	29.4	26	36.2	36.2	25.3	32.6	33.6		NO	NO	NO		NA	NA	NA	NA	NA	NA		INTRONIC	AAEL025363	NADPH cytochrome P450 reductase		-	c.-40595_-40590del	-
1	17828978	17828984	GACGACT	GACGCCG	Substitution	not targeted		0.8	0.8	1.8	4	2.8	2.1	2	3.8	5.8	1.4	4.4	4.5	3.5		NO	NO	NO		0.0605806	0.0800281	0.0558284	0.0644877	0.0569756	0.233334		INTRONIC	AAEL025363	NADPH cytochrome P450 reductase		-	c.-40595_-40593delinsCGG	-
1	17828988	17828988	A	C	Substitution	not targeted		33.6	30.2	31.9	29.9	37.7	25	31.1	26.5	38.5	34.9	26.3	34.4	34		NO	NO	NO		0.0515088	0.0781159	0.0494453	0.0525369	0.0548467	0.080629		INTRONIC	AAEL025363	NADPH cytochrome P450 reductase		-	c.-40599T>G	-
1	17828990	17828990	A	G	Substitution	not targeted		35.2	32.3	34.7	31.2	37.7	25.5	32.1	28.9	39.1	34.9	27.1	35.8	36.8		NO	NO	NO		0.0567628	0.0850278	0.0461292	0.0622014	0.0585234	0.0709031		INTRONIC	AAEL025363	NADPH cytochrome P450 reductase		-	c.-40601T>C	-
1	17829054	17829054	C	G	Substitution	not targeted		30.6	35.8	34.3	35.5	25	54.8	23	33.6	32.5	48.8	32	25.6	29.9		NO	NO	NO		0.0511227	0.0571589	0.0531892	0.0547481	0.0449861	0.0874326		INTRONIC	AAEL025363	NADPH cytochrome P450 reductase		-	c.-40665G>C	-
1	17829162	17829162	C	T	Substitution	not targeted		9.8	5	10.7	5.4	7.1	9.1	11	10.4	11.4	4.3	12.1	21	6.4		NO	NO	NO		0.0480266	0.0607454	0.0618106	0.212327	0.0458588	0.059912		INTRONIC	AAEL025363	NADPH cytochrome P450 reductase		-	c.-40773G>A	-
1	17829189	17829189	T	A	Substitution	not targeted		41.4	45.1	43.5	35.7	26.4	57.7	39	38.8	46.2	43.9	37.2	31.1	38.1		NO	NO	NO		0.051954	0.0532923	0.0459119	0.0681202	0.0567479	0.0815555		INTRONIC	AAEL025363	NADPH cytochrome P450 reductase		-	c.-40800A>T	-
1	17829197	17829197	C	A	Substitution	not targeted		7.5	3.5	5.9	4	11.6	5.3	9.5	11.5	5.7	5.9	10.5	13.9	8.4		NO	NO	NO		0.0486479	0.0495865	0.0574661	0.0587769	0.0622565	0.0847321		INTRONIC	AAEL025363	NADPH cytochrome P450 reductase		-	c.-40808G>T	-
1	17829234	17829234	A	T	Substitution	not targeted		96.3	97.1	92	95	98.2	100	96.6	96.3	98.9	99.1	94.2	94.8	88		NO	NO	NO		0.057372	0.0534151	0.0684201	0.0608553	0.0498543	0.0706577		INTRONIC	AAEL025363	NADPH cytochrome P450 reductase		-	c.-40845T>A	-
1	17829237	17829237	C	A	Substitution	not targeted		96.3	95.7	91.4	94.9	98.1	100	96.6	96.5	99	99	94.1	94.7	88.4		NO	NO	NO		0.0526839	0.0531843	0.0733952	0.0633355	0.0484197	0.0766316		INTRONIC	AAEL025363	NADPH cytochrome P450 reductase		-	c.-40848G>T	-
1	17829240	17829240	T	C	Substitution	not targeted		45.8	45.1	47.4	52	62.3	48.5	57.1	49.4	44.4	49.1	45.6	50.5	54.7		NO	NO	NO		0.0601015	0.0519442	0.0657238	0.0524242	0.05611	0.082211		INTRONIC	AAEL025363	NADPH cytochrome P450 reductase		-	c.-40851A>G	-
1	17829245	17829245	A	G	Substitution	not targeted		97.8	97.4	91.9	96.2	98.2	100	98.4	95.7	99	97.1	95.6	95.1	89.9		NO	NO	NO		0.0559617	0.0519442	0.0669786	0.0579671	0.0635566	0.0857732		INTRONIC	AAEL025363	NADPH cytochrome P450 reductase		-	c.-40856T>C	-
1	17829251	17829251	G	A	Substitution	not targeted		97	97.5	92.5	96.3	98.2	98.5	98.6	95.9	99.1	97.2	95.8	94.3	90.7		NO	NO	NO		0.0620059	0.050981	0.0564758	0.0575554	0.0546595	0.0824682		INTRONIC	AAEL025363	NADPH cytochrome P450 reductase		-	c.-40862C>T	-
1	17829261	17829261	G	A	Substitution	not targeted		48	51.2	37.9	43.5	47	51.5	43.8	43.8	28.3	43.6	37.7	32.7	34.2		NO	NO	NO		0.0527379	0.0695706	0.0566588	0.0486673	0.0504587	0.118724		INTRONIC	AAEL025363	NADPH cytochrome P450 reductase		-	c.-40872C>T	-
1	17829267	17829267	C	G	Substitution	not targeted		97.2	98.8	100	99.2	98.7	98.6	100	100	100	97.6	98.8	99.1	93.6		NO	NO	NO		0.0541721	0.0735752	0.0528163	0.144547	0.0562286	0.0656682		INTRONIC	AAEL025363	NADPH cytochrome P450 reductase		-	c.-40878G>C	-
1	17829435	17829435	C	T	Substitution	not targeted		29.6	24.7	24.2	20.9	22.1	36.4	30.8	25.7	26.1	38.8	21.6	19.8	18		NO	NO	NO		0.0522135	0.12199	0.0510738	0.0846002	0.046772	0.136653		INTRONIC	AAEL025363	NADPH cytochrome P450 reductase		-	c.-41046G>A	-
1	17829440	17829440	A	T	Substitution	not targeted		30.2	26.6	26.1	23.9	22	38	29.1	28.3	26.7	35.9	23.9	27.2	21.1		NO	NO	NO		0.0534839	0.104213	0.0484828	0.180601	0.0504587	0.102126		INTRONIC	AAEL025363	NADPH cytochrome P450 reductase		-	c.-41051T>A	-
1	17829458	17829460	CAG	C	Deletion	not targeted		12.5	17.9	17.3	11.8	10.9	21.4	16.8	11.3	13	20.2	9	9.3	13.1		NO	NO	NO		NA	NA	NA	NA	NA	NA		INTRONIC	AAEL025363	NADPH cytochrome P450 reductase		-	c.-41071_-41070del	-
1	17829463	17829463	T	C	Substitution	not targeted		26.5	22.2	40.5	30.3	30.2	29.6	33.3	23.7	31.2	31.5	30.1	23.7	34.4		NO	NO	NO		0.0496546	0.0532923	0.0530175	0.0581607	0.053533	0.0650069		INTRONIC	AAEL025363	NADPH cytochrome P450 reductase		-	c.-41074A>G	-
1	17829468	17829468	T	A	Substitution	not targeted		9.2	4	22.2	18.3	19	7.5	16.7	9.6	17.1	9.1	19.7	11.4	18.8		NO	NO	NO		0.0475902	0.0984109	0.0554877	0.0522821	0.0617555	0.0663154		INTRONIC	AAEL025363	NADPH cytochrome P450 reductase		-	c.-41079A>T	-
1	17829468	17829468	T	G	Substitution	not targeted		13.8	20	18.1	12.7	12.1	22.6	17.8	12.3	13.2	21.6	9.9	10	13.5		NO	NO	NO		0.0487742	0.0674806	0.0467575	0.0682117	0.0454439	0.124059		INTRONIC	AAEL025363	NADPH cytochrome P450 reductase		-	c.-41079A>C	-
1	17829476	17829476	G	A	Substitution	not targeted		11.7	24	10.4	14.3	14.8	23.2	19.3	11.1	12.3	19.3	9.1	11.1	12.4		NO	NO	NO		0.0449668	0.0738737	0.04555	0.0520421	0.0460423	0.117219		INTRONIC	AAEL025363	NADPH cytochrome P450 reductase		-	c.-41087C>T	-
1	17829480	17829480	A	C	Substitution	not targeted		10.5	21.7	15.7	16.7	10.2	23.5	18.1	12.3	15.9	22.6	10.3	9.2	10.3		NO	NO	NO		0.0447838	0.0593192	0.0455983	0.069489	0.0450824	0.25448		INTRONIC	AAEL025363	NADPH cytochrome P450 reductase		-	c.-41091T>G	-
1	17829489	17829489	A	T	Substitution	not targeted		12.7	4.9	20	20.4	17.1	6.5	14.5	6.1	14.8	6.1	13.8	11.1	17.1		NO	NO	NO		0.0463224	0.124169	0.0475999	0.0500102	0.0453523	0.0847321		INTRONIC	AAEL025363	NADPH cytochrome P450 reductase		-	c.-41100T>A	-
1	17829491	17829491	A	T	Substitution	not targeted		27.4	17.5	27.9	32.1	25	24.4	31.5	20	23.3	22.5	24.2	27.9	24		NO	NO	NO		0.0477792	0.0800281	0.0563818	0.0521498	0.0494258	0.120153		INTRONIC	AAEL025363	NADPH cytochrome P450 reductase		-	c.-41102T>A	-
1	17829493	17829493	C	A	Substitution	not targeted		15	10.3	8.7	7.8	11.4	15.9	12.7	10.2	5.4	15.8	6.5	13.1	6.4		NO	NO	NO		0.049061	0.0919924	0.0623618	0.0524242	0.0581061	0.0616805		INTRONIC	AAEL025363	NADPH cytochrome P450 reductase		-	c.-41104G>T	-
1	17829502	17829502	T	A	Substitution	not targeted		17.7	15.8	10.6	9.1	14	24.4	14.1	14.5	7.8	20	11.3	13	10.8		NO	NO	NO		0.0570054	0.0730148	0.0504539	0.0539852	0.0582402	0.165344		INTRONIC	AAEL025363	NADPH cytochrome P450 reductase		-	c.-41113A>T	-
1	17829503	17829504	TA	T	Deletion	not targeted		16.9	15.8	12.3	9.1	13.3	24.4	15.5	16.4	7.7	20.8	13.6	14.1	11		NO	NO	NO		NA	NA	NA	NA	NA	NA		INTRONIC	AAEL025363	NADPH cytochrome P450 reductase		-	c.-41115del	-
1	17829514	17829514	T	C	Substitution	not targeted		29.6	21.6	19.4	12.8	18.4	34.1	24	22.6	18.6	29.3	21	21.3	17.6		NO	NO	NO		0.0468978	0.0628082	0.0519834	0.0825943	0.063622	0.12959		INTRONIC	AAEL025363	NADPH cytochrome P450 reductase		-	c.-41125A>G	-
1	17829526	17829526	T	C	Substitution	not targeted		34.2	23.8	30.6	17.1	20.4	39.6	32.9	28.6	25.9	39	26.2	28.9	22.6		NO	NO	NO		0.0468639	0.0497374	0.0525957	0.076699	0.0509468	0.0981441		INTRONIC	AAEL025363	NADPH cytochrome P450 reductase		-	c.-41137A>G	-
1	17829560	17829562	GAT	GAA	Substitution	not targeted		40.7	34.9	43.9	16.7	26.7	41.9	42.2	32.8	42.9	38.5	28.1	35.9	35.3		NO	NO	NO		0.0492361	0.724873	0.0595582	0.0561742	0.0575306	0.0708008		INTRONIC	AAEL025363	NADPH cytochrome P450 reductase		-	c.-41173A>T	-
1	17829560	17829562	GAT	GCA	Substitution	not targeted		4.9	2.3	1.5	5.6	8.9	2.3	9.4	6.6	7.9	2.2	3.1	7.8	3.5		NO	NO	NO		0.0511569	0.0521498	0.0513621	0.0974097	0.0478568	0.0655622		INTRONIC	AAEL025363	NADPH cytochrome P450 reductase		-	c.-41173_-41172delinsTG	-
1	17829562	17829562	T	A	Substitution	not targeted		45.7	37.2	45.5	22.2	34.8	44.2	51.6	39.3	50.8	40.7	31.3	43.1	38.8		NO	NO	NO		0.0482401	0.139458	0.0613952	0.0484099	0.0499225	0.05496		INTRONIC	AAEL025363	NADPH cytochrome P450 reductase		-	c.-41173A>T	-
1	17829569	17829569	G	A	Substitution	not targeted		4.7	2.4	1.6	5.7	9.1	2.2	9.8	8.1	9.7	2.2	3.2	7.9	2.5		NO	NO	NO		0.0494745	0.0587818	0.0499858	0.12399	0.0488131	0.0580962		INTRONIC	AAEL025363	NADPH cytochrome P450 reductase		-	c.-41180C>T	-
1	17829581	17829581	C	A	Substitution	not targeted		5.3	2.9	1.6	5.6	13.5	0	7.5	5.1	7.1	2.5	1.8	7.1	4.2		NO	NO	NO		0.051411	0.120967	0.184316	0.082211	0.051279	0.0583495		INTRONIC	AAEL025363	NADPH cytochrome P450 reductase		-	c.-41192G>T	-
1	17829585	17829585	A	G	Substitution	not targeted		36	35.1	39.7	18.2	26.5	36.6	39.6	26.8	46.9	34.7	22.4	40.7	28.8		NO	NO	NO		0.0567628	0.122416	0.0588017	0.0659411	0.0634913	0.0639288		INTRONIC	AAEL025363	NADPH cytochrome P450 reductase		-	c.-41196T>C	-
1	17829591	17829591	C	T	Substitution	not targeted		27.5	29.7	36	16.7	18.9	30.8	36.2	18.9	43.8	32.8	20	32.7	21.7		NO	NO	NO		0.0612902	0.117384	0.0527624	0.395968	0.0506393	0.0576645		INTRONIC	AAEL025363	NADPH cytochrome P450 reductase		-	c.-41202G>A	-
1	18877863	18877863	C	T	Substitution	Genomic_Marker		81.5	51.1	53.8	54.1	59.2	81.3	66.7	55.9	81.5	79.7	56.6	58.5	53.8		NO	NO	NO		0.184841	0.10116	0.0660726	0.350072	0.059613	0.142161		INTRONIC	AAEL025198			-	c.115-36G>A	-
1	18877881	18877881	G	A	Substitution	Genomic_Marker		83.1	60	60.3	68	69.2	78.3	75	73.4	87.3	83.3	64.8	59.7	67.5		NO	NO	NO		0.0522723	0.0634159	0.0504539	0.0534102	0.0567479	0.0909256		INTRONIC	AAEL025198			-	c.115-54C>T	-
1	18877912	18877912	C	T	Substitution	Genomic_Marker		82.6	58.7	56	48.8	62	73.1	62.6	59.8	80.2	77.2	54	54.2	64		NO	NO	NO		0.0518659	0.0575207	0.0461679	0.0732769	0.0500199	0.0774354		INTRONIC	AAEL025198			-	c.115-85G>A	-
1	18878003	18878003	A	T	Substitution	Genomic_Marker		78	80.4	51.9	57.8	71.4	78.4	60	64.6	76.5	87.7	53.8	60	68.2		NO	NO	NO		0.0533365	0.065017	0.0594238	0.0500102	0.044572	0.0666697		INTRONIC	AAEL025198			-	c.115-176T>A	-
1	19100643	19100643	C	T	Substitution	Genomic_Marker		67.3	53.2	76.2	82.3	75.6	69.7	72.5	56.9	61.4	72.5	78.9	73.2	86.7		NO	NO	NO		0.0444084	0.0637578	0.0616504	0.0499322	0.0498543	0.0536067		INTRONIC	AAEL015411	glutamine-dependent NAD(+) synthetase		-	c.24+20721C>T	-
1	19100652	19100652	C	CTCG	Insertion	Genomic_Marker		25.5	18.4	33.3	30.3	22	40.5	32.5	14.9	5.6	52.3	20.5	34.1	30.4		NO	NO	NO		NA	NA	NA	NA	NA	NA		INTRONIC	AAEL015411	glutamine-dependent NAD(+) synthetase		-	c.24+20734_24+20736dup	-
1	19100653	19100653	T	TCGC	Insertion	Genomic_Marker		30.9	25.5	30.9	34.8	37.5	16.2	33.3	38.3	42.6	18.2	55	25	50.9		NO	NO	NO		NA	NA	NA	NA	NA	NA		INTRONIC	AAEL015411	glutamine-dependent NAD(+) synthetase		-	c.24+20731_24+20732insCGC	-
1	19100673	19100673	A	C	Substitution	Genomic_Marker		30.5	31.4	35.7	46.3	38.2	20	47.2	52.1	51	21.3	56.1	34.1	59.2		NO	NO	NO		0.0527918	0.0568222	0.0462065	0.0988687	0.0454873	0.137672		INTRONIC	AAEL015411	glutamine-dependent NAD(+) synthetase		-	c.24+20751A>C	-
1	19213320	19213320	A	C	Substitution	not targeted		10.7	15.2	17.2	9.5	16.4	17.5	12.9	9.5	16	10.6	10.1	6.5	8.5		NO	NO	NO		0.0510005	0.0537394	0.048376	0.0617305	0.0541082	0.0961181		INTRONIC	AAEL015411	glutamine-dependent NAD(+) synthetase		-	c.25-50452A>C	-
1	19214215	19214215	C	T	Substitution	not targeted		8.2	9	10.8	1.6	8.7	2.3	6.9	4.5	6.7	7.6	8	6.5	4.2		NO	NO	NO		0.0581657	0.0938266	0.0467962	0.0903156	0.0507222	0.0939992		INTRONIC	AAEL015411	glutamine-dependent NAD(+) synthetase		-	c.25-49557C>T	-
1	19214230	19214230	T	C	Substitution	not targeted		22.9	20.9	18.8	13.6	17.6	15.8	25.3	24.7	19.8	24.2	16.8	20.8	11.7		NO	NO	NO		0.0549847	0.0798662	0.0475321	0.0752556	0.0607754	0.0714352		INTRONIC	AAEL015411	glutamine-dependent NAD(+) synthetase		-	c.25-49542T>C	-
1	19214236	19214236	C	T	Substitution	not targeted		11.5	13.6	3.8	24.1	16.7	14.3	20.2	24.4	20	29.7	22.3	14.7	19.4		NO	NO	NO		0.0581657	1.20783	0.0564758	0.0833461	0.0531745	0.0678917		INTRONIC	AAEL015411	glutamine-dependent NAD(+) synthetase		-	c.25-49536C>T	-
1	19214251	19214251	T	G	Substitution	not targeted		46.6	36.6	38.3	42.6	44.9	33.3	52.9	57.7	46.7	58.4	52.6	44.6	39.3		NO	NO	NO		0.0468349	0.081215	0.0467962	0.0583445	0.0454439	0.0660827		INTRONIC	AAEL015411	glutamine-dependent NAD(+) synthetase		-	c.25-49521T>G	-
1	19214319	19214320	AT	A	Deletion	not targeted		6.1	6.8	4.4	4.5	4	6.3	7.7	8.5	6.4	8.7	3.6	3.1	7.2		NO	NO	NO		NA	NA	NA	NA	NA	NA		INTRONIC	AAEL015411	glutamine-dependent NAD(+) synthetase		-	c.25-49450del	-
1	19214342	19214342	G	T	Substitution	not targeted		11.9	14.8	11.3	8.3	7.4	21.1	4.9	2.4	7.1	10.1	9.4	8.1	8.2		NO	NO	NO		0.050649	0.075013	0.0459747	0.0556259	0.0502393	0.196796		INTRONIC	AAEL015411	glutamine-dependent NAD(+) synthetase		-	c.25-49430G>T	-
1	19214405	19214405	A	C	Substitution	not targeted		9.3	15.2	10.1	5.4	7.4	14	10.2	12.6	7.2	13.3	12	6.1	15.8		NO	NO	NO		0.0475224	0.0681609	0.0490464	0.0677597	0.0506686	0.0540491		INTRONIC	AAEL015411	glutamine-dependent NAD(+) synthetase		-	c.25-49367A>C	-
1	19214443	19214443	T	C	Substitution	not targeted		10.1	12.7	10.7	9.1	8.1	9.5	5.3	13	8.5	11.1	9	5.2	10.6		NO	NO	NO		0.0534839	0.117669	0.0553841	0.0506832	0.0575306	0.0735084		INTRONIC	AAEL015411	glutamine-dependent NAD(+) synthetase		-	c.25-49329T>C	-
1	19214527	19214527	C	T	Substitution	not targeted		8.3	9.7	8.2	0	5.6	4.4	13.9	13.3	12.7	6.2	12.6	6.4	6.1		NO	NO	NO		0.0547284	1.22697	0.048376	0.238486	0.0516311	0.0624821		INTRONIC	AAEL015411	glutamine-dependent NAD(+) synthetase		-	c.25-49245C>T	-
1	19214551	19214551	T	C	Substitution	not targeted		6.1	8.6	8.5	5	5.1	8.1	4.9	12.5	12.3	9.9	15	8.2	14.4		NO	NO	NO		0.0518659	0.0763934	0.0544231	0.0507613	0.0474449	0.0615453		INTRONIC	AAEL015411	glutamine-dependent NAD(+) synthetase		-	c.25-49221T>C	-
1	19214559	19214559	C	T	Substitution	not targeted		11.4	5	11.8	12.5	6.8	5.6	7	22.4	17.2	14.3	18.8	15	16.5		NO	NO	NO		0.0475563	0.0629036	0.048376	0.0853819	0.0542853	0.122923		INTRONIC	AAEL015411	glutamine-dependent NAD(+) synthetase		-	c.25-49213C>T	-
1	19214635	19214635	C	A	Substitution	not targeted		5.9	8.3	8.9	6.4	5.2	6.9	10.6	12.6	10.2	7.9	5.5	8.3	8		NO	NO	NO		0.0536411	0.0692292	0.0625022	0.125878	0.0524193	0.101928		INTRONIC	AAEL015411	glutamine-dependent NAD(+) synthetase		-	c.25-49137C>A	-
1	19214645	19214648	AATG	A	Deletion	not targeted		0	0	4.8	2.2	4.6	0	3.4	6.3	9	0	7.2	2.1	3.4		NO	NO	NO		NA	NA	NA	NA	NA	NA		INTRONIC	AAEL015411	glutamine-dependent NAD(+) synthetase		-	c.25-49126_25-49124del	-
1	19214665	19214665	A	G	Substitution	not targeted		15	11.3	7.5	11.1	12.8	11.8	4.6	8.6	7.1	15.9	7.7	11.1	17.8		NO	NO	NO		0.0510005	0.0674806	0.0533071	0.0671155	0.0564857	0.0655622		INTRONIC	AAEL015411	glutamine-dependent NAD(+) synthetase		-	c.25-49107A>G	-
1	19214753	19214756	TCTC	T	Deletion	not targeted		3.5	4.8	10.4	9	13.1	1.5	9.7	11.5	5.7	9.2	14.2	14.7	16.7		NO	NO	NO		NA	NA	NA	NA	NA	NA		INTRONIC	AAEL015411	glutamine-dependent NAD(+) synthetase		-	c.25-49015_25-49013del	-
1	19214779	19214779	T	A	Substitution	not targeted		29.7	30	30.1	30.4	25	31.5	42.5	46	31.9	36.9	23.1	38.8	27.2		NO	NO	NO		0.0559617	0.083304	0.0573026	0.0520421	0.0489443	0.0537934		INTRONIC	AAEL015411	glutamine-dependent NAD(+) synthetase		-	c.25-48993T>A	-
1	19214884	19214884	T	C	Substitution	not targeted		9.6	20.5	10.9	6	15.6	16.7	18.4	16.9	12.8	9.2	9.7	15.6	16.4		NO	NO	NO		0.0459843	0.0487937	0.0453427	0.0727375	0.0634058	0.0750543		INTRONIC	AAEL015411	glutamine-dependent NAD(+) synthetase		-	c.25-48888T>C	-
1	20092209	20092209	C	T	Substitution	Genomic_Marker		3.8	8.3	11.8	21.4	17.9	5.9	14.6	10.3	6.9	4.5	15.9	15.4	8.5		NO	NO	NO		0.0481867	0.050527	0.0559469	0.0579671	0.0601015	0.0668824		INTRONIC	AAEL010711	eph receptor tyrosine kinase		-	c.80-53131G>A	-
1	20092228	20092228	C	G	Substitution	Genomic_Marker		33.9	51.9	42.4	40.3	55.6	60	42	37.8	40.6	49.1	57.7	52.5	55.9		NO	NO	NO		0.0449668	0.0489492	0.0619909	0.108173	0.0444854	0.112985		INTRONIC	AAEL010711	eph receptor tyrosine kinase		-	c.80-53150G>C	-
1	20092231	20092231	A	G	Substitution	Genomic_Marker		6.2	5.9	10	18.3	18.8	7.7	13.5	13	9.4	0	20.8	13.8	10.4		NO	NO	NO		0.0637377	0.0497764	0.0537541	0.0778613	0.240294	0.0636823		INTRONIC	AAEL010711	eph receptor tyrosine kinase		-	c.80-53153T>C	-
1	20092250	20092250	A	G	Substitution	Genomic_Marker		7.4	7.8	7.7	21.8	18.2	5.9	16.7	15.1	9.7	1.4	21.3	13.2	13.8		NO	NO	NO		0.0556111	0.0751317	0.0595582	0.0608553	0.0458588	0.0614302		INTRONIC	AAEL010711	eph receptor tyrosine kinase		-	c.80-53172T>C	-
1	20092301	20092301	A	G	Substitution	Genomic_Marker		8	9	10	2.3	0	2.4	0	3.9	0	3	3.9	5.6	7.4		NO	NO	NO		0.0542508	1.29143	0.0461292	0.498817	0.0469704	0.0971001		INTRONIC	AAEL010711	eph receptor tyrosine kinase		-	c.80-53223T>C	-
1	20092327	20092327	G	A	Substitution	Genomic_Marker		40.6	60.9	48	50	46.4	61.8	29.8	30.6	37.9	45.9	60.5	41.7	69.5		NO	NO	NO		0.0459071	0.139033	0.0484391	0.0671155	0.0520666	0.126389		INTRONIC	AAEL010711	eph receptor tyrosine kinase		-	c.80-53249C>T	-
1	20092350	20092350	A	G	Substitution	Genomic_Marker		38.6	44.7	46.4	41.2	40.9	50	30.4	13.5	22.4	41.8	47.6	54.5	53		NO	NO	NO		0.0501954	0.0905884	0.0458154	0.0649615	0.0536214	0.0936596		INTRONIC	AAEL010711	eph receptor tyrosine kinase		-	c.80-53272T>C	-
1	23073910	23073910	C	A	Substitution	Genomic_Marker		0	0	11.9	9.8	10.5	0	20	4.5	6	0	12.5	16.3	16.7		NO	NO	NO		0.0694024	0.121829	0.0693464	0.153125	0.0694177	0.0988633		NON_SYNONYMOUS_CODING	AAEL012964			P->Q	c.1205C>A	p.Pro4'-2Gln
1	23073943	23073943	G	A	Substitution	Genomic_Marker		0	0	13.2	9.2	7.8	0	19.7	12.1	7.6	0	15.4	13.8	7.4		NO	NO	NO		0.0691223	0.0638383	0.0697388	0.0484682	0.0959015	0.0676835		NON_SYNONYMOUS_CODING	AAEL012964			R->Q	c.1238G>A	p.Arg413Gln
1	23073997	23073997	G	A	Substitution	Genomic_Marker		20.5	12.5	14.9	14.7	17.8	11.9	3.3	3.6	6.3	23.2	14	19.8	21.7		NO	NO	NO		0.0467333	0.109898	0.0462741	0.0754985	0.0507662	0.0705606		NON_SYNONYMOUS_CODING	AAEL012964			R->K	c.1292G>A	p.Arg431Lys
1	23074094	23074094	G	A	Substitution	Genomic_Marker		0	0	11.9	13.6	12.9	0	13	22	5.2	0	15.6	7.7	8.2		NO	NO	NO		0.0681965	0.171579	0.082295	0.195452	0.0704942	0.0538819		SYNONYMOUS_CODING	AAEL012964			L->L	c.1389G>A	p.Leu463Leu
1	24200817	24200819	CCT	CTT	Substitution	not targeted		35.1	55.6	30.7	18.1	25	41.7	32.6	30.8	23.7	40.4	28.3	42.9	43.3		NO	NO	NO		0.0456562	0.0496838	0.0509175	0.0635214	0.0490902	0.0597775		INTRONIC	AAEL015559	zinc carboxypeptidase		-	c.460+2221C>T	-
1	24200819	24200819	T	C	Substitution	not targeted		21.1	15.8	13.6	9.6	20.4	13.2	9.1	13.6	15	22.4	13	12.1	17.4		NO	NO	NO		0.0493723	0.0529439	0.0469026	0.0662951	0.0605057	0.110726		INTRONIC	AAEL015559	zinc carboxypeptidase		-	c.460+2222T>C	-
1	24200845	24200847	TTG	TAG	Substitution	not targeted		11.1	14.3	2.3	7.1	6.8	12.5	3.1	7.1	1.1	11.3	5.3	2.9	3		NO	NO	NO		0.051455	0.0587818	0.0637779	0.0556259	0.0649968	0.0994963		INTRONIC	AAEL015559	zinc carboxypeptidase		-	c.460+2249T>A	-
1	24200847	24200847	G	A	Substitution	not targeted		35.6	41.3	32.8	27.1	32.5	37.5	40.9	39.8	27.2	44.7	37.2	44.3	36.2		NO	NO	NO		0.0515088	0.0777626	0.0545068	0.0492555	0.0457478	0.0735084		INTRONIC	AAEL015559	zinc carboxypeptidase		-	c.460+2250G>A	-
1	24200920	24200920	T	G	Substitution	not targeted		3.7	7.5	11	6.3	6.7	4.8	4.6	3.8	7.1	7.4	5.7	4.5	9.7		NO	NO	NO		0.0501613	0.0684557	0.0609552	0.0747601	0.0499858	0.0766316		INTRONIC	AAEL015559	zinc carboxypeptidase		-	c.460+2323T>G	-
1	24200941	24200941	G	A	Substitution	not targeted		5	5.7	4.4	11.2	9.6	5.4	8.7	4.5	8.3	4.1	3.9	3	5.6		NO	NO	NO		0.0560754	0.0507076	0.0598423	0.0600317	0.0606505	0.120382		INTRONIC	AAEL015559	zinc carboxypeptidase		-	c.460+2344G>A	-
1	24200947	24200947	G	A	Substitution	not targeted		10.4	16.3	8.1	13.2	12.7	6	10.6	7.7	2.3	5.6	5.6	5.7	12.7		NO	NO	NO		0.0486188	0.0666038	0.0494161	0.0509419	0.0483905	0.0645078		INTRONIC	AAEL015559	zinc carboxypeptidase		-	c.460+2350G>A	-
1	24200949	24200949	C	T	Substitution	not targeted		0	0	5.3	7.8	10.7	0	4.5	7	7	0	8.8	13.3	8.3		NO	NO	NO		0.135175	0.0624019	0.0713737	0.0877354	0.0832303	0.075297		INTRONIC	AAEL015559	zinc carboxypeptidase		-	c.460+2352C>T	-
1	24200981	24200981	G	C	Substitution	not targeted		32.1	24.4	25	19.5	21.7	36.7	42.3	23.8	13.4	39.6	31.4	32.4	26.3		NO	NO	NO		0.0461437	0.0810841	0.0519834	0.657242	0.0495621	0.110726		INTRONIC	AAEL015559	zinc carboxypeptidase		-	c.460+2384G>C	-
1	25506179	25506180	CA	C	Deletion	Genomic_Marker		30	28.2	9.8	7.7	8.8	17.1	11.9	15.8	18.9	13.6	3.3	3.9	11.9		NO	NO	NO		NA	NA	NA	NA	NA	NA		INTRONIC	AAEL002287	trans-prenyltransferase		-	c.471+77221del	-
1	26224616	26224616	T	C	Substitution	not targeted		13.8	32.4	27.1	32	25	26.1	31.3	27.4	31.8	20.5	33.3	25.6	25.9		NO	NO	NO		0.0478083	0.0769322	0.0477017	0.0884003	0.0478277	0.0758707		INTRONIC	AAEL015127			-	c.871-9562A>G	-
1	26224646	26224646	A	T	Substitution	Genomic_Marker		9	10	8.2	8.8	12.5	10.2	11.5	9	11.8	14.9	10.1	15.8	12.1		NO	NO	NO		0.0563176	0.0781159	0.0621112	0.0974097	0.0466221	0.0742446		INTRONIC	AAEL015127			-	c.871-9592T>A	-
1	26224673	26224673	C	A	Substitution	Genomic_Marker		23.4	37.3	38.5	37.4	37	31.6	34.2	43.4	45.3	38.8	43.8	43.7	43.3		NO	NO	NO		0.0444566	0.207398	0.0488617	0.0542016	0.0460085	0.274955		INTRONIC	AAEL015127			-	c.871-9619G>T	-
1	26224697	26224697	C	G	Substitution	Genomic_Marker		5.7	9.6	6.8	13.9	13.5	1.9	8.9	10.6	5	7.5	8.4	9.2	10.8		NO	NO	NO		0.0517729	0.0526986	0.0472269	0.0626627	0.0528752	0.180265		INTRONIC	AAEL015127			-	c.871-9643G>C	-
1	26224701	26224701	G	A	Substitution	Genomic_Marker		7.2	9.2	8.4	15.4	12.6	5.6	13.8	12.8	8.3	8.1	8.3	8.4	10.6		NO	NO	NO		0.0524977	0.0528212	0.0549107	0.0675973	0.0579522	0.169931		INTRONIC	AAEL015127			-	c.871-9647C>T	-
1	26224743	26224743	C	T	Substitution	Genomic_Marker		6.8	13	10.1	12.7	8.1	16.7	6	4.7	6.7	9.4	8.2	10	11.7		NO	NO	NO		0.0482158	0.083304	0.0450535	0.0981169	0.053042	0.122548		INTRONIC	AAEL015127			-	c.871-9689G>A	-
1	26224752	26224752	T	C	Substitution	Genomic_Marker		62.3	71.4	68.6	76.9	72.7	70	68.9	65	69.3	78	79.8	76.5	72.1		NO	NO	NO		0.0472172	0.0661332	0.0492215	0.0871405	0.0444662	0.0939992		INTRONIC	AAEL015127			-	c.871-9698A>G	-
1	26224755	26224755	G	T	Substitution	Genomic_Marker		7.6	4.9	4.1	3.1	3.5	2	1.9	0.7	2.8	12.2	7.4	7.4	6		NO	NO	NO		0.0511227	0.166668	0.0477017	0.0709798	0.0481187	0.220916		INTRONIC	AAEL015127			-	c.871-9701C>A	-
1	26224773	26224773	T	C	Substitution	Genomic_Marker		6.7	9.7	8.4	7.2	11.4	13.6	2.6	2.7	5.3	7.2	2.7	7	7.7		NO	NO	NO		0.051455	0.0804565	0.0471979	0.0736164	0.0578083	0.0652037		INTRONIC	AAEL015127			-	c.871-9719A>G	-
1	26224775	26224775	C	A	Substitution	Genomic_Marker		9.7	3.6	6.9	0.7	2.7	2.3	1.3	1.8	3.9	12	7.5	5.4	4.2		NO	NO	NO		0.0480896	0.0641402	0.0469413	0.0706782	0.0526643	0.104776		INTRONIC	AAEL015127			-	c.871-9721G>T	-
1	26224790	26224790	T	C	Substitution	Genomic_Marker		60.4	69.2	72.3	76.1	71.3	67.5	70.2	72.5	71.7	77	77.2	75.6	68.5		NO	NO	NO		0.0483711	0.099076	0.0492215	0.168316	0.0452126	0.0883098		INTRONIC	AAEL015127			-	c.871-9736A>G	-
1	26224808	26224808	G	A	Substitution	Genomic_Marker		11.2	10	9.8	11.1	9.1	12	11.4	21.7	10.6	12.8	12.7	10.1	6.8		NO	NO	NO		0.0542508	0.162923	0.0552953	0.0557444	0.05611	0.0839516		INTRONIC	AAEL015127			-	c.871-9754C>T	-
1	26224839	26224839	T	A	Substitution	Genomic_Marker		62.2	75.7	75.9	76.1	66.2	66.7	66.2	72.6	64.2	75.5	81.5	80.5	70.3		NO	NO	NO		0.0451451	0.0502295	0.0539114	0.0619458	0.0458926	0.0711179		INTRONIC	AAEL015127			-	c.871-9785A>T	-
1	26475023	26475023	T	C	Substitution	Genomic_Marker		53.7	75	85	64.5	62	75	75.5	69	85.3	52.7	85.7	64.1	45.6		NO	NO	NO		0.0470381	0.564506	0.047566	0.0552953	0.0653703	1.4353		INTRONIC	AAEL013823	calcium/calmodulin dependent protein kinase ii		-	c.-124432A>G	-
1	26475090	26475090	G	A	Substitution	Genomic_Marker		22.4	12.7	9.1	9	5.9	0	17.5	13	21.5	10.7	6.5	7.7	9.9		NO	NO	NO		0.0451836	0.0883098	2.65754	0.0557444	0.0460085	0.126		INTRONIC	AAEL013823	calcium/calmodulin dependent protein kinase ii		-	c.-124499C>T	-
1	26475093	26475093	C	A	Substitution	Genomic_Marker		20.8	36.4	36.5	18.8	23.1	35.7	21.9	10.6	36.5	26.6	9.1	29.2	17.9		NO	NO	NO		0.0459071	0.0659613	0.0450535	0.723998	0.0481381	0.186066		INTRONIC	AAEL013823	calcium/calmodulin dependent protein kinase ii		-	c.-124502G>T	-
1	26475108	26475110	TCT	TTC	Substitution	Genomic_Marker		44.2	50	41.4	32.5	34.3	40.4	35.6	26.7	48.4	33.3	19.1	42.2	23.1		NO	NO	NO		0.0520029	0.059927	0.0549994	0.0673943	0.0480314	0.202566		INTRONIC	AAEL013823	calcium/calmodulin dependent protein kinase ii		-	c.-124519_-124518delinsGA	-
1	26475108	26475110	TCT	TTT	Substitution	Genomic_Marker		15.4	19	41.4	45	44.8	27.7	44.1	42.2	33.9	31	70.2	31.1	34.6		NO	NO	NO		0.0534839	0.129614	0.0456562	0.0618507	0.0463853	2.73119		INTRONIC	AAEL013823	calcium/calmodulin dependent protein kinase ii		-	c.-124518G>A	-
1	26475126	26475126	A	C	Substitution	Genomic_Marker		22.2	40.4	43.1	55.4	44.6	31.7	51.9	52.1	49.1	34.7	76.2	39.1	40.3		NO	NO	NO		0.0464868	0.0571589	0.0467575	0.132085	0.0449572	2.69146		INTRONIC	AAEL013823	calcium/calmodulin dependent protein kinase ii		-	c.-124535T>G	-
1	26661610	26661610	T	C	Substitution	not targeted		40.9	35.5	27.5	40.6	41.3	35.5	39.3	40	39.5	44.7	46.8	43.2	33.3		NO	NO	NO		0.0511569	0.0498348	0.0535625	0.232354	0.0515773	0.0674451		INTRONIC	AAEL017391			-	c.7245+3469A>G	-
1	26844079	26844079	C	T	Substitution	Genomic_Marker		17.6	12.2	17.6	8.8	16.7	5.7	0	9.3	6.6	22.6	5.9	7.8	7.1		NO	NO	NO		0.0488617	0.0538574	0.0463804	1.83224	0.0487451	0.136653		INTRONIC	AAEL013600	integrin alpha-ps		-	c.312-4574C>T	-
1	26844110	26844110	A	C	Substitution	Genomic_Marker		48.3	79.1	71.8	73.4	75	76.2	88.6	72.7	78.3	65.6	88.4	87	68.4		NO	NO	NO		0.183785	0.145463	0.0847638	0.0625824	0.0451354	0.0570004		INTRONIC	AAEL013600	integrin alpha-ps		-	c.312-4543A>C	-
1	26844168	26844168	T	C	Substitution	Genomic_Marker		15.7	6.5	9.8	1.9	5.7	10	9.4	11.8	9.1	13.3	0	1.9	16.1		NO	NO	NO		0.0469994	0.0597226	0.0502344	0.0885228	0.05611	0.66284		INTRONIC	AAEL013600	integrin alpha-ps		-	c.312-4485T>C	-
1	28082235	28082235	A	AG	Insertion	Genomic_Marker		42	41.9	28.6	28.8	35.7	46.5	25.6	22.9	22	37.2	32.4	22.8	30.4		NO	NO	NO		NA	NA	NA	NA	NA	NA		INTRONIC	AAEL027520			-	c.41+2615dup	-
1	28082253	28082253	C	A	Substitution	Genomic_Marker		4.9	4.8	7.2	5.2	19.2	10.6	4.2	2	0	13.7	7.5	5.5	11.1		NO	NO	NO		0.0639339	0.0713533	0.0482061	0.115114	0.0461147	0.0774354		INTRONIC	AAEL027520			-	c.41+2629C>A	-
1	28082255	28082255	C	T	Substitution	Genomic_Marker		4.8	4.6	7.2	5.1	18.5	9.1	4.2	1.9	0	12.7	7.5	5.3	9.4		NO	NO	NO		0.0651886	0.0642308	0.0487742	0.114848	0.0446154	0.0925349		INTRONIC	AAEL027520			-	c.41+2631C>T	-
1	28082257	28082257	T	C	Substitution	Genomic_Marker		6.5	6.1	8.3	6.2	17.9	9.1	4.2	2	0	14.8	9.8	5.3	11.5		NO	NO	NO		0.0636371	0.0519442	0.054118	0.114345	0.0449861	0.0610452		INTRONIC	AAEL027520			-	c.41+2633T>C	-
1	28082339	28082341	AAG	ACA	Substitution	Genomic_Marker		17.1	17.1	11.3	16.4	6.7	24.2	16.7	9.3	10.5	19.6	5.9	15.2	9.3		NO	NO	NO		0.0635617	0.0507906	0.0478423	0.0587769	0.0552509	0.0557098		INTRONIC	AAEL027520			-	c.41+2716_41+2717delinsCA	-
1	29237568	29237568	C	T	Substitution	Gene		12.5	11.5	10.3	16.4	23.9	8.3	40.7	17.6	15	14.3	11.3	31.4	5.5		NO	NO	NO		0.0612902	0.0515283	0.0521792	0.560888	0.052238	0.913569		SYNONYMOUS_CODING	AAEL026142			D->D	c.144C>T	p.Asp48Asp
1	29237586	29237586	T	C	Substitution	Gene		25.5	24.2	13.2	16.2	21.3	22	15.8	17.5	16.2	35.3	11.7	18	38		NO	NO	NO		0.053705	0.0605556	0.0537541	0.162065	0.0460423	0.078709		SYNONYMOUS_CODING	AAEL026142			F->F	c.162T>C	p.Phe54Phe
1	29237592	29237592	G	A	Substitution	Gene		19.6	9.3	3.7	5.3	8.5	15.6	10.2	20	11.1	13.7	6.2	3.8	11		NO	NO	NO		0.0461437	0.057858	0.0525467	0.0545166	0.0477162	0.0633908		SYNONYMOUS_CODING	AAEL026142			T->T	c.168G>A	p.Thr56Thr
1	29237595	29237595	G	A	Substitution	Gene		18.4	12	3.6	5.1	8.5	14.3	12.9	18.6	13.3	13.2	6.1	4	11.4		NO	NO	NO		0.0485896	0.0659613	0.0549107	0.0658299	0.0493577	0.0687761		SYNONYMOUS_CODING	AAEL026142			Q->Q	c.171G>A	p.Gln57Gln
1	29237595	29237595	G	T	Substitution	Gene		4.1	8	8.4	6.4	8.5	0	3.2	2.3	2.7	11.3	3	2	11.4		NO	NO	NO		0.048308	0.126371	0.105224	0.164773	0.0444614	0.0606855		NON_SYNONYMOUS_CODING	AAEL026142			Q->H	c.171G>T	p.Gln57His
1	29237607	29237607	C	G	Substitution	Gene		13.8	12.4	4.5	5	7	13.2	13.1	25.5	14.6	10.7	6.9	0	8.9		NO	NO	NO		0.05315	0.109898	0.0655874	0.049095	0.0521204	0.750679		SYNONYMOUS_CODING	AAEL026142			G->G	c.183C>G	p.Gly61Gly
1	29237607	29237607	C	T	Substitution	Gene		6.9	9	7.9	8.8	7	1.9	4.9	0	3.7	21.4	4.2	7.8	16.8		NO	NO	NO		0.0581657	0.144469	0.0481139	0.36177	0.0494258	0.0526692		SYNONYMOUS_CODING	AAEL026142			G->G	c.183C>T	p.Gly61Gly
1	29237658	29237658	C	A	Substitution	Gene		8.8	11.6	7.4	15.8	20	3.8	32.3	13.1	21.8	11.7	21.4	20.9	10.2		NO	NO	NO		0.0581657	0.0582005	0.0484051	0.0877354	0.0515773	0.0531107		SYNONYMOUS_CODING	AAEL026142			P->P	c.234C>A	p.Pro78Pro
1	29237670	29237670	G	A	Substitution	Gene		13.6	15.3	7.8	3.8	2	14.3	13.3	26.2	23.9	15.9	2.6	8.5	6.7		NO	NO	NO		0.0527918	0.0560803	0.0559469	0.0521498	0.053312	0.0586973		SYNONYMOUS_CODING	AAEL026142			K->K	c.246G>A	p.Lys82Lys
1	29237676	29237676	G	T	Substitution	Gene		13.2	17.8	8	3.7	2.1	17	15.3	24.6	23.9	15	1.4	8	6.6		NO	NO	NO		0.0508492	0.055463	0.0549994	0.048308	0.0531107	0.0562731		SYNONYMOUS_CODING	AAEL026142			S->S	c.252G>T	p.Ser84Ser
1	29237677	29237677	T	C	Substitution	Gene		0	11.4	2.8	11.3	12.8	6.7	1.6	0	1.5	10.2	4.4	4.2	9.8		NO	NO	NO		0.446773	0.0797566	0.237922	0.0692852	0.665144	0.0776639		NON_SYNONYMOUS_CODING	AAEL026142			Y->H	c.253T>C	p.Tyr85His
1	29237709	29237709	T	C	Substitution	Gene		2	15.9	10.9	7.5	20.5	16.3	4.5	7.3	13.4	5.2	5.9	10.8	10.8		NO	NO	NO		0.0645834	0.0502295	0.0683743	0.0501613	0.0487159	0.0685421		SYNONYMOUS_CODING	AAEL026142			H->H	c.285T>C	p.His95His
1	29237713	29237713	A	G	Substitution	Gene		18.5	7.9	7.7	23.5	15.4	12.5	13.6	5.9	6.3	25	13.2	20.3	25		NO	NO	NO		0.0444566	0.082295	0.0485799	0.0489249	0.0492215	0.0617906		NON_SYNONYMOUS_CODING	AAEL026142			I->V	c.289A>G	p.Ile97Val
1	29237715	29237715	T	A	Substitution	Gene		18.5	9.4	9.7	23.5	13.2	17.1	9.5	5.7	6.3	25.4	15.4	25.4	26.8		NO	NO	NO		0.045068	0.0598223	0.0651583	0.0770567	0.0477162	0.0586029		SYNONYMOUS_CODING	AAEL026142			I->I	c.291T>A	p.Ile97Ile
1	29237724	29237724	G	C	Substitution	Gene		0	0	6.1	17.1	12.2	0	4.6	2	3.3	0	6.8	10.9	12.5		NO	NO	NO		0.0526839	0.0535281	0.116651	0.0733798	0.133577	0.0767871		SYNONYMOUS_CODING	AAEL026142			P->P	c.300G>C	p.Pro1'-'-Pro
1	29237724	29237724	G	T	Substitution	Gene		14	14.8	3	7.1	0	12.8	4.6	4	1.6	23.2	9.1	14.1	15.9		NO	NO	NO		0.0704125	0.500134	0.0661636	0.0652592	0.0453523	0.0662091		SYNONYMOUS_CODING	AAEL026142			P->P	c.300G>T	p.Pro1'-'-Pro
1	29237727	29237727	T	C	Substitution	Gene		5.2	16.1	10.8	7.5	16.3	11.4	4.4	11.8	15.3	7.1	5	8.2	13.1		NO	NO	NO		0.0445672	0.0532923	0.0463418	0.0516115	0.0531745	0.0617906		SYNONYMOUS_CODING	AAEL026142			D->D	c.303T>C	p.Asp1'-1Asp
1	29237730	29237730	A	T	Substitution	Gene		50.9	70	37.7	61.2	48.8	54.5	59.4	53.8	68.4	62.3	45	67.9	57.3		NO	NO	NO		0.044909	0.109099	0.0561693	0.0508638	0.0450824	0.0796366		NON_SYNONYMOUS_CODING	AAEL026142			E->D	c.306A>T	p.Glu1'-2Asp
1	29237736	29237736	G	A	Substitution	Gene		13.5	19.7	8.6	21	17.8	9.5	20.3	15.7	15	15.4	16.7	25.5	7		NO	NO	NO		0.0500882	0.0572729	0.0519834	0.0721525	0.0573918	0.0692852		SYNONYMOUS_CODING	AAEL026142			A->A	c.312G>A	p.Ala1'-4Ala
1	29237739	29237739	T	C	Substitution	Gene		50.9	70	33.3	58.1	50	54.8	59.4	51	67.8	63.3	42.9	68.6	63		YES	NO	NO		0.0457141	0.167938	0.0553841	0.048609	0.0449572	0.147721		SYNONYMOUS_CODING	AAEL026142			P->P	c.315T>C	p.Pro1'-5Pro
1	29237763	29237763	A	G	Substitution	Gene		56.6	58.2	32.8	65.5	53.1	48.9	64.9	50.9	68.7	67.3	44.2	62.7	56.9		NO	NO	NO		0.0568964	1.41177	0.0496157	0.059937	0.0457141	0.0625874		SYNONYMOUS_CODING	AAEL026142			P->P	c.339A>G	p.Pro113Pro
1	29237787	29237787	G	T	Substitution	Gene		0	0	4.7	15.4	12.3	0	1.8	5.5	4	0	4.5	5.1	11.7		NO	NO	NO		0.0805715	0.0632199	0.0778665	0.0618507	0.0979264	0.0642711		SYNONYMOUS_CODING	AAEL026142			S->S	c.363G>T	p.Ser121Ser
1	29237790	29237790	G	T	Substitution	Gene		1.8	7.4	7.6	21.8	15.3	4	5.1	8.9	12.3	6.8	4.9	6.6	11.4		NO	NO	NO		0.0481236	0.0674806	0.0536263	0.0513279	0.0464191	0.0689695		SYNONYMOUS_CODING	AAEL026142			L->L	c.366G>T	p.Leu122Leu
1	29237793	29237793	G	A	Substitution	Gene		2	7.6	9.4	22.2	16.9	4.2	5.2	8.6	12.3	7	4.8	6.7	11		NO	NO	NO		0.0473383	0.0635315	0.0523801	0.0584339	0.0469413	0.0739201		SYNONYMOUS_CODING	AAEL026142			G->G	c.369G>A	p.Gly123Gly
1	29237799	29237799	A	G	Substitution	Gene		46.8	32.8	16.7	36	36	15.6	26.4	25	24.7	39	30.2	34.5	26.8		NO	NO	NO		0.0443988	0.230017	0.333529	0.152606	0.0475514	0.0832514		SYNONYMOUS_CODING	AAEL026142			G->G	c.375A>G	p.Gly125Gly
1	29237800	29237803	GTTC	GCAC	Substitution	Gene		45.7	30.5	17.2	34.7	35.4	11.4	28	21.8	23.3	40	31	33.9	24.6		NO	NO	NO		0.0463611	0.0986398	0.824169	0.0759431	0.0505563	0.0706577		NON_SYNONYMOUS_CODING	AAEL026142			VL->AL	c.377_378delinsCA	p.Val126Ala
1	29237800	29237803	GTTC	GCTT	Substitution	Gene		2.2	6.8	10.3	24.5	20.8	4.5	4	9.1	13.7	7.5	4.8	10.7	12.3		NO	NO	NO		0.0489249	0.0609003	0.0526594	0.0498543	0.0462935	0.0627028		NON_SYNONYMOUS_CODING	AAEL026142			VL->AL	c.377_379delinsCTT	p.Val126Ala
1	29237801	29237801	T	C	Substitution	Gene		47.8	36.7	26.7	60	54	15.9	31.4	30.4	36	46.3	34.9	44.6	35.3		NO	NO	NO		0.0446635	2.0455	0.368648	0.0752556	0.0534642	0.0656682		NON_SYNONYMOUS_CODING	AAEL026142			V->A	c.377T>C	p.Val126Ala
1	29237805	29237805	A	C	Substitution	Gene		42	32.3	15.9	38	37.5	11.1	29.4	21.4	23.4	40	31.7	35.7	24.6		NO	NO	NO		0.0474885	0.551665	0.46736	0.0628735	0.0528752	0.0777574		SYNONYMOUS_CODING	AAEL026142			L->L	c.381A>C	p.Leu127Leu
1	29237808	29237808	C	A	Substitution	Gene		42.3	29.7	15.9	41.5	40.8	11.4	30.9	23.2	24.1	37.8	32.5	34.4	23.9		NO	NO	NO		0.0460809	1.20475	0.474851	0.066199	0.0517974	0.0675516		SYNONYMOUS_CODING	AAEL026142			G->G	c.384C>A	p.Gly128Gly
1	29237814	29237814	C	T	Substitution	Gene		0	0	6.2	14.5	15.7	0	1.7	6.7	3.6	0	7.3	9	9.7		NO	NO	NO		0.0913166	0.0548319	0.0881449	0.056936	0.0667963	0.145196		SYNONYMOUS_CODING	AAEL026142			P->P	c.390C>T	p.Pro13'-Pro
1	29237826	29237826	T	C	Substitution	Gene		11.3	8.6	4.1	1.7	10.5	2.2	10.6	4.3	2.1	16.4	6.8	12.3	10.9		NO	NO	NO		0.051455	0.0645028	0.0487742	0.0539852	0.0485265	0.0739201		SYNONYMOUS_CODING	AAEL026142			A->A	c.402T>C	p.Ala134Ala
1	29237852	29237852	A	C	Substitution	Gene		0	1.1	4.7	11.1	14.3	0	4.3	5.6	4.1	0	7.5	8.2	7.5		NO	NO	NO		0.0643013	0.0535281	0.0847638	0.112141	0.07796	0.283237		NON_SYNONYMOUS_CODING	AAEL026142			K->T	c.428A>C	p.Lys143Thr
1	29237853	29237853	G	A	Substitution	Gene		10.6	15.2	7	6.3	9.4	7.4	4.3	12.7	13.4	21	7.8	15.1	11.5		NO	NO	NO		0.0496011	0.0988306	0.0509517	0.0505807	0.045415	0.0662091		SYNONYMOUS_CODING	AAEL026142			K->K	c.429G>A	p.Lys143Lys
1	29237871	29237871	G	A	Substitution	Gene		7.7	8	5.2	2.4	5.7	1.6	2.5	3.9	2.8	13.5	9.1	13.8	12.1		NO	NO	NO		0.0553841	0.0634159	0.0472269	0.0978937	0.0460085	0.0905135		SYNONYMOUS_CODING	AAEL026142			T->T	c.447G>A	p.Thr149Thr
1	29237874	29237874	G	A	Substitution	Gene		15	10.2	8.4	14.6	21.4	9.2	13.1	13.8	15	8	15.5	14.8	6.3		NO	NO	NO		0.049061	0.0592047	0.0489589	0.160132	0.0457478	0.0586029		SYNONYMOUS_CODING	AAEL026142			V->V	c.450G>A	p.Val15'-Val
1	29237877	29237877	G	A	Substitution	Gene		31.5	20.9	12.1	21.2	26	22.7	31.7	29.6	36.6	22.8	21.3	20.9	14.4		NO	NO	NO		0.0475224	0.055463	0.0479005	0.0728556	0.0464481	0.0802945		SYNONYMOUS_CODING	AAEL026142			V->V	c.453G>A	p.Val151Val
1	29237880	29237880	C	G	Substitution	Gene		1.1	0	4	8.8	12.3	0	5.1	4.8	1.8	0	4.8	7.9	10.1		NO	NO	NO		0.0646237	0.0503027	0.0594238	0.0589957	0.0588266	0.0732512		SYNONYMOUS_CODING	AAEL026142			V->V	c.456C>G	p.Val152Val
1	29237883	29237883	T	C	Substitution	Gene		1.1	0	4	9	12	0	4.8	4.7	1.8	0	4.7	8	9.4		NO	NO	NO		0.0607904	0.050527	0.065446	0.0629789	0.0614252	0.0802945		SYNONYMOUS_CODING	AAEL026142			S->S	c.459T>C	p.Ser153Ser
1	29237886	29237886	C	G	Substitution	Gene		10	6.8	10.9	11.8	20	5.6	7.5	9.8	4.3	16.3	14.5	22.7	23.8		NO	NO	NO		0.0508492	0.0490707	0.0513181	0.0570697	0.0470817	0.0644172		SYNONYMOUS_CODING	AAEL026142			G->G	c.462C>G	p.Gly154Gly
1	29237904	29237904	C	A	Substitution	Gene		36.8	27.5	22.2	26.8	35.4	31.9	38.2	33.3	44.4	33.8	35.7	41.4	32.6		NO	NO	NO		0.0483711	0.0513377	0.0530175	0.0559568	0.054561	0.0768856		SYNONYMOUS_CODING	AAEL026142			G->G	c.480C>A	p.Gly16'-Gly
1	29237928	29237928	G	A	Substitution	Gene		10.8	4.1	3.8	5.8	2.4	13.3	14.1	11.5	14.5	13.2	3.4	4.1	6.8		NO	NO	NO		0.0452607	0.0662395	0.0516898	0.0997695	0.0533906	0.102565		SYNONYMOUS_CODING	AAEL026142			K->K	c.504G>A	p.Lys168Lys
1	29237937	29237937	C	A	Substitution	Gene		35.1	26.9	24.8	26.7	43.2	37.2	34.8	35.6	41.1	34.8	31	43.4	27.5		NO	NO	NO		0.0492118	0.0645028	0.0574661	0.0788652	0.0644524	0.0590853		SYNONYMOUS_CODING	AAEL026142			G->G	c.513C>A	p.Gly171Gly
1	29237942	29237942	A	G	Substitution	Gene		2.1	6.8	3.5	2.6	1.2	2.7	2.9	6.3	11.8	6.5	0	1.9	0		NO	NO	NO		0.0472511	0.0782771	0.0586774	0.0494112	0.0480896	0.156879		NON_SYNONYMOUS_CODING	AAEL026142			K->R	c.518A>G	p.Lys173Arg
1	29237949	29237949	C	T	Substitution	Gene		42.6	33.6	34.7	47.9	53.3	44.3	36.6	40	57.8	38.4	39.8	36.2	38.8		NO	NO	NO		0.0470381	0.0548319	0.0552953	0.0605856	0.0506686	0.147355		SYNONYMOUS_CODING	AAEL026142			I->I	c.525C>T	p.Ile175Ile
1	29237954	29237954	T	C	Substitution	Gene		0	0	8.8	9.8	10.4	0	4.1	1	2.2	0	6.2	4.9	11		NO	NO	NO		0.070765	0.169399	0.0700092	0.060321	0.0767923	0.0749149		NON_SYNONYMOUS_CODING	AAEL026142			I->T	c.530T>C	p.Ile177Thr
1	29237958	29237958	C	T	Substitution	Gene		2.1	4.7	2.6	2.5	1	2.9	2.7	10.5	13.3	6.8	0	2	1.8		NO	NO	NO		0.0497958	0.0871458	0.0544231	0.066614	0.0469075	0.0831146		SYNONYMOUS_CODING	AAEL026142			A->A	c.534C>T	p.Ala178Ala
1	29237965	29237967	GAG	GCC	Substitution	Gene		12.2	1.5	1.8	5.5	1	9.5	9.8	4	11.9	6.5	2.4	2.9	1.7		NO	NO	NO		0.0462548	0.0530665	0.0545068	0.0512204	0.0464819	0.147947		NON_SYNONYMOUS_CODING	AAEL026142			E->A	c.542_543delinsCC	p.Glu181Ala
1	29237965	29237967	GAG	GCG	Substitution	Gene		8.9	18.4	9.1	21.1	22.2	17.5	17.1	19.2	20.7	3.7	19.3	24.5	8		NO	NO	NO		0.0517729	0.0628082	0.0466269	0.108357	0.0471446	0.0552608		NON_SYNONYMOUS_CODING	AAEL026142			E->A	c.542A>C	p.Glu181Ala
1	29237976	29237976	C	T	Substitution	Gene		38.1	29.1	22.1	28.5	32.4	41.7	36.4	32.3	42.5	30.9	24.4	39.8	25.3		NO	NO	NO		0.0468978	0.0585383	0.060356	0.0559568	0.0489054	0.0546693		SYNONYMOUS_CODING	AAEL026142			C->C	c.552C>T	p.Cys184Cys
1	29237988	29237988	A	G	Substitution	Gene		43.3	38	22	40.3	38.7	47.1	36.2	34	44.1	21.8	23.5	31.1	28.2		NO	NO	NO		0.0523752	0.0666038	0.0522282	0.0620961	0.052238	0.0755191		SYNONYMOUS_CODING	AAEL026142			R->R	c.564A>G	p.Arg188Arg
1	29238003	29238003	C	T	Substitution	Gene		51.7	47.3	32.8	41.9	40	55.4	39.8	39.6	47.4	43.7	26.7	40.6	39.9		NO	NO	NO		0.0523262	0.066533	0.0552953	0.067298	0.0484536	0.0537934		SYNONYMOUS_CODING	AAEL026142			D->D	c.579C>T	p.Asp193Asp
1	29238037	29238037	G	A	Substitution	Gene		6.1	6.8	10.1	2.4	5.5	5.6	2	5.9	3.3	8.5	5.8	11.4	11.3		NO	NO	NO		0.0524977	0.0495865	0.054118	0.056936	0.0542016	0.0706577		NON_SYNONYMOUS_CODING	AAEL026142			A->T	c.613G>A	p.Ala2'-5Thr
1	29238045	29238045	G	A	Substitution	Gene		13.8	24.3	7.9	7	13.3	19.7	15.8	16	15.6	21.3	5.8	9.5	13.7		NO	NO	NO		0.0476532	0.0624019	0.0491923	0.251603	0.0464191	0.0636823		SYNONYMOUS_CODING	AAEL026142			L->L	c.621G>A	p.Leu2'-7Leu
1	29238049	29238049	A	C	Substitution	Gene		6.4	7.3	8.8	2.9	7	7	2.1	4.8	2.5	8.4	4.8	12.1	13.4		NO	NO	NO		0.0559617	0.0515283	0.0596977	0.0693667	0.0532383	0.0575207		NON_SYNONYMOUS_CODING	AAEL026142			K->Q	c.625A>C	p.Lys2'-9Gln
1	29238075	29238075	C	T	Substitution	Gene		4.3	7.1	8.3	1.9	13.6	9	4.7	5.3	2.7	11.8	3.7	13.1	14.8		NO	NO	NO		0.0526202	0.108792	0.0491194	0.0856145	0.0451836	0.0623718		SYNONYMOUS_CODING	AAEL026142			C->C	c.651C>T	p.Cys217Cys
1	29238087	29238087	T	C	Substitution	Gene		49.5	58.4	40.5	40.2	53.6	62.5	48.9	52.3	57.8	52.7	43.7	49.5	54.2		NO	NO	NO		0.0480896	0.050981	0.0456851	0.0687863	0.0541082	0.0739201		SYNONYMOUS_CODING	AAEL026142			N->N	c.663T>C	p.Asn221Asn
1	29238132	29238132	A	C	Substitution	Gene		50	54.2	35.3	39.8	44.2	63.2	50.5	47.3	44.2	62.6	47.7	46.9	52.8		NO	NO	NO		0.0506832	0.0626978	0.0451451	0.0874326	0.0452415	0.121737		SYNONYMOUS_CODING	AAEL026142			L->L	c.708A>C	p.Leu236Leu
1	29238145	29238145	T	A	Substitution	Gene		7.8	4.7	10.8	15.6	15	11.6	17.4	10.1	9.7	4.7	22	14.4	9.4		NO	NO	NO		0.0468978	0.075013	0.0508443	0.0592993	0.0509468	0.059912		NON_SYNONYMOUS_CODING	AAEL026142			S->T	c.721T>A	p.Ser241Thr
1	29238153	29238153	C	T	Substitution	Gene		0	0	5.6	10.8	10.5	0	4.4	1.2	8.2	0	8.9	10.7	11.5		NO	NO	NO		0.0756845	0.0573968	0.0786778	0.0574612	0.0895197	0.130381		SYNONYMOUS_CODING	AAEL026142			C->C	c.729C>T	p.Cys243Cys
1	29238159	29238159	A	C	Substitution	Gene		52.4	50.6	42.7	49.5	53.3	58.7	55.8	51.7	60.4	50.5	43.4	44.4	47.1		NO	NO	NO		0.0567628	0.0571589	0.0516555	0.0671155	0.054369	0.201405		SYNONYMOUS_CODING	AAEL026142			T->T	c.735A>C	p.Thr245Thr
1	29238162	29238162	C	T	Substitution	Gene		5	4.5	4.5	2.1	3.3	6.3	4.7	8.7	12.5	1.9	1.4	2.4	0		NO	NO	NO		0.0557247	0.0784904	0.0535625	0.0548516	0.0489054	0.0704738		SYNONYMOUS_CODING	AAEL026142			I->I	c.738C>T	p.Ile246Ile
1	29238165	29238165	G	T	Substitution	Gene		11.9	26.1	9.7	10.3	13.8	24.4	14.1	13.4	13.7	17.5	5.5	8.3	12.9		NO	NO	NO		0.045068	0.0847427	0.0460616	0.215204	0.0482303	0.0699123		SYNONYMOUS_CODING	AAEL026142			S->S	c.741G>T	p.Ser247Ser
1	29238183	29238183	G	A	Substitution	Gene		50	55.6	36.5	43.4	47.8	64.4	50	43.8	41.2	63.5	40.6	53	48.2		NO	NO	NO		0.0495086	0.0537394	0.0453572	0.0665026	0.0445961	0.0665532		SYNONYMOUS_CODING	AAEL026142			P->P	c.759G>A	p.Pro253Pro
1	29238203	29238205	AGA	AAA	Substitution	Gene		11.7	1.1	10.1	26.7	17.6	8.8	16	12.2	7	2.9	23.1	17.7	11.4		NO	NO	NO		0.0562088	0.0759121	0.052287	0.0543	0.0471446	0.0630693		SYNONYMOUS_CODING	AAEL026142			-	c.780G>A	p.Gln26'-Gln
1	29238205	29238205	A	C	Substitution	Gene		40.3	58.7	41.4	29.5	48.9	65.2	48.4	41.8	54	60.2	30.3	47.5	50.9		NO	NO	NO		0.0457575	0.0516311	0.0540541	0.0505807	0.0466221	0.0554927		SYNONYMOUS_CODING	AAEL026142			R->R	c.781A>C	p.Arg261Arg
1	29238213	29238213	T	C	Substitution	Gene		57.3	61.8	50	56.9	65.1	71.6	65.6	52.1	61.4	62.9	52.2	66.2	64.5		NO	NO	NO		0.0509273	0.0490318	0.0460616	0.0503222	0.0517974	0.0525271		SYNONYMOUS_CODING	AAEL026142			F->F	c.789T>C	p.Phe263Phe
1	29238231	29238231	A	G	Substitution	Gene		18.5	22.6	11.2	12.5	11.9	17.3	25	30.4	30	27.3	6.4	13.9	16.8		NO	NO	NO		0.0527918	0.21232	0.0646792	0.0775392	0.045415	0.0617906		SYNONYMOUS_CODING	AAEL026142			R->R	c.807A>G	p.Arg269Arg
1	29238240	29238240	A	G	Substitution	Gene		32.4	23.9	20.9	18.6	29.8	31.5	31.2	38.9	39.5	34.1	18.9	33.3	38.1		NO	NO	NO		0.0487062	0.0589907	0.0635516	0.0643819	0.053042	0.0638232		SYNONYMOUS_CODING	AAEL026142			G->G	c.816A>G	p.Gly272Gly
1	29238243	29238243	C	T	Substitution	Gene		50.6	57.8	39.8	52.5	62.4	59.6	64.4	52.5	60.9	59.1	48.6	63.4	56.4		NO	NO	NO		0.0489249	0.0693413	0.0480557	0.0537443	0.047411	0.0564016		SYNONYMOUS_CODING	AAEL026142			F->F	c.819C>T	p.Phe273Phe
1	29238249	29238249	T	A	Substitution	Gene		8.5	3.5	10.1	6.8	14.1	14.5	4.8	5.1	8.4	7.8	10	18.1	23.2		NO	NO	NO		0.0481867	0.0600217	0.048376	0.074193	0.0643869	0.0545807		SYNONYMOUS_CODING	AAEL026142			V->V	c.825T>A	p.Val275Val
1	29238252	29238252	C	T	Substitution	Gene		8.4	3.5	9.2	6.8	14.3	14.3	5.1	5.2	8	8	7.6	18.3	22.4		NO	NO	NO		0.0473383	0.0563522	0.0492215	0.084136	0.059613	0.0601763		SYNONYMOUS_CODING	AAEL026142			F->F	c.828C>T	p.Phe276Phe
1	29238285	29238285	A	G	Substitution	Gene		45.5	55.1	33	52.7	50.7	42.1	52.2	57.3	65.8	34.1	43.1	43.9	38.8		NO	NO	NO		0.0474885	0.0736421	0.0635516	0.0554038	0.0453861	0.132203		SYNONYMOUS_CODING	AAEL026142			G->G	c.861A>G	p.Gly287Gly
1	29238293	29238295	TAC	TGA	Substitution	Gene		45.5	50.7	34.5	50.6	51.5	44.4	49.3	52.1	58.4	35.9	41.3	39.7	40.4		NO	NO	NO		0.0534839	0.062056	0.0549107	0.0675973	0.0470139	0.259322		NON_SYNONYMOUS_CODING	AAEL026142			LQ->LK	c.870_871delinsGA	p.Gln291Lys
1	29238313	29238315	ACG	AAA	Substitution	Gene		10.6	9.9	22.5	32.9	23.7	10.9	19	9.7	19	8.8	22.6	17.9	11.6		NO	NO	NO		0.0577885	0.0575207	0.0591201	0.0483614	0.053705	0.0638232		NON_SYNONYMOUS_CODING	AAEL026142			T->K	c.890_891delinsAA	p.Thr297Lys
1	29238313	29238315	ACG	AAG	Substitution	Gene		34.8	47.9	15.5	24.7	27.1	36.4	27	33.9	38	26.2	22.6	20.9	31.6		NO	NO	NO		0.0450921	0.050527	0.0608053	0.0587769	0.0474449	0.0678917		NON_SYNONYMOUS_CODING	AAEL026142			T->K	c.890C>A	p.Thr297Lys
1	29238324	29238324	T	C	Substitution	Gene		32.2	46.3	18.2	22.8	21.9	40	22.6	31	40.5	26.8	19.4	18.2	28		NO	NO	NO		0.0443555	0.0868646	0.0480896	0.0505807	0.0503271	0.0771812		SYNONYMOUS_CODING	AAEL026142			Y->Y	c.900T>C	p.Tyr3'-'-Tyr
1	29238327	29238327	C	G	Substitution	Gene		41.4	58.2	43.1	59.3	43.8	48.9	48.3	39.3	55.4	34.9	39.7	36.6	42.1		NO	NO	NO		0.0453282	0.0568222	0.0497861	0.0498543	0.050171	0.113436		SYNONYMOUS_CODING	AAEL026142			R->R	c.903C>G	p.Arg3'-1Arg
1	29238342	29238342	G	A	Substitution	Gene		13.8	4.5	4.6	2.8	13.2	7.9	9.8	3.7	2.6	11.8	2	13.8	18.9		NO	NO	NO		0.0454247	0.0589907	0.0487111	0.0498543	0.0548467	0.413469		SYNONYMOUS_CODING	AAEL026142			E->E	c.918G>A	p.Glu3'-6Glu
1	29238345	29238345	G	A	Substitution	Gene		15.8	9.5	9	7.1	9.1	10.5	5.6	13.7	21.1	13	8	7.7	5.5		NO	NO	NO		0.0475224	0.107238	0.04892	0.069489	0.0494258	0.120629		SYNONYMOUS_CODING	AAEL026142			G->G	c.921G>A	p.Gly3'-7Gly
1	29238351	29238351	A	G	Substitution	Gene		21.8	21.7	19	41.5	23.3	12.2	25.5	12.2	25.4	14.3	25	22.2	13.2		NO	NO	NO		0.0553841	0.1826	0.0467962	0.0626627	0.0461534	0.0597775		SYNONYMOUS_CODING	AAEL026142			E->E	c.927A>G	p.Glu3'-9Glu
1	29238375	29238375	A	G	Substitution	Gene		37.3	60	38.8	52.9	42.9	45.7	62.2	41.7	62.5	43.9	38.6	47.4	44.3		NO	NO	NO		0.0477162	0.0512497	0.0467575	0.106444	0.0493577	0.0736164		SYNONYMOUS_CODING	AAEL026142			G->G	c.951A>G	p.Gly317Gly
1	29238394	29238394	A	G	Substitution	Gene		2.7	8.3	4.7	20.5	10.5	0	27.8	6.5	12.2	0	22.9	22	3.6		NO	YES	YES		0.0469365	0.17267	0.067846	0.536167	0.0664368	0.278775		NON_SYNONYMOUS_CODING	AAEL026142			I->V	c.970A>G	p.Ile324Val
1	29238396	29238396	T	C	Substitution	Gene		29.7	47.2	37.2	33.3	31.6	41.9	41.7	48.5	50	50	29.4	26.8	41.8		NO	NO	NO		0.0443603	0.0883098	0.0477792	0.0684709	0.049528	0.0594337		SYNONYMOUS_CODING	AAEL026142			I->I	c.972T>C	p.Ile324Ile
1	29341848	29341848	A	C	Substitution	Promoter		62	62.7	60.8	71.1	73.2	54.5	72.7	70.8	68.5	60	67.2	66.7	65.9		NO	NO	NO		0.057486	0.0500151	0.0503076	0.112613	0.0572431	0.240287		NON_SYNONYMOUS_CODING	AAEL009016	glutathione transferase	GSTT2	H->P	c.92A>C	p.His31Pro
1	29341851	29341851	A	G	Substitution	Promoter		14	11.1	15.6	8.1	4	7.5	3.1	1.6	8	3.1	15.6	6	8.6		NO	NO	NO		0.05315	0.0646943	0.0475999	0.0540934	0.0490221	0.0523605		NON_SYNONYMOUS_CODING	AAEL009016	glutathione transferase	GSTT2	Y->C	c.95A>G	p.Tyr32Cys
1	29342372	29342372	A	G	Substitution	Gene		16.2	14.6	8.1	9.5	4.7	25	12.5	24.3	20.8	38.2	5.3	18.4	9.3		NO	NO	NO		0.0625072	0.0699072	0.0466705	0.0532923	0.0650523	0.0731382		SYNONYMOUS_CODING	AAEL009016	glutathione transferase	GSTT2	E->E	c.216A>G	p.Glu72Glu
1	29342399	29342399	A	G	Substitution	Gene		59.6	60.6	64	73.8	59.6	69.2	76.6	76.9	67.1	68.3	66.7	77.5	68.8		NO	NO	NO		0.0563176	0.0499517	0.0487742	0.0499322	0.0483323	0.0579522		SYNONYMOUS_CODING	AAEL009016	glutathione transferase	GSTT2	A->A	c.243A>G	p.Ala81Ala
1	29342414	29342414	A	G	Substitution	Gene		26.7	22.4	20.9	17.6	11.5	30	12.9	33.9	36.9	31.3	9.1	17.7	20.9		NO	NO	NO		0.0580416	0.0494356	0.0520225	0.576246	0.0500931	0.0608153		SYNONYMOUS_CODING	AAEL009016	glutathione transferase	GSTT2	V->V	c.258A>G	p.Val86Val
1	29342453	29342453	C	T	Substitution	Gene		28.4	9.4	9.8	14.1	9.1	16.7	10.8	20	17.3	22.3	6.8	13.6	15.5		NO	NO	NO		0.0504978	0.0693413	0.0455693	0.0507613	0.0498202	0.0590853		SYNONYMOUS_CODING	AAEL009016	glutathione transferase	GSTT2	A->A	c.297C>T	p.Ala99Ala
1	29342459	29342459	T	A	Substitution	Gene		0	0	7.1	6.7	9.9	0	4.9	3.6	0.9	0	9.5	14.3	10.6		NO	NO	NO		0.105003	0.0969806	0.0795636	0.0536411	0.0683388	0.0804094		SYNONYMOUS_CODING	AAEL009016	glutathione transferase	GSTT2	V->V	c.303T>A	p.Val1'-1Val
1	29342462	29342462	C	T	Substitution	Gene		29.5	11.3	8.4	13.4	11.1	16.7	8.4	21.8	18	21.7	6.8	13.3	15.5		NO	NO	NO		0.0496011	0.0699072	0.0449957	0.0615203	0.0465496	0.0592097		SYNONYMOUS_CODING	AAEL009016	glutathione transferase	GSTT2	D->D	c.306C>T	p.Asp1'-2Asp
1	29342469	29342469	T	C	Substitution	Gene		28.7	13.9	7.3	12.3	8.2	17.6	8.3	20.9	19	22	8.4	16.7	18.3		NO	NO	NO		0.0462548	0.0697949	0.0458492	0.0564956	0.0468107	0.0584737		SYNONYMOUS_CODING	AAEL009016	glutathione transferase	GSTT2	L->L	c.313T>C	p.Leu1'-5Leu
1	29342504	29342504	C	T	Substitution	Gene		20.9	10.5	6.7	8.4	12.7	21.9	6.6	22.3	16.5	23.1	6.7	13.7	15.3		NO	NO	NO		0.0444229	0.0643064	0.0626627	0.0935033	0.0537836	0.0582203		SYNONYMOUS_CODING	AAEL009016	glutathione transferase	GSTT2	C->C	c.348C>T	p.Cys116Cys
1	29342507	29342507	T	G	Substitution	Gene		20	12.7	6.8	7.6	13.9	23	6.5	22.6	16	22.8	10.3	13.4	18.6		NO	NO	NO		0.0456224	0.0596379	0.0544231	0.112613	0.053042	0.0704738		SYNONYMOUS_CODING	AAEL009016	glutathione transferase	GSTT2	A->A	c.351T>G	p.Ala117Ala
1	29342513	29342513	T	C	Substitution	Gene		23.7	13.2	6.2	6.4	13.2	24	7.3	19.4	15.8	21.5	7.8	12.1	17.3		NO	NO	NO		0.0460471	0.0542213	0.0552953	0.0539852	0.0557148	0.0652794		SYNONYMOUS_CODING	AAEL009016	glutathione transferase	GSTT2	Y->Y	c.357T>C	p.Tyr119Tyr
1	29342516	29342516	G	T	Substitution	Gene		23.4	12.9	6.7	6.8	12.8	24.4	8.2	19.1	14.5	19.4	7.6	12.5	17.3		NO	NO	NO		0.0460809	0.0555766	0.0595582	0.0506832	0.0512448	0.0666697		SYNONYMOUS_CODING	AAEL009016	glutathione transferase	GSTT2	V->V	c.360G>T	p.Val12'-Val
1	29342540	29342540	G	T	Substitution	Gene		0	0	6.1	14.6	9.7	0	1.9	2.8	2.3	0	7.2	10.3	11.1		NO	NO	NO		0.0664925	0.0519442	0.0778665	0.139081	0.0912791	0.0944955		SYNONYMOUS_CODING	AAEL009016	glutathione transferase	GSTT2	L->L	c.384G>T	p.Leu128Leu
1	29342579	29342579	G	A	Substitution	Gene		18.4	9.3	8.1	3.2	4.8	9.5	9.3	17.1	7.6	12	10.1	6.4	9.8		NO	NO	NO		0.0464578	0.0584339	0.0457189	0.0516115	0.0488131	0.0811103		SYNONYMOUS_CODING	AAEL009016	glutathione transferase	GSTT2	L->L	c.423G>A	p.Leu141Leu
1	29342593	29342593	T	C	Substitution	Gene		14	8.7	9.4	3.4	2.5	9.2	5.3	16.7	7.5	11.2	8.7	5.6	10.9		NO	NO	NO		0.0469994	0.0544723	0.0493869	0.0629789	0.0541082	0.08088		NON_SYNONYMOUS_CODING	AAEL009016	glutathione transferase	GSTT2	V->A	c.437T>C	p.Val146Ala
1	29342639	29342639	G	C	Substitution	Gene		0	0	3	17.2	10.6	0	13.5	5.3	7.9	0	7.1	4.7	2.6		NO	NO	NO		0.0675719	0.30284	0.0711025	0.0522821	0.0701674	0.0749149		SYNONYMOUS_CODING	AAEL009016	glutathione transferase	GSTT2	V->V	c.483G>C	p.Val161Val
1	29342680	29342680	A	T	Substitution	Gene		69.2	86.8	77.9	83.8	88.6	79.1	86.5	88.3	82.1	70.7	84.1	84.5	80.2		NO	NO	NO		0.0479926	0.0497374	0.0461679	0.0652592	0.0569756	0.126389		NON_SYNONYMOUS_CODING	AAEL009016	glutathione transferase	GSTT2	E->V	c.524A>T	p.Glu175Val
1	29342684	29342684	G	A	Substitution	Gene		0	9.5	3.9	5	6.4	0	4	15.8	9.1	8.8	1.6	0	0		NO	NO	NO		0.335452	0.0947872	0.0743837	0.0660372	0.427198	0.131461		SYNONYMOUS_CODING	AAEL009016	glutathione transferase	GSTT2	A->A	c.528G>A	p.Ala176Ala
1	29342693	29342693	G	A	Substitution	Gene		38.3	32.4	40.8	25.8	40	47.2	38	37.5	39.7	43.4	43.1	41.5	43.5		NO	NO	NO		0.0516751	0.0579721	0.0494453	0.170986	0.0557148	0.212051		SYNONYMOUS_CODING	AAEL009016	glutathione transferase	GSTT2	E->E	c.537G>A	p.Glu179Glu
1	29342716	29342716	T	C	Substitution	not targeted		0	0	7.9	4.4	14.6	0	2.2	6.3	4.1	0	7.7	7.5	12.9		NO	NO	NO		0.0669736	0.0525859	0.0771189	0.05827	0.11845	0.0870238		INTRONIC	AAEL009016	glutathione transferase	GSTT2	-	c.550+10T>C	-
1	29342721	29342721	T	C	Substitution	not targeted		33.3	30.6	39.7	34	35.9	39.5	34.8	31.1	32.7	32.6	50	32.7	36.2		NO	NO	NO		0.0543493	0.0775756	0.0512399	0.117106	0.0586874	0.0552608		INTRONIC	AAEL009016	glutathione transferase	GSTT2	-	c.550+15T>C	-
1	29342727	29342727	T	G	Substitution	not targeted		37.1	48	22.2	39.6	26.3	25.8	37.8	29.3	30.2	21.4	23.4	39.1	27.6		NO	NO	NO		0.0481236	0.0548319	0.04555	0.064775	0.0450102	0.0589708		INTRONIC	AAEL009016	glutathione transferase	GSTT2	-	c.550+21T>G	-
1	29342741	29342741	G	T	Substitution	not targeted		33.3	27.1	32.1	45.5	40.5	40	34.2	29.3	32.5	29.5	44.9	23.7	42.9		NO	NO	NO		0.0504978	0.0503027	0.0492215	0.0990815	0.0517974	0.0974804		INTRONIC	AAEL009016	glutathione transferase	GSTT2	-	c.551-33G>T	-
1	29342843	29342843	C	G	Substitution	Gene		0	0	4.1	11.7	15.2	0	15.4	5.1	1.9	0	7.1	6.7	3.4		NO	NO	NO		0.0681965	0.0637578	0.0704278	0.117532	0.0731844	0.0820903		NON_SYNONYMOUS_CODING	AAEL009016	glutathione transferase	GSTT2	T->S	c.620C>G	p.Thr2'-7Ser
1	29342847	29342847	C	T	Substitution	Gene		0	0	4.2	8.2	8.9	0	2.6	0	0	0	7.3	0	15.5		NO	NO	NO		0.0673386	0.0664216	0.0909524	0.235742	0.0737193	1.6573		SYNONYMOUS_CODING	AAEL009016	glutathione transferase	GSTT2	T->T	c.624C>T	p.Thr2'-8Thr
1	29342853	29342853	A	G	Substitution	Gene		16.4	15.3	9.5	13	20.5	10.8	21.6	14.7	9.1	16.4	15.4	5	33.9		NO	NO	NO		0.0557247	0.0511471	0.0471011	0.0504929	0.0563621	0.598427		SYNONYMOUS_CODING	AAEL009016	glutathione transferase	GSTT2	P->P	c.630A>G	p.Pro21'-Pro
1	29342862	29342862	C	T	Substitution	Gene		72	66	64.1	77.6	73	60	41.7	71	59.2	50.9	72.9	77.8	69.5		NO	NO	NO		0.0500882	0.0528212	0.0465834	0.593613	0.047629	0.0716451		SYNONYMOUS_CODING	AAEL009016	glutathione transferase	GSTT2	D->D	c.639C>T	p.Asp213Asp
1	29356954	29356954	T	C	Substitution	Gene		52.5	38.6	42.1	36.7	38.2	44.1	29.4	47.6	42.6	31.9	22	34.1	36.8		NO	NO	NO		0.0465544	0.0890769	0.04892	0.0552115	0.047949	0.0530077		NON_SYNONYMOUS_CODING	AAEL009017	glutathione transferase	GSTT1	K->R	c.677A>G	p.Lys226Arg
1	29356983	29356983	A	C	Substitution	Gene		42.9	36.8	34.9	39.2	38.3	34.1	34.8	51.7	48.6	31.5	28.8	30.8	34.1		NO	NO	NO		0.0517729	0.108792	0.0480557	0.0524242	0.045415	0.107038		SYNONYMOUS_CODING	AAEL009017	glutathione transferase	GSTT1	V->V	c.648T>G	p.Val216Val
1	29356998	29356998	T	C	Substitution	Gene		36.5	37.9	30	43.5	37.5	29.3	33.8	50.9	44.7	30.6	29.4	34.8	32		NO	NO	NO		0.0530273	0.0530665	0.0494453	0.0529684	0.0493577	0.0974804		SYNONYMOUS_CODING	AAEL009017	glutathione transferase	GSTT1	E->E	c.633A>G	p.Glu211Glu
1	29357028	29357028	G	A	Substitution	Gene		11.8	8.7	18.8	10.3	10.2	14.3	14.3	7.2	9.5	12	25	18.6	9.9		NO	NO	NO		0.0529635	0.0529439	0.0569063	0.0560754	0.0557148	0.0590853		SYNONYMOUS_CODING	AAEL009017	glutathione transferase	GSTT1	V->V	c.603C>T	p.Val2'-1Val
1	29357065	29357065	G	A	Substitution	Gene		56.9	67.1	72.2	71	61.3	76	56.8	64.8	68.1	62	65.1	72.4	65.9		NO	NO	NO		0.0485605	0.0543493	0.0463418	0.0528605	0.051152	0.0749149		NON_SYNONYMOUS_CODING	AAEL009017	glutathione transferase	GSTT1	A->V	c.566C>T	p.Ala189Val
1	29357111	29357111	C	T	Substitution	not targeted		0	0	2.6	15.7	16.7	0	3.1	0	0	0	7	6	17.1		NO	NO	NO		0.0731844	0.609807	0.0799237	0.284356	0.0724757	0.0552608		INTRONIC	AAEL009017	glutathione transferase	GSTT1	-	c.542-22G>A	-
1	29357118	29357118	T	C	Substitution	not targeted		4.3	5.9	5.5	3.2	5.9	2.5	8.1	3.6	7.8	15.4	1.8	4.3	2.9		NO	NO	NO		0.0530764	0.0783915	0.0530175	0.05263	0.0487451	0.0847321		INTRONIC	AAEL009017	glutathione transferase	GSTT1	-	c.542-29A>G	-
1	29357130	29357130	G	T	Substitution	not targeted		22.4	23.4	18.6	28.6	26.9	16.7	17.9	16.9	17.4	30.6	19.6	16.7	28.4		NO	NO	NO		0.0576347	0.0593192	0.0485168	0.209891	0.0465883	0.0650977		INTRONIC	AAEL009017	glutathione transferase	GSTT1	-	c.541+22C>A	-
1	29357137	29357137	A	C	Substitution	not targeted		8.7	10.6	8.7	2.9	16	10	10.5	8.5	14.3	18.6	3.8	6.4	8.8		NO	NO	NO		0.0509615	0.0794854	0.054689	0.0665026	0.0448272	0.0812831		INTRONIC	AAEL009017	glutathione transferase	GSTT1	-	c.541+15T>G	-
1	29357137	29357137	A	T	Substitution	not targeted		17.4	12.8	5.8	13.2	0	12.5	7	10.2	8.2	13.6	13.5	6.4	13.2		NO	NO	NO		0.0563176	2.26137	0.0509859	0.0809376	0.0481673	0.0575207		INTRONIC	AAEL009017	glutathione transferase	GSTT1	-	c.541+15T>A	-
1	29357156	29357156	T	C	Substitution	Gene		0	0	5.8	15.2	15.7	0	4	3.3	0	0	6	4.3	11.8		NO	NO	NO		0.0979481	0.0609003	0.0731638	0.20046	0.0871193	0.0663154		SYNONYMOUS_CODING	AAEL009017	glutathione transferase	GSTT1	Q->Q	c.537A>G	p.Gln179Gln
1	29357195	29357195	A	T	Substitution	Gene		0	0	3.5	14.9	8.8	0	5.7	6.3	3.3	0	8.9	8.9	7		NO	NO	NO		0.0677089	0.0716861	0.0695655	0.0736164	0.119552	0.158647		SYNONYMOUS_CODING	AAEL009017	glutathione transferase	GSTT1	I->I	c.498T>A	p.Ile166Ile
1	29357201	29357201	A	G	Substitution	Gene		5.7	7.5	7.9	2.8	12.7	4.8	5.5	3.2	1.5	15.5	12.8	13	20.8		NO	NO	NO		0.0532089	0.0528212	0.0563818	0.0555025	0.0448079	0.0743631		SYNONYMOUS_CODING	AAEL009017	glutathione transferase	GSTT1	N->N	c.492T>C	p.Asn164Asn
1	29357207	29357207	C	T	Substitution	Gene		2.8	1.8	4.9	17.8	9.1	4.9	10.3	10.9	14.1	3.6	12.5	11.8	8.3		NO	NO	NO		0.0547284	0.0706271	0.0502344	0.0858897	0.0559716	0.101291		SYNONYMOUS_CODING	AAEL009017	glutathione transferase	GSTT1	V->V	c.486G>A	p.Val162Val
1	29357216	29357216	G	C	Substitution	Gene		2.4	1.6	6.3	23.7	11.1	2.2	9.7	9.2	17.6	5.3	10.7	11.3	7.8		NO	NO	NO		0.0542508	0.185879	0.0591201	0.0497666	0.0507222	0.114141		SYNONYMOUS_CODING	AAEL009017	glutathione transferase	GSTT1	P->P	c.477C>G	p.Pro159Pro
1	29357228	29357228	G	A	Substitution	Gene		0	1.7	7.9	19.2	10.5	6	6	7	16.4	4.7	8.7	10.6	11.7		NO	NO	NO		0.0644877	0.0553446	0.210095	0.0510299	0.1631	0.130381		SYNONYMOUS_CODING	AAEL009017	glutathione transferase	GSTT1	G->G	c.465C>T	p.Gly155Gly
1	29357231	29357231	C	A	Substitution	Gene		0	3.3	1.5	4	0	5.9	2.8	2.9	12.3	4.2	1.4	1.5	3.4		NO	NO	NO		0.0658047	0.100179	0.201598	0.0648607	0.162121	0.122548		SYNONYMOUS_CODING	AAEL009017	glutathione transferase	GSTT1	L->L	c.462G>T	p.Leu154Leu
1	29357270	29357270	T	C	Substitution	Gene		74.6	61.5	57.8	69.7	67.2	65.7	64	87.7	64.2	69.3	79	68	78.8		NO	NO	NO		0.0451836	0.0569459	0.0488617	1.29127	0.049752	0.0542115		SYNONYMOUS_CODING	AAEL009017	glutathione transferase	GSTT1	K->K	c.423A>G	p.Lys141Lys
1	29357273	29357273	C	T	Substitution	Gene		24.3	7.8	12	10.8	10	12.7	21.8	21.7	16.2	27.7	7.3	14.1	10.8		NO	NO	NO		0.0496254	0.148338	0.0458733	0.0713993	0.0513181	0.0619208		SYNONYMOUS_CODING	AAEL009017	glutathione transferase	GSTT1	Q->Q	c.420G>A	p.Gln14'-Gln
1	29357282	29357282	C	T	Substitution	Gene		24.3	7.1	14.8	13.2	9.7	12.9	22.2	21.4	16.1	26.7	6	14	10.6		NO	NO	NO		0.0500589	0.0781159	0.0460616	0.0719372	0.0550537	0.0576645		SYNONYMOUS_CODING	AAEL009017	glutathione transferase	GSTT1	E->E	c.411G>A	p.Glu137Glu
1	29357312	29357312	T	G	Substitution	Gene		0	4	2.8	2.7	2.9	1.3	3.3	7.9	12.5	0	1.2	0	0.7		NO	NO	NO		0.0688525	0.201425	0.060356	0.0487062	0.0686489	0.0853343		SYNONYMOUS_CODING	AAEL009017	glutathione transferase	GSTT1	G->G	c.381A>C	p.Gly127Gly
1	29357390	29357390	C	T	Substitution	Gene		6.8	4.3	5.9	4	4.6	8.8	0	1.7	3.6	13.8	4.8	12.2	13.9		NO	NO	NO		0.0503514	0.105252	0.0549107	0.0864722	0.0460085	0.052336		SYNONYMOUS_CODING	AAEL009017	glutathione transferase	GSTT1	L->L	c.303G>A	p.Leu1'-1Leu
1	29357414	29357414	T	C	Substitution	Gene		68.2	68.6	63.2	76.1	55.6	59	56.2	62.9	66.1	71.1	65	65.5	73.2		NO	NO	NO		0.0597027	0.0626978	0.0487111	0.0592047	0.0526643	0.0795219		SYNONYMOUS_CODING	AAEL009017	glutathione transferase	GSTT1	K->K	c.279A>G	p.Lys93Lys
1	29357420	29357420	A	G	Substitution	Gene		18	16.7	18.6	13.6	7.6	7.6	8	6.9	14.2	6.9	22.1	21.6	10.3		NO	NO	NO		0.0537836	0.0519442	0.0449957	0.0589957	0.0454439	0.0545807		SYNONYMOUS_CODING	AAEL009017	glutathione transferase	GSTT1	S->S	c.273T>C	p.Ser91Ser
1	29357447	29357447	G	A	Substitution	Gene		26.8	13.5	6.3	12.2	4.8	10.5	15.8	24	22.4	18.8	6.4	2.5	9		NO	NO	NO		0.0472172	0.0526986	0.0493188	0.0634209	0.0473141	0.0606855		SYNONYMOUS_CODING	AAEL009017	glutathione transferase	GSTT1	F->F	c.246C>T	p.Phe82Phe
1	29357451	29357451	G	A	Substitution	Gene		4.8	7.8	5.2	1	3.8	5.5	1	1.9	1	14.7	3.7	16.7	17.6		NO	NO	NO		0.0495426	0.0571589	0.0589559	0.107644	0.0463224	0.118518		NON_SYNONYMOUS_CODING	AAEL009017	glutathione transferase	GSTT1	P->L	c.242C>T	p.Pro81Leu
1	29357464	29357464	C	A	Substitution	Gene		20.7	12.1	6.1	12	6	15.7	11.4	19.8	26.1	14.6	10	5.1	7.9		NO	NO	NO		0.0467672	0.0585383	0.051861	0.053533	0.0486819	0.0721576		NON_SYNONYMOUS_CODING	AAEL009017	glutathione transferase	GSTT1	A->S	c.229G>T	p.Ala77Ser
1	29357501	29357501	T	C	Substitution	Gene		58.3	69.5	62.9	71	54.9	57.6	58	64.6	65	73.2	71.6	68.8	70		NO	NO	NO		0.0456562	0.0488131	0.0656581	0.0703819	0.0450824	0.17928		SYNONYMOUS_CODING	AAEL009017	glutathione transferase	GSTT1	L->L	c.192A>G	p.Leu64Leu
1	29357503	29357503	G	A	Substitution	Gene		21.3	16.3	9.6	14.4	10.1	16.4	16.7	24.4	22	33.7	21.7	14.6	20.5		NO	NO	NO		0.0496546	0.0761863	0.0512839	0.059937	0.0449572	0.0729223		SYNONYMOUS_CODING	AAEL009017	glutathione transferase	GSTT1	L->L	c.190C>T	p.Leu64Leu
1	29357516	29357516	G	C	Substitution	Gene		17.4	17.9	7.9	11.9	10	16.7	12.3	23.4	15.9	31	21.8	14.9	15.7		NO	NO	NO		0.0568964	0.0821585	0.0609552	0.0487402	0.0461823	0.0699123		SYNONYMOUS_CODING	AAEL009017	glutathione transferase	GSTT1	V->V	c.177C>G	p.Val59Val
1	29357522	29357522	G	A	Substitution	Gene		0	0	8	15.5	11.8	0	7.7	6.1	2.3	0	5.4	9.4	12.4		NO	NO	NO		0.0667557	0.0545807	0.0909524	0.0525369	0.0740488	0.0634863		SYNONYMOUS_CODING	AAEL009017	glutathione transferase	GSTT1	C->C	c.171C>T	p.Cys57Cys
1	29357525	29357525	C	T	Substitution	Gene		18.5	21	8.8	13.6	11.6	18.9	14.5	24.2	18.1	30.3	20.3	11.8	15		NO	NO	NO		0.051411	0.0699072	0.0632903	0.0540934	0.0453523	0.0616805		SYNONYMOUS_CODING	AAEL009017	glutathione transferase	GSTT1	P->P	c.168G>A	p.Pro56Pro
1	29357551	29357551	T	C	Substitution	Gene		66.1	65.3	55.9	69.8	64.9	60.5	59.4	67.3	72.6	78.8	67.6	69.2	74.3		NO	NO	NO		0.0550833	0.0499517	0.0517338	0.0490561	0.0448946	0.106072		NON_SYNONYMOUS_CODING	AAEL009017	glutathione transferase	GSTT1	T->A	c.142A>G	p.Thr48Ala
1	29357593	29357593	T	C	Substitution	not targeted		0	0	10.2	11.4	16.3	0	1.8	2.1	2.2	0	1.5	5.2	14.3		NO	NO	NO		0.0810632	0.0688626	0.0847638	0.171908	0.0673436	0.0684353		INTRONIC	AAEL009017	glutathione transferase	GSTT1	-	c.116-16A>G	-
1	29357599	29357599	G	A	Substitution	not targeted		3.4	10.3	10.3	7	15.4	13.6	13	12.5	13	6	11.1	20	12.6		NO	NO	NO		0.0468011	0.0557197	0.0479005	0.223197	0.0507662	0.0571292		INTRONIC	AAEL009017	glutathione transferase	GSTT1	-	c.116-22C>T	-
1	29357602	29357602	A	G	Substitution	not targeted		0	0	10.7	11.6	13.9	0	1.9	0	2.2	0	1.6	3.8	14.1		NO	NO	NO		0.0834355	0.107978	0.0753745	0.0724808	0.0729326	0.0616805		INTRONIC	AAEL009017	glutathione transferase	GSTT1	-	c.116-25T>C	-
1	29357644	29357644	T	C	Substitution	Gene		16.4	10.9	7.9	6.8	10.4	10.6	4.9	7.4	14	9.6	21.4	27.6	14.9		NO	NO	NO		0.0507711	0.0828833	0.0471398	0.0512204	0.0484536	0.0575207		SYNONYMOUS_CODING	AAEL009017	glutathione transferase	GSTT1	V->V	c.102A>G	p.Val34Val
1	29357674	29357674	C	T	Substitution	Gene		16.7	14.6	13.5	4	14.5	12	13.3	13.8	6.7	9.3	20	23.8	16.7		NO	NO	NO		0.0535625	0.0645028	0.0503466	0.0497666	0.046221	0.0876929		SYNONYMOUS_CODING	AAEL009017	glutathione transferase	GSTT1	S->S	c.72G>A	p.Ser24Ser
1	29357722	29357722	G	A	Substitution	Gene		20.5	13.9	8.2	9.4	18.5	16.9	18.3	40.5	22.4	31.3	13.8	9.5	6.1		NO	NO	NO		0.0491777	0.0490464	0.051905	0.281274	0.0450584	0.0644172		SYNONYMOUS_CODING	AAEL009017	glutathione transferase	GSTT1	Y->Y	c.24C>T	p.Tyr8Tyr
1	29357740	29357740	T	C	Substitution	Gene		36.6	28.3	28.9	19.5	31.4	32.6	32.6	51.2	45.1	54.2	38.5	38.8	39.8		NO	NO	NO		0.0473044	0.0492069	0.0533071	0.0552953	0.0464819	0.263428		SYNONYMOUS_CODING	AAEL009017	glutathione transferase	GSTT1	S->S	c.6A>G	p.Ser2Ser
1	29358256	29358256	T	C	Substitution	Promoter		18.2	6.8	0	5.7	4.5	9.5	5.2	12.8	7.7	15.4	1.5	3.4	9.2		NO	NO	NO		0.0450439	0.559516	0.0458733	0.0500833	0.0539557	0.0597775		SYNONYMOUS_CODING	AAEL025929	glutathione S-transferase		T->T	c.666A>G	p.Thr222Thr
1	29358259	29358259	G	A	Substitution	Promoter		17	7.7	0	5.4	0	8.2	7.9	12.8	0	9.3	0	3.5	4.7		NO	NO	NO		0.0453572	0.661583	0.0455983	3.00449	0.0468785	0.14315		SYNONYMOUS_CODING	AAEL025929	glutathione S-transferase		F->F	c.663C>T	p.Phe221Phe
1	29358277	29358277	G	A	Substitution	Promoter		37.1	34.3	25	25	21.7	41.1	24.7	44.6	34.5	34.6	23.5	25	18		NO	NO	NO		0.05315	0.103567	0.054689	0.0660372	0.058931	0.0893436		SYNONYMOUS_CODING	AAEL025929	glutathione S-transferase		H->H	c.645C>T	p.His215His
1	29358292	29358292	A	G	Substitution	Promoter		83.8	88.9	65.1	60.2	69.6	79.5	68.4	80.6	68	71	66.3	79	78.2		NO	NO	NO		0.0485896	0.0634159	0.0529144	0.0509419	0.0445865	0.0545807		SYNONYMOUS_CODING	AAEL025929	glutathione S-transferase		H->H	c.630T>C	p.His21'-His
1	29358301	29358301	G	A	Substitution	Promoter		33.3	34.4	17.6	9.6	20.7	25.3	26.7	19.2	14.3	22.4	22.7	20	25.5		NO	NO	NO		0.0568964	0.0506149	0.0477017	0.0484682	0.0451354	0.123713		SYNONYMOUS_CODING	AAEL025929	glutathione S-transferase		T->T	c.621C>T	p.Thr2'-7Thr
1	29358328	29358328	A	G	Substitution	Promoter		1.3	11.9	9.8	4.9	5	5.4	4.8	13.1	10.2	1	3.4	4.7	0.6		NO	NO	NO		0.0508101	0.0606655	0.0486139	0.0583445	0.0541082	0.0594337		SYNONYMOUS_CODING	AAEL025929	glutathione S-transferase		A->A	c.594T>C	p.Ala198Ala
1	29358403	29358403	C	T	Substitution	Promoter		6.8	9.5	4	0.8	5.6	11.4	3.8	4.4	5.5	6.8	3.3	15.2	12.5		NO	NO	NO		0.0516751	0.0524781	0.0482643	0.125878	0.0611952	0.0754158		SYNONYMOUS_CODING	AAEL025929	glutathione S-transferase		V->V	c.519G>A	p.Val173Val
1	29358429	29358429	C	T	Substitution	Promoter		25.9	22.9	18.5	19.4	20	26.4	17.1	24.4	28.7	25.7	19.1	17.9	16.5		NO	NO	NO		0.0540049	0.264106	0.0616504	0.0522821	0.052238	0.203752		NON_SYNONYMOUS_CODING	AAEL025929	glutathione S-transferase		G->R	c.493G>A	p.Gly165Arg
1	29358432	29358432	C	T	Substitution	Promoter		12.7	9.2	3.4	10	7	7.9	10.4	16.3	14	15.1	7.2	3.3	8.7		NO	NO	NO		0.0507711	0.0507076	0.0498202	0.0695757	0.0558432	0.0663154		NON_SYNONYMOUS_CODING	AAEL025929	glutathione S-transferase		A->T	c.490G>A	p.Ala164Thr
1	29358439	29358439	C	T	Substitution	Promoter		46.5	42.9	36.6	48.3	47.2	42.5	31.3	48.1	45.1	53.3	43.9	42.4	50.7		NO	NO	NO		0.0532089	0.0521498	0.0536951	0.0492555	0.0490561	0.0886399		SYNONYMOUS_CODING	AAEL025929	glutathione S-transferase		P->P	c.483G>A	p.Pro161Pro
1	29358448	29358448	G	A	Substitution	Promoter		21.5	18.6	18.8	20.9	20.5	23.6	17.2	22.7	22.9	23	19.1	22.9	18.3		NO	NO	NO		0.0519099	0.167619	0.0579919	0.0718347	0.0540344	0.106238		SYNONYMOUS_CODING	AAEL025929	glutathione S-transferase		G->G	c.474C>T	p.Gly158Gly
1	29358457	29358457	T	C	Substitution	Promoter		85	84.6	64.4	63.2	66.7	81.6	62.8	74.4	78.5	80.7	67.2	77.3	80.7		NO	NO	NO		0.0598472	0.133878	0.0549107	0.0496254	0.0493577	0.0554927		SYNONYMOUS_CODING	AAEL025929	glutathione S-transferase		L->L	c.465A>G	p.Leu155Leu
1	29358469	29358469	T	C	Substitution	Promoter		32.6	33.1	31.9	39.9	33.9	32.7	22.9	28.9	26.8	33.1	37.3	44.1	42.2		NO	NO	NO		0.0614453	0.0718142	0.0652946	0.0803781	0.0592196	0.0897172		SYNONYMOUS_CODING	AAEL025929	glutathione S-transferase		E->E	c.453A>G	p.Glu151Glu
1	29358508	29358508	C	T	Substitution	Promoter		8.8	10.1	12.4	19.6	15.4	8.8	7.2	5	6.4	11.7	14.4	21.3	19.4		NO	NO	NO		0.0610502	0.0592047	0.0531892	0.0957769	0.0529537	0.0804094		SYNONYMOUS_CODING	AAEL025929	glutathione S-transferase		R->R	c.414G>A	p.Arg138Arg
1	29358514	29358514	A	G	Substitution	Promoter		33.6	46.9	27.5	15.2	22.1	29.5	26.2	22.4	29.1	26.1	25.4	31.2	25.7		NO	NO	NO		0.0455597	0.0592047	0.0545068	0.0695757	0.0492555	0.0883098		SYNONYMOUS_CODING	AAEL025929	glutathione S-transferase		V->V	c.408T>C	p.Val136Val
1	29358544	29358544	C	T	Substitution	Promoter		0	0	6.3	13.8	12.4	0	1.2	3.9	2.1	0	4.7	9.6	6		NO	NO	NO		0.0662648	0.0542213	0.0778665	0.0651583	0.0903156	0.0716451		SYNONYMOUS_CODING	AAEL025929	glutathione S-transferase		L->L	c.378G>A	p.Leu126Leu
1	29358586	29358586	G	A	Substitution	Promoter		0	0	3	14.2	10.8	0	2	4.2	3.6	0	5.5	7	5		NO	NO	NO		0.0961778	0.0866843	0.0894503	0.0750233	0.0691783	0.134558		SYNONYMOUS_CODING	AAEL025929	glutathione S-transferase		A->A	c.336C>T	p.Ala112Ala
1	29358613	29358613	T	C	Substitution	Promoter		77.8	72.5	60	61.3	52.3	70.4	59.7	61.7	68.2	59.2	46.4	65.1	67.4		NO	NO	NO		0.0488082	0.0676023	0.0496157	0.068995	0.0478568	0.0642711		SYNONYMOUS_CODING	AAEL025929	glutathione S-transferase		L->L	c.309A>G	p.Leu1'-3Leu
1	29358652	29358652	C	T	Substitution	Promoter		18.5	20.4	23.4	19.7	17.2	20.8	17.7	24	19.5	21.6	15.6	18.3	20.8		NO	NO	NO		0.0521058	0.0790736	0.0550882	0.0699021	0.0531745	0.113938		SYNONYMOUS_CODING	AAEL025929	glutathione S-transferase		P->P	c.270G>A	p.Pro9'-Pro
1	29358766	29358766	T	C	Substitution	Promoter		79.4	86.1	64.3	61.7	58.9	75.2	65.6	69.7	81.9	75.7	61.9	68.6	81.5		NO	NO	NO		0.0486188	0.0967255	0.0527035	0.0547481	0.0519491	0.0539704		SYNONYMOUS_CODING	AAEL025929	glutathione S-transferase		V->V	c.156A>G	p.Val52Val
1	29358775	29358775	G	A	Substitution	Promoter		23.1	22.1	16.5	12.1	16.4	22.6	18.1	17.3	16.8	30.3	15.4	17.7	29		NO	NO	NO		0.0536411	0.0746312	0.0569063	0.209891	0.0484925	0.0589708		SYNONYMOUS_CODING	AAEL025929	glutathione S-transferase		V->V	c.147C>T	p.Val49Val
1	29358784	29358784	T	G	Substitution	Promoter		13.7	8.3	7.4	10.1	9.3	13.2	12.8	11	14.1	10.8	8.7	11.1	10.6		NO	NO	NO		0.0477792	0.0955063	0.063436	0.103606	0.0549502	0.132203		SYNONYMOUS_CODING	AAEL025929	glutathione S-transferase		S->S	c.138A>C	p.Ser46Ser
1	29358787	29358787	C	T	Substitution	Promoter		12.8	8.8	6.9	9.2	11.2	13.6	12.8	11	14.3	12	8.7	10.7	9.2		NO	NO	NO		0.050649	0.0774666	0.0652946	0.0961561	0.059613	0.145785		SYNONYMOUS_CODING	AAEL025929	glutathione S-transferase		S->S	c.135G>A	p.Ser45Ser
1	29358790	29358790	A	G	Substitution	Promoter		14.4	8.9	5.7	9.4	13.6	14.3	13.8	11.5	15.4	12.6	8.7	9.8	10.1		NO	NO	NO		0.0485605	0.0545807	0.0605107	0.0920461	0.0629688	0.212915		SYNONYMOUS_CODING	AAEL025929	glutathione S-transferase		R->R	c.132T>C	p.Arg44Arg
1	29358810	29358810	C	A	Substitution	not targeted		16.4	12.3	9.3	11.3	11.1	12.5	11.6	13.1	15.7	12.5	8.3	9.6	12.7		NO	NO	NO		0.0502344	0.130927	0.052434	0.106671	0.0501223	0.0994963		INTRONIC	AAEL025929	glutathione S-transferase		-	c.122-10G>T	-
1	29358840	29358840	G	A	Substitution	not targeted		0	0	8.3	20.2	9.3	0	7.3	5.5	4.6	0	8.3	11.3	10.5		NO	NO	NO		0.0970186	0.059927	0.0867002	0.0907382	0.103562	0.112985		INTRONIC	AAEL025929	glutathione S-transferase		-	c.121+27C>T	-
1	29358840	29358840	G	C	Substitution	not targeted		0	0	6.2	8.5	5.1	0	12.8	18.2	4.6	0	9.1	10.5	9.5		NO	NO	NO		0.100995	0.0853766	0.0694126	0.0862126	0.07796	0.242399		INTRONIC	AAEL025929	glutathione S-transferase		-	c.121+27C>G	-
1	29358846	29358846	A	C	Substitution	not targeted		26	17.5	16.8	22.5	16.9	25.8	14.7	29.2	30.9	24.1	17.6	15.4	15.2		NO	NO	NO		0.0468011	0.0737811	0.057853	0.0628735	0.0517191	0.163233		INTRONIC	AAEL025929	glutathione S-transferase		-	c.121+21T>G	-
1	29358904	29358904	C	T	Substitution	Promoter		8.1	7.4	2.1	6.5	3.7	6.3	10.9	7.9	11.8	8.5	6.9	3.6	3.5		NO	NO	NO		0.0568964	0.0558481	0.0622615	0.07409	0.0593441	0.0840991		SYNONYMOUS_CODING	AAEL025929	glutathione S-transferase		K->K	c.84G>A	p.Lys28Lys
1	29358918	29358918	A	G	Substitution	Promoter		45.6	45.2	52.6	51.5	43.6	45.1	55.6	66.1	66.7	52.5	50.5	50.9	58.9		NO	NO	NO		0.0538574	0.0667203	0.0606605	0.0543936	0.0509029	0.0931695		SYNONYMOUS_CODING	AAEL025929	glutathione S-transferase		L->L	c.70T>C	p.Leu24Leu
1	29740872	29740872	A	G	Substitution	not targeted		11.3	9.7	22.4	14	17.3	16.3	13.9	18.6	16.5	21	13.1	11	8.1		NO	NO	NO		0.0557247	0.0577389	0.0508443	0.0846002	0.0453234	0.0885015		INTRONIC	AAEL014853	otoferlin		-	c.-153091A>G	-
1	29740894	29740894	G	A	Substitution	not targeted		11.3	0	0.9	0.9	7.4	13.8	5.9	3	3	9.5	4.6	4.4	3.9		NO	NO	NO		0.524954	0.0646187	0.0534397	0.0776483	0.053705	0.256545		INTRONIC	AAEL014853	otoferlin		-	c.-153069G>A	-
1	29740953	29740953	G	C	Substitution	not targeted		45.4	53.3	33.9	47.3	54.9	51.5	41.6	39.6	41.1	44.4	42.1	39.4	46.7		NO	NO	NO		0.0503514	0.0655874	0.051905	0.162065	0.0569756	0.103529		INTRONIC	AAEL014853	otoferlin		-	c.-153010G>C	-
1	29741037	29741037	G	T	Substitution	not targeted		12.9	7	4.7	1.8	5	9.6	7.6	8	5.4	6.4	1.6	2.7	6.2		NO	NO	NO		0.0464578	0.0597226	0.0512839	0.0835882	0.0452126	0.0715376		INTRONIC	AAEL014853	otoferlin		-	c.-152926G>T	-
1	29741089	29741089	C	A	Substitution	not targeted		20.1	27.7	28.9	23.4	37	25.7	16.7	17.6	22.7	25.5	24.6	19.2	26.1		NO	NO	NO		0.0488325	0.0513377	0.0493188	0.0700245	0.0480654	0.0810109		INTRONIC	AAEL014853	otoferlin		-	c.-152874C>A	-
1	29741172	29741172	A	G	Substitution	not targeted		12.8	11.4	3.6	2.5	4.7	9.6	6.1	7	3.6	9.8	2.2	3.2	10.7		NO	NO	NO		0.0557247	0.0879481	0.0576	0.0754985	0.0527967	0.0556012		INTRONIC	AAEL014853	otoferlin		-	c.-152791A>G	-
1	29741287	29741287	A	G	Substitution	not targeted		24.4	38.3	28.7	36	31.7	31.3	26.6	21.5	33.6	24.4	26.8	27	38.6		NO	NO	NO		0.0446635	0.0711435	0.0469026	0.0571688	0.0550537	0.0669938		INTRONIC	AAEL014853	otoferlin		-	c.-152676A>G	-
1	29741298	29741298	A	G	Substitution	not targeted		52	55.6	58	55.6	60	60.9	52.5	52.1	58.8	54.2	46.3	56.5	63.7		NO	NO	NO		0.0552657	0.115448	0.0474594	0.081891	0.0627129	0.052939		INTRONIC	AAEL014853	otoferlin		-	c.-152665A>G	-
1	29741330	29741330	C	T	Substitution	not targeted		27.5	36.5	26.9	26	22.6	31.9	24.4	23.2	34.8	20.6	33.3	24	34.4		NO	NO	NO		0.0465158	0.0963675	0.0544231	0.0560754	0.0469075	0.0606855		INTRONIC	AAEL014853	otoferlin		-	c.-152633C>T	-
1	29741417	29741417	C	A	Substitution	not targeted		6.7	8.3	7	3	3.4	9.1	9.2	7.4	7	12.1	1.4	7.6	7.1		NO	NO	NO		0.0557247	0.0579721	0.0522282	0.119392	0.0484925	0.0580962		INTRONIC	AAEL014853	otoferlin		-	c.-152546C>A	-
1	29768658	29768658	G	A	Substitution	Genomic_Marker		15.6	21.6	4.7	6.5	8.8	6.7	2.7	4.2	8.1	15.6	3	13.6	25		NO	NO	NO		0.0492361	0.075013	0.0454102	0.0547481	0.0602612	0.378855		INTRONIC	AAEL014853	otoferlin		-	c.-125305G>A	-
1	30431327	30431327	C	A	Substitution	not targeted		9.1	11.8	6.7	9.8	17.9	10.2	13.7	3.1	9.6	11	12	12.3	7.8		NO	NO	NO		0.0536411	0.0524781	0.0639288	0.064775	0.0519002	0.0967743		INTRONIC	AAEL027809			-	c.539-6973C>A	-
1	30431343	30431343	A	T	Substitution	not targeted		13.6	7	10.3	12.9	19.5	5.5	14.7	6.8	6.3	14.9	11.8	8.2	6.1		NO	NO	NO		0.0461099	0.0510494	0.0463418	0.0521498	0.0514697	0.0814245		INTRONIC	AAEL027809			-	c.539-6957A>T	-
1	30431352	30431352	C	T	Substitution	not targeted		13.3	11.2	17.4	10.3	12.4	14.5	10	22.1	13.4	15.5	9.9	19.8	16		NO	NO	NO		0.0547284	0.0593192	0.054689	0.0564956	0.053042	0.0584737		INTRONIC	AAEL027809			-	c.539-6948C>T	-
1	30431374	30431377	TAAC	TT	Complex	not targeted		4.7	2.7	3.8	4.3	5.3	0	11.5	1.9	3.8	5	5.9	6	4.8		NO	NO	NO		NA	NA	NA	NA	NA	NA		INTRONIC	AAEL027809			-	c.539-6925_539-6923delinsT	-
1	30431383	30431385	ACA	ATA	Substitution	not targeted		87.9	89.3	80.6	73.6	84.4	89.1	84.8	79.2	80	83.3	84.5	74.4	85.3		NO	NO	NO		0.0543493	0.0580614	0.063436	0.0718347	0.051152	0.0551572		INTRONIC	AAEL027809			-	c.539-6916C>T	-
1	30431383	30431385	ACA	ATG	Substitution	not targeted		7.5	5.4	12.1	14.4	11.1	7.8	8.1	12.3	14.4	8.3	10.3	14	5.5		NO	NO	NO		0.0610502	0.109652	0.0615353	0.0622014	0.0582402	0.0586029		INTRONIC	AAEL027809			-	c.539-6916_539-6915delinsTG	-
1	30431387	30431387	A	T	Substitution	not targeted		8.2	4.1	8.5	10.1	6.3	7.2	3.8	9.7	12.9	4.7	4.7	10	5.4		NO	NO	NO		0.0486188	0.0794854	0.0552953	0.0490561	0.049528	0.0680034		INTRONIC	AAEL027809			-	c.539-6913A>T	-
1	30431411	30431411	T	C	Substitution	not targeted		12.8	14.7	15.3	10.1	13.5	11.8	6.6	10.3	7.4	14.6	17.1	10.9	13.8		NO	NO	NO		0.0511227	0.0706271	0.0642711	0.0695757	0.0563621	0.079084		INTRONIC	AAEL027809			-	c.539-6889T>C	-
1	30431421	30431421	T	TA	Insertion	not targeted		8.5	5.9	6.3	6.8	4.4	4.1	10.4	6.8	4.4	4.7	2.7	3	9.2		NO	NO	NO		NA	NA	NA	NA	NA	NA		INTRONIC	AAEL027809			-	c.539-6877dup	-
1	30431429	30431429	T	C	Substitution	not targeted		9.3	12.6	9.4	10.4	10.4	8.2	3.1	7.3	7.1	9.8	10	10.5	7.9		NO	NO	NO		0.0523752	0.177498	0.0631747	0.0566143	0.0585234	0.140868		INTRONIC	AAEL027809			-	c.539-6871T>C	-
1	30601005	30601005	G	A	Substitution	Genomic_Marker		55.2	60.5	52.7	50	52.5	65.6	51.9	51	48.3	45.5	52.1	65.9	67.7		NO	NO	NO		0.0505368	0.157166	0.0472269	0.127436	0.046772	0.0557098		INTRONIC	AAEL019733			-	c.-178681G>A	-
1	30601032	30601032	A	G	Substitution	Genomic_Marker		0	16.3	15.4	12	9.1	12.9	13.6	15.6	6.3	8.4	5.8	5.3	1.4		NO	NO	NO		1.12358	0.0632199	0.755204	0.0554038	0.391859	0.0644172		INTRONIC	AAEL019733			-	c.-178654A>G	-
1	31853839	31853839	A	G	Substitution	Gene		5.5	1	8.4	11.8	13	16.7	15.7	11.1	19.3	9.1	6.1	13.1	14.4		NO	NO	NO		0.0469655	0.0696981	0.0461292	0.0555025	0.0477744	0.0543936		SYNONYMOUS_CODING	AAEL013078	glycosyltransferase		D->D	c.2049T>C	p.Asp683Asp
1	31853842	31853842	A	C	Substitution	Gene		5.6	1	7.6	11.9	13	18.8	15.5	11.1	18.2	8	6.2	12.7	13.4		NO	NO	NO		0.0471156	0.0601414	0.0474982	0.0633355	0.051152	0.0621462		NON_SYNONYMOUS_CODING	AAEL013078	glycosyltransferase		D->E	c.2046T>G	p.Asp682Glu
1	31853852	31853852	T	C	Substitution	Gene		5.5	1.1	9.2	9.2	10.8	17.8	17.8	10.8	17.3	8.4	10.9	11.3	10.7		NO	NO	NO		0.0472511	0.130604	0.0475999	0.05263	0.050815	0.268435		NON_SYNONYMOUS_CODING	AAEL013078	glycosyltransferase		E->G	c.2036A>G	p.Glu679Gly
1	31853857	31853857	G	C	Substitution	Gene		8.8	6	10.5	9.6	9.2	25	17.9	11.1	20.5	10.6	10.8	7.5	10.7		NO	NO	NO		0.0540836	0.197664	0.048177	0.0508638	0.0523654	0.0914024		SYNONYMOUS_CODING	AAEL013078	glycosyltransferase		G->G	c.2031C>G	p.Gly677Gly
1	31853878	31853878	T	A	Substitution	Gene		22.9	14.5	20	23.8	20.2	27.1	33.3	32.2	31.6	18.2	22.8	19	20.1		NO	NO	NO		0.0466269	0.105252	0.0513181	0.20046	0.0505563	0.117458		NON_SYNONYMOUS_CODING	AAEL013078	glycosyltransferase		K->N	c.2010A>T	p.Lys67'-Asn
1	31853883	31853883	G	T	Substitution	Gene		24.5	19.7	22	26.6	21.3	30.9	33.7	29.7	34.2	17.7	24.2	19.3	19		NO	NO	NO		0.0504587	0.0868646	0.0491194	0.0847743	0.0489054	0.0999444		SYNONYMOUS_CODING	AAEL013078	glycosyltransferase		R->R	c.2005C>A	p.Arg669Arg
1	31853896	31853896	C	T	Substitution	Gene		26.1	19.8	13.6	23.2	17.2	19.7	17.9	15.2	35.4	19.9	15	15.5	13.4		NO	NO	NO		0.0489929	0.0513377	0.0497471	0.0815398	0.0476581	0.180621		SYNONYMOUS_CODING	AAEL013078	glycosyltransferase		T->T	c.1992G>A	p.Thr664Thr
1	31853912	31853914	AGA	AAG	Substitution	Gene		35.5	21.3	30.2	34.6	27.9	35.1	37.2	39.8	45.5	24.7	34.5	28.7	23.3		NO	NO	NO		0.045015	0.0804565	0.0570351	0.0770567	0.0446683	0.0697185		SYNONYMOUS_CODING	AAEL013078	glycosyltransferase		-	c.1974_1975delinsCT	p.Asn658_Leu659delinsAsnLeu
1	31853917	31853917	G	A	Substitution	Gene		35	21.4	30.9	34.2	29.9	35.9	38.2	40	45.5	25.5	35.8	29.7	23		NO	NO	NO		0.0452077	0.117999	0.0580962	0.0747601	0.0469413	0.0664419		SYNONYMOUS_CODING	AAEL013078	glycosyltransferase		C->C	c.1971C>T	p.Cys657Cys
1	31853944	31853944	C	T	Substitution	Gene		5	2	4.7	10.1	8.9	7.4	5	2.7	8.9	5.9	10.7	11.1	7.3		NO	NO	NO		0.0494745	0.0586625	0.0525467	0.0514257	0.0554877	0.112709		SYNONYMOUS_CODING	AAEL013078	glycosyltransferase		L->L	c.1944G>A	p.Leu648Leu
1	31854001	31854001	G	C	Substitution	Gene		29.4	22	25.9	22.9	29.3	29.6	35.5	25.5	40.7	23.1	27.3	20.5	24.2		NO	NO	NO		0.0485605	0.0793446	0.0570351	0.0505807	0.0483905	0.0854823		SYNONYMOUS_CODING	AAEL013078	glycosyltransferase		L->L	c.1887C>G	p.Leu629Leu
1	31854002	31854004	AGC	AAT	Substitution	Gene		30.8	20.7	23.8	21.6	30	29.4	33	24.2	37.2	21.7	27.7	19.5	22.7		NO	NO	NO		0.0487742	0.0668874	0.0570351	0.0483905	0.047377	0.0714352		NON_SYNONYMOUS_CODING	AAEL013078	glycosyltransferase		QL->QF	c.1884_1885delinsAT	p.Leu629Phe
1	31854007	31854007	C	T	Substitution	Gene		34.6	20.7	24	26	30.5	27	34.2	23.5	36.9	23.7	28.2	20	22.7		NO	NO	NO		0.0447838	0.0761863	0.0486771	0.0506832	0.0451836	0.0700347		SYNONYMOUS_CODING	AAEL013078	glycosyltransferase		T->T	c.1881G>A	p.Thr627Thr
1	31854034	31854034	G	T	Substitution	Gene		30.7	12.5	16.7	19.5	10.1	22.2	20.2	19.5	20.9	18.8	19.4	9.9	14.4		NO	NO	NO		0.0458588	0.0542213	0.0464771	0.192053	0.0447838	0.056738		SYNONYMOUS_CODING	AAEL013078	glycosyltransferase		S->S	c.1854C>A	p.Ser618Ser
1	31854046	31854046	A	C	Substitution	Gene		20.5	8.8	10.1	19	7	13.8	13.5	9.2	11	8.9	12.1	5.4	7.8		NO	NO	NO		0.0448031	0.0537394	0.0482061	0.0825943	0.0444469	0.0639288		SYNONYMOUS_CODING	AAEL013078	glycosyltransferase		V->V	c.1842T>G	p.Val614Val
1	31854049	31854049	C	T	Substitution	Gene		18.6	6	13.3	25.6	10.1	9.8	17.6	14.3	13.4	7.7	18.1	9.7	9.2		NO	NO	NO		0.0448705	0.0621863	0.0449572	0.0932987	0.0464819	0.0562731		SYNONYMOUS_CODING	AAEL013078	glycosyltransferase		R->R	c.1839G>A	p.Arg613Arg
1	31854055	31854055	C	T	Substitution	Gene		18.8	7.4	17.7	25	14.3	11.9	21	15.5	16.2	8.7	20.2	11.1	10.7		NO	NO	NO		0.0447116	0.0526986	0.0498884	0.0729891	0.0445528	0.0550586		SYNONYMOUS_CODING	AAEL013078	glycosyltransferase		Q->Q	c.1833G>A	p.Gln611Gln
1	31854074	31854074	C	G	Substitution	Gene		30.1	11.5	26.3	26.1	17.6	19.4	28.3	22.2	23.8	10.6	19.2	11.1	12.5		NO	NO	NO		0.0501223	0.0590803	0.0477792	0.0811993	0.0609602	0.0617906		NON_SYNONYMOUS_CODING	AAEL013078	glycosyltransferase		G->A	c.1814G>C	p.Gly6'-5Ala
1	31854079	31854079	G	A	Substitution	Gene		0	0	1	8.3	11	0	0	3.1	3.4	0	7.8	5.9	8.3		NO	NO	NO		0.0667051	0.312569	0.108853	0.129268	0.0674197	0.127704		SYNONYMOUS_CODING	AAEL013078	glycosyltransferase		D->D	c.1809C>T	p.Asp6'-3Asp
1	31854082	31854082	T	C	Substitution	Gene		29.9	14.3	29.1	31.2	31.5	23.3	31.9	30.8	28.9	10.6	28	19.8	26.5		NO	NO	NO		0.0444758	0.145463	0.0495719	0.146904	0.0605057	0.0638232		SYNONYMOUS_CODING	AAEL013078	glycosyltransferase		E->E	c.1806A>G	p.Glu6'-2Glu
1	31854088	31854088	C	T	Substitution	Gene		27.7	9.5	25.7	20.2	21.4	20.9	29.5	19.7	25.3	9.5	18.1	13.1	19		NO	NO	NO		0.0474885	0.0804565	0.0495183	0.0521498	0.0611952	0.0876929		SYNONYMOUS_CODING	AAEL013078	glycosyltransferase		L->L	c.1800G>A	p.Leu6'-'-Leu
1	31854091	31854091	A	G	Substitution	Gene		30.3	15.4	27.5	30.4	33.3	21.2	29.3	23.1	32.5	9.7	24.4	17.9	28.3		NO	NO	NO		0.0459843	0.0857415	0.0484391	0.0624972	0.0667203	0.0669938		SYNONYMOUS_CODING	AAEL013078	glycosyltransferase		L->L	c.1797T>C	p.Leu599Leu
1	31854103	31854103	T	C	Substitution	Gene		30.3	26.7	34.5	35	35.6	28.9	43	30.3	41.3	14.6	31.9	22.7	31.7		NO	NO	NO		0.0522135	0.249268	0.0609552	0.0496254	0.0462548	0.0622665		SYNONYMOUS_CODING	AAEL013078	glycosyltransferase		E->E	c.1785A>G	p.Glu595Glu
1	31854106	31854106	C	T	Substitution	Gene		33.8	27.5	35.9	35.9	36.8	29.1	43.2	32.1	43	15.5	33	23.2	32		NO	NO	NO		0.0509273	0.28393	0.0514061	0.0504929	0.0512448	0.0586029		SYNONYMOUS_CODING	AAEL013078	glycosyltransferase		E->E	c.1782G>A	p.Glu594Glu
1	31854130	31854130	T	C	Substitution	Gene		2	1.7	2.1	8.8	11.4	4.9	3.1	3.7	7.1	4.9	12.6	8.8	11.5		NO	NO	NO		0.0579274	0.0703461	0.0494453	0.0615203	0.0484197	0.0897172		SYNONYMOUS_CODING	AAEL013078	glycosyltransferase		R->R	c.1758A>G	p.Arg586Arg
1	31854139	31854139	C	T	Substitution	Gene		14.8	16.8	14.3	11	8.9	11.5	10.7	11.8	22.5	10.6	7.2	7	6.8		NO	NO	NO		0.0572382	0.0645028	0.0511911	0.0489686	0.0489054	0.317187		SYNONYMOUS_CODING	AAEL013078	glycosyltransferase		S->S	c.1749G>A	p.Ser583Ser
1	31854145	31854145	G	C	Substitution	Gene		20.7	5.6	16.9	21.8	15.8	15.6	25.8	33.1	24.1	10.4	22.2	14.9	24.2		NO	NO	NO		0.0496546	0.0755863	0.05214	0.0611902	0.0446539	0.059912		SYNONYMOUS_CODING	AAEL013078	glycosyltransferase		S->S	c.1743C>G	p.Ser581Ser
1	31854146	31854146	G	T	Substitution	Gene		15.2	17.5	13.9	11.3	8.5	10.1	11.6	13.6	23.3	10.9	7.1	7.2	8.5		NO	NO	NO		0.0556111	0.0702695	0.0489784	0.0558432	0.0497764	0.198014		NON_SYNONYMOUS_CODING	AAEL013078	glycosyltransferase		S->Y	c.1742C>A	p.Ser581Tyr
1	31854152	31854152	C	T	Substitution	Gene		13.4	17.2	13.8	13.1	8.4	7.4	11.8	13.8	22	12.8	8.6	8.3	10.2		NO	NO	NO		0.0523752	0.0681609	0.0484391	0.0547481	0.0581061	0.195656		NON_SYNONYMOUS_CODING	AAEL013078	glycosyltransferase		R->K	c.1736G>A	p.Arg579Lys
1	31854166	31854166	G	C	Substitution	Gene		8.5	3.4	6.3	10.1	11	10.2	7.1	4.7	11.6	8.5	13.1	11.9	12.2		NO	NO	NO		0.0475563	0.0655874	0.056278	0.0521498	0.0567479	0.251835		SYNONYMOUS_CODING	AAEL013078	glycosyltransferase		P->P	c.1722C>G	p.Pro574Pro
1	31854175	31854175	C	A	Substitution	Gene		16.2	13.7	16.9	12.4	15.2	14.4	10.3	16.5	24.6	13.6	10.7	6.9	11.8		NO	NO	NO		0.0548072	0.0824367	0.0579919	0.0491388	0.0526643	0.0756328		SYNONYMOUS_CODING	AAEL013078	glycosyltransferase		T->T	c.1713G>T	p.Thr571Thr
1	31854178	31854178	C	T	Substitution	Gene		8.5	3.9	4.5	6.5	5.4	10.8	4.7	1.4	7.4	9	2.1	6.3	6		NO	NO	NO		0.0469655	0.117999	0.0546004	0.0552953	0.0578083	0.0697185		SYNONYMOUS_CODING	AAEL013078	glycosyltransferase		S->S	c.1710G>A	p.Ser57'-Ser
1	31854187	31854187	A	G	Substitution	Gene		49.6	32.1	50.3	49.4	47.8	46.4	49.7	62.4	68.4	43.1	53.2	42.9	50.5		NO	NO	NO		0.0447116	0.179864	0.0563818	0.05263	0.0490902	0.0678917		SYNONYMOUS_CODING	AAEL013078	glycosyltransferase		S->S	c.1701T>C	p.Ser567Ser
1	31854209	31854209	T	C	Substitution	Gene		12.8	22.1	19.2	13.3	14.7	19.3	13.2	16.4	24.6	15.5	11.6	10.9	12.3		NO	NO	NO		0.0465544	0.0672828	0.0493577	0.0515235	0.0521841	0.271719		NON_SYNONYMOUS_CODING	AAEL013078	glycosyltransferase		K->R	c.1679A>G	p.Lys56'-Arg
1	31854211	31854211	C	T	Substitution	Gene		7.9	4.1	4.1	6	6	8	3.2	2.7	5.2	9.9	1.4	2.7	4.3		NO	NO	NO		0.0484391	0.0890769	0.0569063	0.0820798	0.0510836	0.0905135		SYNONYMOUS_CODING	AAEL013078	glycosyltransferase		P->P	c.1677G>A	p.Pro559Pro
1	31854221	31854221	T	A	Substitution	Gene		16.1	24.6	19.2	13.8	18	20.7	13.6	16.7	29.2	14	12.7	13.5	11.2		NO	NO	NO		0.0469655	0.0715632	0.0515773	0.0548516	0.0548467	0.162191		NON_SYNONYMOUS_CODING	AAEL013078	glycosyltransferase		Q->L	c.1667A>T	p.Gln556Leu
1	31854253	31854253	C	A	Substitution	Gene		7.3	5.9	2.9	5.6	3.4	11.7	2.2	5.9	6.4	10.4	2.3	2.6	5.8		NO	NO	NO		0.0605806	0.0836145	0.04892	0.0592047	0.0518463	0.0959231		NON_SYNONYMOUS_CODING	AAEL013078	glycosyltransferase		E->D	c.1635G>T	p.Glu545Asp
1	31854272	31854272	G	T	Substitution	Gene		0	0	0.9	2.1	5.9	0	1.7	2.4	2.4	0	10.4	6.1	5.3		NO	NO	NO		0.0670547	0.0536214	0.0698306	0.138221	0.0756432	0.0773212		NON_SYNONYMOUS_CODING	AAEL013078	glycosyltransferase		P->Q	c.1616C>A	p.Pro539Gln
1	31854309	31854309	G	C	Substitution	Gene		56.2	49.5	51.2	48	59.3	59.3	58.9	63.8	68.1	44.2	47.7	53.3	58.3		NO	NO	NO		0.0518659	0.0545807	0.054758	0.0629789	0.0445624	0.0751782		NON_SYNONYMOUS_CODING	AAEL013078	glycosyltransferase		Q->E	c.1579C>G	p.Gln527Glu
1	31854358	31854358	C	T	Substitution	Gene		46.4	46.4	46.5	39.7	55.4	52.1	60.1	64.5	61.9	30.9	47	48.3	48.1		NO	NO	NO		0.0549847	0.0506149	0.0522282	0.104622	0.0453234	0.262593		SYNONYMOUS_CODING	AAEL013078	glycosyltransferase		P->P	c.1530G>A	p.Pro51'-Pro
1	31854364	31854364	C	T	Substitution	Gene		7.2	6.4	7.4	6.4	6.7	9.4	1.6	4.6	5.9	8.7	1	2.9	6.8		NO	NO	NO		0.0609203	0.218022	0.0529144	0.0581607	0.0534642	0.0613102		SYNONYMOUS_CODING	AAEL013078	glycosyltransferase		E->E	c.1524G>A	p.Glu5'-8Glu
1	31854374	31854374	C	T	Substitution	Gene		18.4	10.6	23.5	22.4	25.4	15.3	40.8	35.4	27.6	9.7	29	28.2	28.5		NO	NO	NO		0.0471543	0.15859	0.0524977	0.0575554	0.0447694	0.265256		NON_SYNONYMOUS_CODING	AAEL013078	glycosyltransferase		S->N	c.1514G>A	p.Ser5'-5Asn
1	31854401	31854401	T	C	Substitution	Gene		45.1	42.9	43.2	41.2	52	51	59.1	59.7	62.8	29.1	48.7	50	50		NO	NO	NO		0.0513719	0.0604408	0.0544231	0.141036	0.0444854	0.27263		NON_SYNONYMOUS_CODING	AAEL013078	glycosyltransferase		N->S	c.1487A>G	p.Asn496Ser
1	31854409	31854409	C	T	Substitution	Gene		32.7	34.4	20	19.8	29.9	43.2	16.9	19.7	33	18.7	21.3	24.8	18.1		NO	NO	NO		0.0562088	0.0543493	0.0463031	0.0527673	0.0452993	0.0878205		SYNONYMOUS_CODING	AAEL013078	glycosyltransferase		L->L	c.1479G>A	p.Leu493Leu
1	31854415	31854415	G	A	Substitution	Gene		35.4	37.3	23.6	24.2	30.7	44.4	18.1	25.8	34.3	26.5	22	27.2	18		NO	NO	NO		0.0616604	0.0725783	0.0465834	0.0497666	0.0459747	0.066776		SYNONYMOUS_CODING	AAEL013078	glycosyltransferase		D->D	c.1473C>T	p.Asp491Asp
1	31854421	31854421	G	A	Substitution	Gene		4.9	1.1	7.5	10.3	5.1	2.1	1.8	5.5	2.9	5.5	1.1	3.2	6		NO	NO	NO		0.048308	0.0640295	0.0506246	0.0592047	0.0544723	0.0621462		SYNONYMOUS_CODING	AAEL013078	glycosyltransferase		F->F	c.1467C>T	p.Phe489Phe
1	31854433	31854433	G	A	Substitution	Gene		1.5	3.2	5.6	10.6	4.7	2.8	1.8	7.1	1.6	4.8	0.6	1.9	6.5		NO	NO	NO		0.0570054	0.0590803	0.0531254	0.0543	0.0484197	0.0622665		SYNONYMOUS_CODING	AAEL013078	glycosyltransferase		I->I	c.1455C>T	p.Ile485Ile
1	31854437	31854439	CTG	CGG	Substitution	Gene		2.3	4.8	3.7	5.6	3.1	3	2.5	8.7	1.6	4.9	0	0	4.1		NO	NO	NO		0.0504587	0.0885867	0.0565648	0.0609602	0.0492555	0.212051		SYNONYMOUS_CODING	AAEL013078	glycosyltransferase		-	c.1450A>C	p.Arg484Arg
1	31854439	31854439	G	T	Substitution	Gene		26.5	23.6	16.5	14.7	18.9	31.2	17.5	15.5	27.4	16.3	17.9	20.4	10.6		NO	NO	NO		0.0548072	0.104036	0.0490853	0.0540934	0.0453523	0.0600467		SYNONYMOUS_CODING	AAEL013078	glycosyltransferase		A->A	c.1449C>A	p.Ala483Ala
1	31854457	31854457	A	G	Substitution	Gene		51.2	42.9	48.9	47.6	47.4	60.9	60.3	63.6	62.8	37	43.2	48.5	49.8		NO	NO	NO		0.0484391	0.206433	0.0477792	0.107238	0.0447694	0.0939992		SYNONYMOUS_CODING	AAEL013078	glycosyltransferase		R->R	c.1431T>C	p.Arg477Arg
1	31854556	31854556	C	T	Substitution	Gene		28	25.2	19.7	12.6	21.6	31.7	16.9	15.5	32.1	12.9	20.5	13.9	13.6		NO	NO	NO		0.0530273	0.059927	0.0552953	0.0585234	0.0470817	0.0701419		SYNONYMOUS_CODING	AAEL013078	glycosyltransferase		L->L	c.1332G>A	p.Leu444Leu
1	31854576	31854576	C	A	Substitution	Gene		0	0	11.1	16	13.2	0	8.7	18.1	8.8	0	5.7	1	9.3		NO	NO	NO		0.0686082	0.0824367	0.0725834	0.0484002	0.0775185	0.0617906		NON_SYNONYMOUS_CODING	AAEL013078	glycosyltransferase		G->W	c.1312G>T	p.Gly438Trp
1	31854589	31854589	C	T	Substitution	Gene		25	25.2	22.2	19.6	21.4	30.8	17.1	17.7	37.4	14.4	20.2	14.4	13.2		NO	NO	NO		0.057486	0.130927	0.0501272	0.0952033	0.0447068	0.0736164		SYNONYMOUS_CODING	AAEL013078	glycosyltransferase		E->E	c.1299G>A	p.Glu433Glu
1	31854652	31854652	A	T	Substitution	Gene		59.5	43.7	57.3	53.8	56.9	48.6	59	68.6	61.2	33.3	42	44.6	54		NO	NO	NO		0.0445769	0.117384	0.0467237	0.0591002	0.0679222	0.0783655		SYNONYMOUS_CODING	AAEL013078	glycosyltransferase		G->G	c.1236T>A	p.Gly412Gly
1	31854701	31854701	A	T	Substitution	not targeted		6.5	3.4	2.9	0	6.4	7.9	10	7.5	11	21.8	14.6	6.5	2.1		NO	NO	NO		0.0487402	0.403326	0.0525957	0.0903156	0.053705	0.0636823		INTRONIC	AAEL013078	glycosyltransferase		-	c.1206-19T>A	-
1	31854711	31854711	G	T	Substitution	not targeted		10.3	6.5	5.2	8.9	2.4	10.7	3.9	7.3	5.7	8.7	1.2	7.7	4.6		NO	NO	NO		0.0506832	0.0498933	0.0579919	0.0706782	0.052532	0.0579522		INTRONIC	AAEL013078	glycosyltransferase		-	c.1206-29C>A	-
1	31854716	31854718	TAG	TGA	Substitution	not targeted		28.2	3	22.6	19.8	26.7	9.2	29.6	34.1	24.8	11.1	12.2	24.2	20.9		NO	NO	NO		0.0499079	0.0777626	0.0516555	0.0570697	0.0497179	0.0535281		INTRONIC	AAEL013078	glycosyltransferase		-	c.1205+23_1205+24delinsTC	-
1	31854716	31854718	TAG	TGG	Substitution	not targeted		37.6	45	35.7	32.6	24.4	47.4	31.6	35.2	49.5	33.3	32.4	28.6	34.4		NO	NO	NO		0.531254	0.0526986	0.0481479	0.0511227	0.0604059	0.10042		INTRONIC	AAEL013078	glycosyltransferase		-	c.1205+24T>C	-
1	31854748	31854748	C	T	Substitution	Gene		7.4	6.3	6.9	8.2	2.6	10.8	2.1	10.3	5.3	11.8	1.9	6.7	8.2		NO	NO	NO		0.0542508	0.05496	0.0527035	0.0579671	0.0480896	0.0593092		NON_SYNONYMOUS_CODING	AAEL013078	glycosyltransferase		D->N	c.1198G>A	p.Asp4'-'-Asn
1	31854755	31854755	G	A	Substitution	Gene		20.5	34.2	19.1	13.2	13.7	27.2	18	23.5	37	21.1	19.1	7.5	12.2		NO	NO	NO		0.0444662	0.0689695	0.0492215	0.0595532	0.0548467	0.0547432		SYNONYMOUS_CODING	AAEL013078	glycosyltransferase		I->I	c.1191C>T	p.Ile397Ile
1	31854776	31854776	G	T	Substitution	Gene		18.1	8.3	28.6	23.7	24.2	5.4	34.2	31.3	25.7	8.3	15	27.9	21.5		NO	NO	NO		0.0449668	0.104876	0.0488228	0.0668013	0.0453234	0.0559271		SYNONYMOUS_CODING	AAEL013078	glycosyltransferase		G->G	c.1170C>A	p.Gly39'-Gly
1	31854785	31854785	G	A	Substitution	Gene		16.3	9.4	26.6	22.9	24.2	6.2	33.9	28.2	25.6	8.7	15.3	28.9	20		NO	NO	NO		0.0472753	0.116816	0.0448898	0.0642057	0.0453861	0.0542115		SYNONYMOUS_CODING	AAEL013078	glycosyltransferase		A->A	c.1161C>T	p.Ala387Ala
1	31854809	31854809	G	A	Substitution	Gene		24.8	27.6	19.4	14.2	13.2	24.5	16.3	25.4	28.6	20.8	22.2	9.1	12.9		NO	NO	NO		0.0547284	0.0691426	0.0537541	0.0537443	0.0511178	0.0608153		SYNONYMOUS_CODING	AAEL013078	glycosyltransferase		T->T	c.1137C>T	p.Thr379Thr
1	31854815	31854815	G	A	Substitution	Gene		16.3	6.8	26.5	23.5	26.9	9.6	37.4	33.9	27.9	9	24.3	28.7	25.2		NO	NO	NO		0.0458588	0.12199	0.0463804	0.064654	0.0463853	0.107038		SYNONYMOUS_CODING	AAEL013078	glycosyltransferase		N->N	c.1131C>T	p.Asn377Asn
1	31854872	31854872	C	T	Substitution	not targeted		19.2	4.4	22.2	26.2	25.9	5.9	34.3	35.2	21.3	10	20.3	27.8	23.8		NO	NO	NO		0.0481867	0.100908	0.0479878	0.0500833	0.0458926	0.0780328		INTRONIC	AAEL013078	glycosyltransferase		-	c.1101-27G>A	-
1	31854922	31854922	T	A	Substitution	Gene		24.8	12.3	31	29.4	35.7	12.6	41.3	37.7	25.3	15.9	23.1	35.9	27.2		NO	NO	NO		0.0459457	0.0790736	0.0452607	0.0501613	0.0447164	0.0527379		SYNONYMOUS_CODING	AAEL013078	glycosyltransferase		G->G	c.1083A>T	p.Gly361Gly
1	31854925	31854925	A	T	Substitution	Gene		24.7	23.8	20.5	15	11.1	26.3	18.5	22.1	27.9	22.5	16.7	12.1	14.2		NO	NO	NO		0.0633355	0.0502295	0.0611002	0.0574612	0.0594736	0.0930081		SYNONYMOUS_CODING	AAEL013078	glycosyltransferase		P->P	c.1080T>A	p.Pro36'-Pro
1	31854952	31854952	G	T	Substitution	Gene		57.1	41.5	63.6	51.7	46.7	58.6	53	64	52.2	49.4	43.8	49.3	49.8		YES	NO	NO		0.0443988	0.0528212	0.0541869	0.0484682	0.0489832	0.0964054		SYNONYMOUS_CODING	AAEL013078	glycosyltransferase		L->L	c.1053C>A	p.Leu351Leu
1	31855159	31855159	G	A	Substitution	Gene		0	0	0	2.6	4.8	0	1.5	2.4	2.5	0	2.9	5.8	9.6		NO	NO	NO		0.0874272	0.312846	0.0712151	0.116004	0.081126	0.0680034		SYNONYMOUS_CODING	AAEL013078	glycosyltransferase		Y->Y	c.912C>T	p.Tyr3'-4Tyr
1	31855176	31855176	A	G	Substitution	Gene		51.1	44.1	57.2	55.4	62.7	52.1	69.9	64.4	62.8	48.9	48.6	56.2	53.2		NO	NO	NO		0.0489249	0.0783915	0.0596977	0.0696828	0.0575306	0.0856145		SYNONYMOUS_CODING	AAEL013078	glycosyltransferase		L->L	c.895T>C	p.Leu299Leu
1	31855183	31855183	G	A	Substitution	Gene		28.2	30.4	29.7	30.1	34.8	38.6	32.4	26.1	41.6	31.4	28.2	32.1	28.8		NO	NO	NO		0.0549847	0.0865411	0.0454102	0.0493674	0.0529537	0.122548		SYNONYMOUS_CODING	AAEL013078	glycosyltransferase		H->H	c.888C>T	p.His296His
1	31855204	31855204	C	T	Substitution	Gene		16.4	3.8	24.9	23.3	17.9	11	32	41.7	13.5	9.7	16	20.5	17		NO	NO	NO		0.0477162	0.0725783	0.0502685	0.958647	0.0482983	0.0988633		SYNONYMOUS_CODING	AAEL013078	glycosyltransferase		L->L	c.867G>A	p.Leu289Leu
1	31855219	31855219	C	T	Substitution	Gene		16.2	1.8	22.2	24.9	16.7	12.2	34.1	38.9	16.6	8.6	16.4	20.8	17.3		NO	NO	NO		0.0660068	0.0661332	0.0537541	0.157884	0.0459312	0.102126		SYNONYMOUS_CODING	AAEL013078	glycosyltransferase		A->A	c.852G>A	p.Ala284Ala
1	31855267	31855267	G	A	Substitution	Gene		8.1	7.5	4.2	2.5	1.3	10.3	3.4	0.7	4.9	10	2.5	4.7	2.3		NO	NO	NO		0.0532727	0.0684557	0.054758	0.0552115	0.0567479	0.101516		SYNONYMOUS_CODING	AAEL013078	glycosyltransferase		P->P	c.804C>T	p.Pro268Pro
1	31855288	31855288	T	C	Substitution	Gene		43	35.5	37.2	35.6	40	41.3	45.4	43	41.2	29.2	31.7	34.8	39.6		NO	NO	NO		0.0478956	0.115777	0.0551868	0.116787	0.0447068	0.0965681		SYNONYMOUS_CODING	AAEL013078	glycosyltransferase		G->G	c.783A>G	p.Gly261Gly
1	31855327	31855327	G	A	Substitution	Gene		36.9	29.9	24.8	27	37.9	38.2	28.7	27.7	39.2	32.4	32.6	23.6	26.9		NO	NO	NO		0.0509273	0.0511471	0.0586774	0.0555025	0.050171	0.0671003		SYNONYMOUS_CODING	AAEL013078	glycosyltransferase		F->F	c.744C>T	p.Phe248Phe
1	31855360	31855360	C	T	Substitution	Gene		41.1	36.8	27.2	24.7	33.1	46.5	28.6	32.1	40	38.2	27.7	18.2	24.5		NO	NO	NO		0.0527379	0.0707242	0.0519491	0.0563868	0.0541082	0.0617906		SYNONYMOUS_CODING	AAEL013078	glycosyltransferase		L->L	c.711G>A	p.Leu237Leu
1	31855366	31855366	G	A	Substitution	Gene		30.1	26.7	21.1	11.4	22.8	31.7	17.4	22.4	29.7	20	20.5	8.4	14		NO	NO	NO		0.0527918	0.0513377	0.0542558	0.0531843	0.0465496	0.0527624		SYNONYMOUS_CODING	AAEL013078	glycosyltransferase		T->T	c.705C>T	p.Thr235Thr
1	31855393	31855393	C	G	Substitution	Gene		28.8	18	29.6	38.1	23.1	20.9	46.2	42.2	31.2	31.4	19.7	29.9	30.1		NO	NO	NO		0.0446827	0.0494842	0.0466269	0.0522821	0.0588266	0.0590853		SYNONYMOUS_CODING	AAEL013078	glycosyltransferase		P->P	c.678G>C	p.Pro226Pro
1	31855402	31855402	T	C	Substitution	Gene		13.5	10.2	5.9	12.3	8.9	14.5	4.5	8.5	8.9	18.3	5	6.9	11.5		NO	NO	NO		0.0527379	0.0584339	0.0549994	0.0624069	0.0481381	0.0708008		SYNONYMOUS_CODING	AAEL013078	glycosyltransferase		L->L	c.669A>G	p.Leu223Leu
1	31855408	31855408	G	A	Substitution	Gene		27.8	33.5	28.7	14.9	26.7	34.1	24.6	26.6	35.2	22.7	32.2	22	23.7		NO	NO	NO		0.0516751	0.0540786	0.05214	0.0516115	0.0501223	0.0665532		SYNONYMOUS_CODING	AAEL013078	glycosyltransferase		R->R	c.663C>T	p.Arg221Arg
1	31855420	31855420	A	G	Substitution	Gene		27.1	33	25	16.1	26.5	37	25	26.4	37.4	25.8	26.8	21	26.7		NO	NO	NO		0.0494745	0.0552065	0.048177	0.0493674	0.0527967	0.0890023		SYNONYMOUS_CODING	AAEL013078	glycosyltransferase		S->S	c.651T>C	p.Ser217Ser
1	31855428	31855428	C	T	Substitution	Gene		17	6.7	26.7	22.7	18.4	5.8	38.8	30.2	22.5	13.3	14.7	23.1	19.1		NO	NO	NO		0.045497	0.0642308	0.0455983	0.0484925	0.0507662	0.0613102		NON_SYNONYMOUS_CODING	AAEL013078	glycosyltransferase		V->I	c.643G>A	p.Val215Ile
1	31855468	31855468	T	C	Substitution	Gene		47	41.6	52.8	37.9	46.1	43	64.6	60	61.3	34.2	40	42.9	44.8		NO	NO	NO		0.0520029	0.0491777	0.0539852	0.111579	0.045579	0.131461		SYNONYMOUS_CODING	AAEL013078	glycosyltransferase		T->T	c.603A>G	p.Thr2'-1Thr
1	31855522	31855522	G	A	Substitution	Gene		49.5	40.6	47.7	34.5	38.4	44.7	61.4	52.4	56.1	32.6	35.6	35.4	36.6		NO	NO	NO		0.0471833	0.0494842	0.0538377	0.0642057	0.0458588	0.248182		SYNONYMOUS_CODING	AAEL013078	glycosyltransferase		L->L	c.549C>T	p.Leu183Leu
1	31855561	31855561	G	A	Substitution	Gene		4.7	7.2	6.3	16	12.1	9.7	6.5	10.5	9.3	12.2	9.7	7.3	12.1		NO	NO	NO		0.050571	0.0522625	0.0471979	0.0729891	0.0458588	0.087964		SYNONYMOUS_CODING	AAEL013078	glycosyltransferase		I->I	c.510C>T	p.Ile17'-Ile
1	31855567	31855567	G	A	Substitution	Gene		5.4	7.3	6.9	15.2	12.4	9.2	7.3	10.1	9.9	11.1	9.2	8.1	13.5		NO	NO	NO		0.0577885	0.0500979	0.0516555	0.0896691	0.0480023	0.080629		SYNONYMOUS_CODING	AAEL013078	glycosyltransferase		I->I	c.504C>T	p.Ile168Ile
1	31855585	31855585	T	C	Substitution	Gene		19.2	5.3	22.8	21	15.4	11.3	34	32.7	20.2	6.6	14.9	17.5	19.2		NO	NO	NO		0.048342	0.0624019	0.0473867	0.0504929	0.0471156	0.123413		SYNONYMOUS_CODING	AAEL013078	glycosyltransferase		V->V	c.486A>G	p.Val162Val
1	31855595	31855595	G	A	Substitution	Gene		55.9	51.8	59.7	51.3	46.7	61.2	63.6	67.8	71.1	52.2	44.1	52.1	56.3		NO	NO	NO		0.0536411	0.0510494	0.0520617	0.0723782	0.053533	0.0722653		NON_SYNONYMOUS_CODING	AAEL013078	glycosyltransferase		P->L	c.476C>T	p.Pro159Leu
1	31855666	31855666	T	G	Substitution	Gene		25.3	34.3	23.1	20.1	30.5	34.4	23.3	22.4	41.7	24.6	20.7	23.8	15.1		NO	NO	NO		0.0501954	0.0598223	0.0478665	0.066614	0.054561	0.0727477		SYNONYMOUS_CODING	AAEL013078	glycosyltransferase		P->P	c.405A>C	p.Pro135Pro
1	31855669	31855669	A	G	Substitution	Gene		15.7	4.8	23.3	24.9	19.1	11.8	39.1	37	20.5	7.4	19.8	20.5	21.4		NO	NO	NO		0.0468639	0.0809481	0.0538377	0.0643819	0.0445095	0.25448		SYNONYMOUS_CODING	AAEL013078	glycosyltransferase		R->R	c.402T>C	p.Arg134Arg
1	31855690	31855690	G	A	Substitution	Gene		6.4	8.1	7	10.8	2.5	10.2	2.8	5	4.9	5.4	3.4	3.2	6.8		NO	NO	NO		0.053705	0.0557197	0.052336	0.0828307	0.0550537	0.0862709		SYNONYMOUS_CODING	AAEL013078	glycosyltransferase		H->H	c.381C>T	p.His127His
1	31855725	31855725	A	G	Substitution	Gene		36.3	40.1	41.8	33.9	41.1	30.9	57.2	54.6	54	28.7	32.1	42.1	27.8		NO	NO	NO		0.051954	0.0664216	0.0574661	0.142722	0.0487451	0.0539704		SYNONYMOUS_CODING	AAEL013078	glycosyltransferase		L->L	c.346T>C	p.Leu116Leu
1	31855741	31855741	A	G	Substitution	Gene		36.1	37.7	39.5	33	42.6	32.7	56.4	53.5	55.4	27	28.1	38.5	28.5		NO	NO	NO		0.0549847	0.0597226	0.0626627	0.130757	0.046656	0.0596529		SYNONYMOUS_CODING	AAEL013078	glycosyltransferase		L->L	c.330T>C	p.Leu11'-Leu
1	31855744	31855744	T	C	Substitution	Gene		35.6	38.1	39.8	32.9	42	32.4	56	55.1	55.7	26.8	28.2	40.7	29		NO	NO	NO		0.0523752	0.0633053	0.0606605	0.267172	0.0459747	0.0547432		SYNONYMOUS_CODING	AAEL013078	glycosyltransferase		R->R	c.327A>G	p.Arg1'-9Arg
1	31855765	31855765	A	G	Substitution	Gene		7.9	7.9	8.7	10.6	6.3	15.4	4.6	8	7.5	11.3	3	6	10.4		NO	NO	NO		0.0576347	0.0753486	0.047566	0.0736164	0.0552509	0.0648859		SYNONYMOUS_CODING	AAEL013078	glycosyltransferase		L->L	c.306T>C	p.Leu1'-2Leu
1	31855821	31855821	T	G	Substitution	not targeted		26.9	26.9	21.4	16.8	19	30.3	21.2	21.9	39.4	17.9	25	22.8	20.6		NO	NO	NO		0.0580416	0.0938266	0.0523801	0.0616204	0.0457864	0.140621		INTRONIC	AAEL013078	glycosyltransferase		-	c.260-10A>C	-
1	31855822	31855823	CA	C	Deletion	not targeted		26.3	26.9	20.8	16.1	18.6	29.9	22.8	19.8	39.2	17.1	25.6	22.8	20		NO	NO	NO		NA	NA	NA	NA	NA	NA		INTRONIC	AAEL013078	glycosyltransferase		-	c.260-12del	-
1	31855829	31855829	G	A	Substitution	not targeted		29.9	27.9	24	17.4	19.8	40.3	20.5	24.3	43.3	17.8	26.7	22.3	22		NO	NO	NO		0.0521058	0.0753486	0.0474594	0.089477	0.0446154	0.109037		INTRONIC	AAEL013078	glycosyltransferase		-	c.260-18C>T	-
1	31855882	31855882	C	T	Substitution	not targeted		30.8	39	33.3	35.1	29.4	50.6	26.9	41	36.6	35.3	40	31.8	30.6		NO	NO	NO		0.0474013	0.0914453	0.0461292	0.0484536	0.0531107	0.0747962		INTRONIC	AAEL013078	glycosyltransferase		-	c.259+14G>A	-
1	31855929	31855931	GAT	GGA	Substitution	Gene		28.7	32.5	20.3	22.3	18.7	33.8	22.9	22.6	28.7	27.1	29.4	20	16.9		NO	NO	NO		0.0528409	0.132998	0.0524977	0.0673943	0.0527967	0.0548516		NON_SYNONYMOUS_CODING	AAEL013078	glycosyltransferase		Y->F	c.224_225delinsTC	p.Tyr75Phe
1	31855957	31855957	C	T	Substitution	Gene		33.9	33.3	22.7	23.9	28.6	28	18.9	21.3	33.3	30.6	29.9	20.8	18.1		NO	NO	NO		0.063245	0.0827046	0.0490853	0.0503222	0.0510836	0.0570004		SYNONYMOUS_CODING	AAEL013078	glycosyltransferase		V->V	c.198G>A	p.Val66Val
1	31855960	31855960	C	G	Substitution	Gene		33.3	34.1	23.8	23.9	33.7	29.3	19.5	20.8	33	32.3	29.2	20.8	20.9		NO	NO	NO		0.0547284	0.0540786	0.0520225	0.0489686	0.0566193	0.0608153		SYNONYMOUS_CODING	AAEL013078	glycosyltransferase		L->L	c.195G>C	p.Leu65Leu
1	31855972	31855972	A	G	Substitution	Gene		33.6	32.6	22.7	24.4	31.9	24.1	15.8	26	29.8	30.5	25.7	22	21.6		NO	NO	NO		0.060361	0.0559568	0.0472657	0.0507613	0.0507662	0.11829		SYNONYMOUS_CODING	AAEL013078	glycosyltransferase		F->F	c.183T>C	p.Phe61Phe
1	31855975	31855975	T	C	Substitution	Gene		39.3	40	29	35.4	35.6	48.3	15.7	32.3	34.4	40.6	26.7	35.4	30.9		NO	NO	NO		0.0612902	0.0736421	0.0504929	0.0784124	0.0553742	0.0686388		SYNONYMOUS_CODING	AAEL013078	glycosyltransferase		L->L	c.180A>G	p.Leu6'-Leu
1	31855986	31855986	G	T	Substitution	Gene		7.5	6.3	9.2	12.1	3.4	20.2	1.9	5.7	6.5	10	0.9	10.4	8.8		NO	NO	NO		0.0558284	0.0558481	0.0467237	0.0508638	0.0510836	0.147947		NON_SYNONYMOUS_CODING	AAEL013078	glycosyltransferase		L->M	c.169C>A	p.Leu57Met
1	31855993	31855993	C	T	Substitution	Gene		30.5	27.5	15.1	18.3	20.2	20.7	11.3	24.8	20.4	20.1	9.4	13.2	11.7		NO	NO	NO		0.0524977	0.0850278	0.0464433	0.0571688	0.0449138	0.107038		SYNONYMOUS_CODING	AAEL013078	glycosyltransferase		R->R	c.162G>A	p.Arg54Arg
1	31856042	31856042	A	T	Substitution	not targeted		34.8	45.9	16.8	20.2	14.6	36.4	16.3	25.2	26.5	35	18.2	20	12		NO	NO	NO		0.0451258	0.0755863	0.0565648	0.0495573	0.0564857	0.0723628		INTRONIC	AAEL013078	glycosyltransferase		-	c.127-14T>A	-
1	31856063	31856063	G	T	Substitution	not targeted		64.4	54.9	50.5	56.9	45.5	62.7	56.5	79.6	64.6	49.5	49	55.8	51.1		NO	NO	NO		0.0485313	0.0520421	0.057853	0.247253	0.0444469	0.086907		INTRONIC	AAEL013078	glycosyltransferase		-	c.126+27C>A	-
1	31856104	31856104	G	A	Substitution	Gene		36.4	40.4	19.8	15.3	19.8	39.1	18.6	18.5	31.8	32	21.6	10.9	15.3		NO	NO	NO		0.0518219	0.0796679	0.0546004	0.0489686	0.0514697	0.0533562		SYNONYMOUS_CODING	AAEL013078	glycosyltransferase		L->L	c.112C>T	p.Leu38Leu
1	31856110	31856110	G	A	Substitution	Gene		15	3.8	25.2	30.1	17.3	12.7	31.7	43	22.6	11.3	15.9	27	18.1		NO	NO	NO		0.0459843	0.051817	0.0554877	0.0642057	0.0513181	0.0543936		NON_SYNONYMOUS_CODING	AAEL013078	glycosyltransferase		H->Y	c.106C>T	p.His36Tyr
1	31856156	31856156	C	T	Substitution	Gene		7.3	10.1	7.2	9.6	1.1	6.1	1.7	11.4	7.9	5.9	0	5.7	8.8		NO	NO	NO		0.0513328	0.0713533	0.0618106	0.0807807	0.0524193	0.579121		SYNONYMOUS_CODING	AAEL013078	glycosyltransferase		K->K	c.60G>A	p.Lys2'-Lys
1	31856162	31856162	A	G	Substitution	Gene		6.6	10.2	7.2	9.3	1.1	7.7	1.7	10.6	6.2	5.6	0	4.9	8.5		NO	NO	NO		0.0496936	0.0732101	0.0596977	0.0688932	0.0626125	0.508358		SYNONYMOUS_CODING	AAEL013078	glycosyltransferase		F->F	c.54T>C	p.Phe18Phe
1	31856165	31856165	A	C	Substitution	Gene		35	17.2	32.4	36.2	17.8	16.9	35.9	47.2	27	14	26.8	26	29.4		NO	NO	NO		0.0454632	0.0635315	0.0464433	0.0605856	0.0649464	0.175048		SYNONYMOUS_CODING	AAEL013078	glycosyltransferase		P->P	c.51T>G	p.Pro17Pro
1	31856243	31856246	CCAC	CTGC	Substitution	Gene		0	0	0.7	6.4	6.1	0	4.7	3.1	1.5	0	2.9	4.1	7.1		NO	NO	NO		0.0580416	0.0765177	0.0782719	0.066199	0.0717988	0.087576		COMPLEX_VARIATION	AAEL013078	glycosyltransferase		-	c.-30_-29delinsCA	-
1	31856243	31856246	CCAC	CTGT	Substitution	Gene		5.2	4.7	3.4	6.4	0	10	0.8	4.7	3.1	5.8	3.6	1.7	4.1		NO	NO	NO		0.0677851	0.453334	0.0478083	0.0532923	0.05611	0.092234		COMPLEX_VARIATION	AAEL013078	glycosyltransferase		-	c.-31_-29delinsACA	-
1	31856268	31856268	T	C	Substitution	not targeted		6.4	5.4	5.8	10.6	6.9	9	4.4	8.5	6.3	6.4	9	11.9	11.1		NO	NO	NO		0.0614453	0.0656834	0.0549994	0.0687863	0.0567479	0.11829		INTRONIC	AAEL013078	glycosyltransferase		-	c.-53A>G	-
1	31856268	31856268	T	G	Substitution	not targeted		26.4	31.5	15.4	14.1	15.4	19.1	23	14.6	26.8	29.3	11.2	11.9	11.7		NO	NO	NO		0.0507222	0.189559	0.0493577	0.0493674	0.0527281	0.262593		INTRONIC	AAEL013078	glycosyltransferase		-	c.-53A>C	-
1	31856294	31856294	A	T	Substitution	not targeted		4.6	5.6	7.1	8.1	8.5	2.5	3.3	4.8	6.6	2.9	8.2	8.4	10.7		NO	NO	NO		0.0556111	0.183905	0.0531892	0.081058	0.0537836	0.149936		INTRONIC	AAEL013078	glycosyltransferase		-	c.-79T>A	-
1	31856427	31856429	TGC	TAC	Substitution	not targeted		17.5	24.4	15.8	6.5	13.3	29.6	15.7	18.8	31.7	22.6	17.3	15	10.2		NO	NO	NO		0.0487402	0.0530665	0.045121	0.0561742	0.0502052	0.0774354		COMPLEX_VARIATION	AAEL013078	glycosyltransferase		-	c.-213C>T	-
1	31856427	31856429	TGC	TGT	Substitution	not targeted		5.8	5.6	11.5	9.3	9.5	8.6	4.7	6	2.4	3.5	10.2	12.1	13.1		NO	NO	NO		0.0554927	0.111164	0.051905	0.0667	0.050815	0.153527		COMPLEX_VARIATION	AAEL013078	glycosyltransferase		-	c.-214G>A	-
1	31856453	31856453	T	C	Substitution	not targeted		24.2	12.6	25.8	34.5	29.8	26	36.8	42.2	28.6	17.5	20.6	31.5	34.2		NO	NO	NO		0.0443844	0.0629036	0.056278	0.0511227	0.0466801	0.0543936		INTRONIC	AAEL013078	glycosyltransferase		-	c.-238A>G	-
1	31856474	31856474	T	C	Substitution	not targeted		34.3	17.1	37.4	45.1	35.8	35.1	44.6	55	36.1	21.1	31.4	41.1	46		NO	NO	NO		0.0449668	0.0662395	0.0637779	0.0561742	0.0453861	0.0560408		INTRONIC	AAEL013078	glycosyltransferase		-	c.-259A>G	-
1	31856484	31856484	A	G	Substitution	not targeted		31.5	34.7	25.8	20.2	24.3	33.3	25.4	27.8	37.4	38.8	28.8	35.1	18.3		NO	NO	NO		0.0545265	0.0815241	0.0627982	0.0528605	0.0494258	0.0575207		INTRONIC	AAEL013078	glycosyltransferase		-	c.-269T>C	-
1	31856528	31856528	T	C	Substitution	not targeted		0	0	1.6	3.3	10	0	1.6	3.7	1.1	0	9.9	10.6	2.6		NO	NO	NO		0.0669381	0.0652693	0.100672	0.0642913	0.0676176	0.0531549		INTRONIC	AAEL013078	glycosyltransferase		-	c.-313A>G	-
1	31856535	31856535	C	T	Substitution	Gene		17.5	5.9	25.6	29.6	16.2	12.4	43.4	45.9	24.4	13.3	20.8	20.2	24.1		NO	NO	NO		0.0476532	0.0492361	0.0492847	0.0916598	0.0517191	0.135679		INTRONIC	AAEL013078	glycosyltransferase		-	c.-320G>A	-
1	31856586	31856586	T	C	Substitution	Gene		62.5	44.6	53	66.9	52.2	61.7	56.9	66.7	71.1	44	54.1	61.3	58.5		NO	NO	NO		0.0444566	0.0494356	0.057724	0.049095	0.0450584	0.0862709		INTRONIC	AAEL013078	glycosyltransferase		-	c.-371A>G	-
1	31856622	31856634	CTGACTGATAGAT	C	Deletion	Gene		9.3	4.7	24.6	23.3	20.9	20.5	27.2	36.7	22.3	13	15.4	11	11.9		NO	NO	NO		NA	NA	NA	NA	NA	NA		INTRONIC	AAEL013078	glycosyltransferase		-	c.-419_-408del	-
1	31856622	31856634	CTGACTGATAGAT	CTGACTGATAGAC	Substitution	Gene		43.5	29.2	30	29.2	17.6	42.3	31.1	31.2	37.9	33.3	35	40.4	33.3		NO	NO	NO		0.0458588	0.0502295	0.0534397	0.0728556	0.0480314	0.0893436		INTRONIC	AAEL013078	glycosyltransferase		-	c.-419A>G	-
1	31856634	31856634	T	C	Substitution	Gene		43.8	33.1	33.1	34.3	18.7	44.4	33.9	34.7	39.8	34.6	35.6	41.7	37.1		NO	NO	NO		0.0476871	0.055463	0.0612652	0.081891	0.0469075	0.0997257		INTRONIC	AAEL013078	glycosyltransferase		-	c.-419A>G	-
1	32056692	32056692	C	T	Substitution	Genomic_Marker		16.7	18.2	20.5	12	17.8	23	18.3	15.1	12.1	25.5	23.1	21.9	16.7		NO	NO	NO		0.0549058	0.050527	0.0480217	0.0671155	0.0462935	0.0938482		INTRONIC	AAEL028002			-	c.11-111648C>T	-
1	32056722	32056722	C	T	Substitution	Genomic_Marker		94.4	90.5	91.5	97.4	94.4	96.2	98	96.7	93.2	100	84.4	94.4	93.9		NO	NO	NO		0.0498299	0.0531843	0.0525467	0.0547481	0.208969	0.0561544		INTRONIC	AAEL028002			-	c.11-111618C>T	-
1	32056733	32056733	C	T	Substitution	Genomic_Marker		15.4	9.1	12.5	6.3	4.3	13	0	9.7	15.4	4.2	8.9	11.1	13.8		NO	NO	NO		0.0480266	0.0512497	0.0545068	3.62133	0.0469413	0.0943444		INTRONIC	AAEL028002			-	c.11-111607C>T	-
1	32056771	32056771	G	A	Substitution	Genomic_Marker		2.8	4.8	13	17	22.6	0	9.3	4.3	7.5	4.5	11.1	20.6	7.4		NO	NO	NO		0.0515577	0.0576298	0.0678358	0.0605856	0.0514697	0.0592097		INTRONIC	AAEL028002			-	c.11-111569G>A	-
1	32151244	32151244	G	A	Substitution	Genomic_Marker		13.9	13.5	14.7	20.3	18.8	12.7	15.3	16.2	14.3	15.4	21.7	16.9	11.3		NO	NO	NO		0.0593092	0.0816603	0.0554877	0.158997	0.0624119	0.0619208		INTRONIC	AAEL028002			-	c.11-17096G>A	-
1	32151293	32151293	C	T	Substitution	Genomic_Marker		52.9	41.7	47.2	42.4	46.5	39.5	42.2	26.9	41.5	38.7	47.5	61.9	37.5		NO	NO	NO		0.0471833	0.099917	0.0456562	0.0558432	0.045579	0.0636019		INTRONIC	AAEL028002			-	c.11-17047C>T	-
1	33179751	33179751	G	C	Substitution	Genomic_Marker		8.9	18.8	7.1	3	7.3	8.2	2.9	4.3	17.1	7.6	5.2	1.4	7.8		NO	NO	NO		0.0459457	0.0598223	0.0652239	0.117345	0.0581061	0.0545807		INTRONIC	AAEL021100			-	c.-139739G>C	-
1	33179773	33179773	G	A	Substitution	Genomic_Marker		12.3	17.5	6.5	4.5	8.8	8	4.2	5.7	15.1	7.9	3.8	3.1	7.4		NO	NO	NO		0.0492361	0.0748736	0.0495426	0.0567133	0.0490221	0.082211		INTRONIC	AAEL021100			-	c.-139717G>A	-
1	34946274	34946274	T	C	Substitution	Genomic_Marker		6.1	24.4	21.8	20.8	22.8	11.9	13.3	12.1	8.9	9.3	28.9	17.2	11.7		NO	NO	NO		0.0536411	0.190858	0.0477792	0.0788652	0.0489443	0.0597775		INTRONIC	AAEL001319			-	c.12+99A>G	-
1	34946276	34946276	C	G	Substitution	Genomic_Marker		7.1	25.6	21.8	19	24.6	15.2	13.5	11.9	10.5	9.6	26.5	17.6	11.1		NO	NO	NO		0.051954	0.0857415	0.0458154	0.101143	0.0513181	0.0550586		INTRONIC	AAEL001319			-	c.12+97G>C	-
1	34946282	34946282	T	G	Substitution	Genomic_Marker		1.2	6.1	11.7	10.8	10.7	2	6.8	8.7	8.2	0	14.6	9.5	10.6		NO	NO	NO		0.0472172	0.184462	0.0539852	0.134399	0.0655318	0.0883098		INTRONIC	AAEL001319			-	c.12+91A>C	-
1	34946287	34946288	TA	T	Deletion	Genomic_Marker		9.1	24.5	18.3	22	23.2	12.2	13.5	12.1	11.7	10.1	29.8	16.7	11.9		NO	NO	NO		NA	NA	NA	NA	NA	NA		INTRONIC	AAEL001319			-	c.12+85del	-
1	34946300	34946300	T	A	Substitution	Genomic_Marker		30.2	22.4	33.3	33.7	38.5	20	41.1	22.2	29.6	16.4	27.7	33.3	22		NO	NO	NO		0.0488082	0.0914453	0.0479296	0.0624972	0.0458926	0.0654561		INTRONIC	AAEL001319			-	c.12+73A>T	-
1	34946315	34946317	ACT	ATC	Substitution	Genomic_Marker		38.6	40.4	45.5	39.2	46.6	29.2	45.3	23.4	20.8	29.5	44.4	44.9	28		NO	NO	NO		0.0597027	0.0745023	0.0472269	0.287031	0.0469704	0.0524928		INTRONIC	AAEL001319			-	c.12+56_12+57delinsGA	-
1	34946322	34946322	A	G	Substitution	Genomic_Marker		37.8	39.6	44.4	42.7	48.2	30.6	43.5	22.2	23.7	28.6	46.7	45.3	33.7		NO	NO	NO		0.057486	0.100179	0.0491194	0.107883	0.0463224	0.062041		INTRONIC	AAEL001319			-	c.12+51T>C	-
1	34946350	34946350	G	A	Substitution	Genomic_Marker		4.1	11.6	8.3	16.1	15.6	2.3	10.2	5.4	4	0	18.2	6.7	11.8		NO	NO	NO		0.0464578	0.0568222	0.0523801	0.0538721	0.157759	0.0535281		INTRONIC	AAEL001319			-	c.12+23C>T	-
1	34946356	34946356	T	TG	Insertion	Genomic_Marker		10.6	8.6	12.2	10.2	14.3	2.8	7.1	6.5	2.3	3.2	23.1	6.3	9.9		NO	NO	NO		NA	NA	NA	NA	NA	NA		INTRONIC	AAEL001319			-	c.12+16dup	-
1	34946359	34946359	G	A	Substitution	Genomic_Marker		42.4	21.6	45.2	44	53.5	26.5	42.6	32.3	36.4	30.2	47.4	42.3	48.6		NO	NO	NO		0.0489929	0.0671662	0.0457768	0.0574612	0.046221	0.0990597		INTRONIC	AAEL001319			-	c.12+14C>T	-
1	35292232	35292232	G	A	Substitution	Genomic_Marker		15.9	18.6	13.5	7.4	7	26.5	11.1	8.3	12.7	11.4	15.6	13.2	17.5		NO	NO	NO		0.0533365	0.0566935	0.0461679	0.0721525	0.0487791	0.12513		SYNONYMOUS_CODING	AAEL020203			N->N	c.1257C>T	p.Asn419Asn
1	35292253	35292253	G	T	Substitution	Genomic_Marker		15.2	23.9	7.7	9.8	4.3	5.7	12	21.7	12.5	10.9	12.1	4.3	15.3		NO	NO	NO		0.0452607	0.0629036	0.0453427	0.0484682	0.051279	0.0586973		SYNONYMOUS_CODING	AAEL020203			S->S	c.1236C>A	p.Ser412Ser
1	35292274	35292274	G	A	Substitution	Genomic_Marker		25	22.2	31.7	22.5	32.6	38.7	36.4	34.1	31.5	23.3	44.1	39.2	17.9		NO	NO	NO		0.0568964	0.0513377	0.0450969	0.0950411	0.0564857	0.0727477		SYNONYMOUS_CODING	AAEL020203			N->N	c.1215C>T	p.Asn4'-5Asn
1	35336688	35336688	C	T	Substitution	Genomic_Marker		21.2	18.6	15.9	20.7	13.3	17.9	16.9	32.3	22.6	27.1	26.8	18	28.6		NO	NO	NO		0.052047	0.060346	0.0548368	0.0542016	0.0483905	0.0590853		INTRONIC	AAEL020203			-	c.-43200G>A	-
1	35336702	35336702	C	A	Substitution	Genomic_Marker		41.9	48.7	28.7	44.4	34.7	58.8	48.1	33.7	43.2	37.5	28.4	40.3	40		NO	NO	NO		0.0502344	0.0513377	0.0453572	0.0494794	0.0531745	0.0565253		INTRONIC	AAEL020203			-	c.-43214G>T	-
1	35336754	35336754	C	T	Substitution	Genomic_Marker		18.8	12.6	19.5	25.2	24.7	19.7	28	29.7	18.8	19.4	21.7	24.7	28.4		NO	NO	NO		0.0484731	0.0716861	0.0601714	0.0496984	0.0552509	0.104003		INTRONIC	AAEL020203			-	c.-43266G>A	-
1	35336760	35336760	A	C	Substitution	Genomic_Marker		20.6	21.1	20.9	15	13.5	15.5	19.4	16.3	16.8	15.7	14.9	25	14		NO	NO	NO		0.0597027	0.0576298	0.0493577	0.103606	0.0495865	0.0524781		INTRONIC	AAEL020203			-	c.-43272T>G	-
1	35336794	35336794	G	A	Substitution	Genomic_Marker		21.7	14.5	14.7	25.9	32.9	20.3	32.9	34.8	19	21.3	21.5	34.8	25.9		NO	NO	NO		0.0456803	0.0674806	0.0606605	0.0546447	0.0590803	0.0592097		INTRONIC	AAEL020203			-	c.-43306C>T	-
1	35336802	35336802	G	A	Substitution	Genomic_Marker		70.5	65.9	53.1	66.3	62.3	78.6	65.7	80.5	61.3	73.1	57.5	56.9	71.3		NO	NO	NO		0.0563176	0.0489492	0.0476629	0.0762536	0.0523654	0.0596529		INTRONIC	AAEL020203			-	c.-43314C>T	-
1	35336814	35336814	T	A	Substitution	not targeted		42.3	52.1	37.1	43.5	33.9	52.8	37.1	39	35.8	46.8	28.2	25	44.8		NO	NO	NO		0.0474013	0.0624019	0.0462741	0.143108	0.0509908	0.0554927		INTRONIC	AAEL020203			-	c.-43326A>T	-
1	35336817	35336817	T	C	Substitution	not targeted		41.2	51.4	35.5	41.8	30.2	55.8	38.6	37.5	33.3	48.4	23.4	26.3	46.4		NO	NO	NO		0.0463611	0.0519442	0.0453861	0.0945927	0.0487159	0.0568667		INTRONIC	AAEL020203			-	c.-43329A>G	-
1	35681745	35681745	C	A	Substitution	Genomic_Marker		17.5	14.3	4.4	13.7	12.2	4.9	2.3	9.1	5	23.1	0	2.6	12.5		NO	NO	NO		0.05315	0.0555766	0.0479878	0.0548516	0.0490221	0.492738		INTRONIC	AAEL027002			-	c.-18762G>T	-
1	36486430	36486430	G	A	Substitution	Genomic_Marker		20.7	30.4	20.4	18.2	22.1	19.4	26.5	26.1	22.1	36.3	23.5	13	30.4		NO	NO	NO		0.0479635	0.114413	0.0645784	0.0913327	0.0453234	0.059912		INTRONIC	AAEL024519			-	c.56-63173G>A	-
1	36486434	36486434	A	T	Substitution	Genomic_Marker		19.3	29.5	18.3	18.5	21	19.4	25	26.8	21.2	38.2	22.7	14.9	30.2		NO	NO	NO		0.0447646	0.132998	0.0618106	0.0847743	0.0488471	0.0548516		INTRONIC	AAEL024519			-	c.56-63169A>T	-
1	36486460	36486460	T	A	Substitution	Genomic_Marker		18.5	25.6	26.3	22.4	28.2	27.3	29.8	32	21.3	37.8	21.1	25.6	31.5		NO	NO	NO		0.0477162	0.0744146	0.0465834	0.0587769	0.0478035	0.066776		INTRONIC	AAEL024519			-	c.56-63143T>A	-
1	36486471	36486471	G	A	Substitution	Genomic_Marker		10.4	8.8	7.8	11.6	10.5	15.4	13.4	11.6	7.1	9.3	20.9	5.1	6.7		NO	NO	NO		0.0527918	0.0792038	0.04964	0.0595532	0.0532383	0.107271		INTRONIC	AAEL024519			-	c.56-63132G>A	-
1	36486475	36486475	A	C	Substitution	Genomic_Marker		3.8	3.7	4	3.7	1.3	2.6	4.9	9	20	4.5	1.1	2.6	0		NO	NO	NO		0.0607904	0.0663305	0.0551868	0.0678358	0.0537836	0.0776639		INTRONIC	AAEL024519			-	c.56-63128A>C	-
1	36486516	36486516	C	T	Substitution	Genomic_Marker		28.3	19.4	18.4	20.2	17.4	40	24.2	31.9	25	22.4	34.8	17	15.7		NO	NO	NO		0.0469365	0.124169	0.0457768	0.0638383	0.0496546	0.0744713		INTRONIC	AAEL024519			-	c.56-63087C>T	-
1	42423991	42423991	G	A	Substitution	not targeted		22	8.3	10.2	14.3	9.5	21.7	15.6	35	27.1	22.6	19.6	24.2	11.9		NO	NO	NO		0.0462162	0.0762846	0.0567727	0.0798767	0.0586874	0.0542115		INTRONIC	AAEL019521			-	c.2233-45917C>T	-
1	42423992	42423992	T	A	Substitution	not targeted		36.6	16.7	36.7	26.2	21.4	32.7	12.8	15	25	39.7	15.7	14.7	26.9		YES	NO	NO		0.0473383	0.0492361	0.0556012	0.0487985	0.05168	0.0597775		INTRONIC	AAEL019521			-	c.2233-45918A>T	-
1	42423997	42423997	A	T	Substitution	not targeted		2.2	5.1	6.9	22.4	22.7	5.5	24.4	21.4	11.8	0	15.7	25.6	11.1		NO	NO	NO		0.0498299	0.316818	0.0498202	0.0503222	0.0658148	0.0579522		INTRONIC	AAEL019521			-	c.2233-45923T>A	-
1	42424072	42424072	T	A	Substitution	Genomic_Marker		25.2	23.1	24.1	18.5	29.1	34.2	23.4	19.8	23.4	26.7	21.3	20.2	24.2		NO	NO	NO		0.0516017	0.05496	0.0473092	0.0931318	0.0505563	0.134896		INTRONIC	AAEL019521			-	c.2233-45998A>T	-
1	42424080	42424080	T	G	Substitution	Genomic_Marker		2.5	9.6	9	18.8	18.8	4.7	16.5	22.8	13.5	4.4	7.8	24.1	10.7		NO	NO	NO		0.0465544	0.0572729	0.0520617	0.0556259	0.0541082	0.0968992		INTRONIC	AAEL019521			-	c.2233-46006A>C	-
1	42424144	42424144	T	C	Substitution	Genomic_Marker		1.1	6.4	7.6	18.8	8.7	6.5	19.3	24.8	15.5	1.2	9.5	18.1	10.4		NO	NO	NO		0.0471833	0.0503027	0.0488617	0.0548516	0.0570995	0.0568667		INTRONIC	AAEL019521			-	c.2233-46070A>G	-
1	42424156	42424156	T	C	Substitution	Genomic_Marker		1.2	6.4	8.6	16.9	7.6	5.9	20.8	22.7	16.4	1.2	10	18.5	8.6		NO	NO	NO		0.0470381	0.0543493	0.0476629	0.0750233	0.0634913	0.0589708		INTRONIC	AAEL019521			-	c.2233-46082A>G	-
1	42424252	42424252	C	T	Substitution	Genomic_Marker		0	6.7	7.4	15.4	14.1	3.3	26.2	25.9	10.3	2.7	14.6	14	7.7		NO	NO	NO		0.214763	0.0488811	0.0678714	0.0716144	0.0663154	0.0738171		INTRONIC	AAEL019521			-	c.2233-46178G>A	-
1	42715521	42715521	T	C	Substitution	Genomic_Marker		12	11.6	9.4	18.4	4.3	20	0	2.4	2.3	24.4	8.1	15.6	6.3		NO	NO	NO		0.0566687	0.0769322	0.048177	0.0780224	0.0464819	0.0586029		INTRONIC	AAEL019521			-	c.2232+158252A>G	-
1	43486987	43486987	G	A	Substitution	not targeted		11.1	0	10.3	4.1	6.9	12.5	5.3	14.5	12.8	2	2.6	6.8	5		NO	NO	NO		0.51306	0.0519442	0.0583644	0.0530764	0.0485896	0.0669938		INTRONIC	AAEL018189	PCR Gastrin/Cholecystokinin Family	GPRCCK1_3	-	c.1145-7430C>T	-
1	43486999	43486999	G	T	Substitution	not targeted		2.7	12.2	11.1	11.1	8.1	2.9	11.3	9.1	4.4	4.3	12.2	14	7.9		NO	NO	NO		0.046656	0.0984109	0.0606605	0.0518267	0.0515283	0.0814245		INTRONIC	AAEL018189	PCR Gastrin/Cholecystokinin Family	GPRCCK1_3	-	c.1145-7442C>A	-
1	43487010	43487011	TC	T	Deletion	not targeted		6.9	8.2	13.5	17.5	8.3	9.4	10.6	10.9	14.8	4.1	4.8	24.4	25.8		NO	NO	NO		NA	NA	NA	NA	NA	NA		INTRONIC	AAEL018189	PCR Gastrin/Cholecystokinin Family	GPRCCK1_3	-	c.1145-7454del	-
1	43487038	43487038	G	A	Substitution	not targeted		5.7	15.4	5.9	20	10.7	12.1	12.5	9.4	15.5	5.9	11.3	13.3	16.7		NO	NO	NO		0.0469994	0.0733386	0.0472657	0.0643819	0.0610802	0.109037		INTRONIC	AAEL018189	PCR Gastrin/Cholecystokinin Family	GPRCCK1_3	-	c.1145-7481C>T	-
1	44645590	44645590	G	A	Substitution	Genomic_Marker		41.8	34.1	50.8	37.3	57.6	64.3	42.9	53.2	37.5	37	31	46.2	43.2		NO	NO	NO		0.048274	0.0577389	0.0476629	0.0503222	0.0502393	0.0542115		INTRONIC	AAEL003812			-	c.76+74002G>A	-
1	44645595	44645595	C	T	Substitution	Genomic_Marker		0	0	12.3	8.8	19.4	0	8.9	16.4	6.8	0	4.9	19	2.3		NO	NO	NO		0.0858685	0.0516311	0.0729737	0.0556259	0.0686489	0.408601		INTRONIC	AAEL003812			-	c.76+74007C>T	-
1	44645603	44645603	G	A	Substitution	Genomic_Marker		39.2	35.9	47.5	37.3	56.7	67.4	40	51.9	37.5	28.6	33.3	56.4	47.5		NO	NO	NO		0.0549058	0.0522625	0.0692445	0.0502442	0.0455115	0.0783655		INTRONIC	AAEL003812			-	c.76+74015G>A	-
1	45271820	45271820	C	T	Substitution	Genomic_Marker		18	21.7	6.8	4.1	6.8	12.5	6.1	14.5	7.4	25.5	14.3	20	11.1		NO	NO	NO		0.0508882	0.086202	0.0487742	0.0494794	0.0469075	0.0668824		INTRONIC	AAEL024128			-	c.-145991G>A	-
1	45271824	45271824	G	C	Substitution	Genomic_Marker		12.1	6.8	14.3	1.3	7.1	14.6	5.7	3.5	1.9	26.9	8.3	7.3	8.3		NO	NO	NO		0.0487062	0.462471	0.0519834	0.0634209	0.0471156	0.229472		INTRONIC	AAEL024128			-	c.-145995C>G	-
1	45271831	45271831	G	A	Substitution	Genomic_Marker		17.2	19.6	17.9	10.8	7.7	19.1	6.3	5.2	5.3	3.5	8.6	7	8.7		NO	NO	NO		0.0549847	0.0498348	0.0585234	0.164773	0.0610802	0.196283		INTRONIC	AAEL024128			-	c.-146002C>T	-
1	45271874	45271874	C	A	Substitution	Genomic_Marker		25.8	30	13.4	23.8	15	23.9	10	32.6	13.9	27.9	27.9	22.4	20		NO	NO	NO		0.0535625	0.0537394	0.0605107	0.725704	0.0557148	0.0773212		INTRONIC	AAEL024128			-	c.-146045G>T	-
1	45271886	45271886	C	T	Substitution	Genomic_Marker		12.7	15.8	10.3	18.6	9.4	9.3	6.7	21.2	8.6	15.4	22.2	10.3	4.8		NO	NO	NO		0.0522723	0.0536214	0.0520617	0.0952033	0.0521204	0.0718757		INTRONIC	AAEL024128			-	c.-146057G>A	-
1	45271897	45271899	TTC	TGG	Substitution	Genomic_Marker		14.6	24.2	5.6	12.7	9.7	19.4	13.9	20.6	12.9	21.6	19.4	20	2.3		NO	NO	NO		0.0452607	0.050981	0.0506637	0.0556259	0.0474449	0.360922		INTRONIC	AAEL024128			-	c.-146070_-146069delinsCC	-
1	46044351	46044351	A	G	Substitution	Genomic_Marker		50	52.8	39.6	40.8	47.6	50	50	50	52	46.2	28	34.8	24.4		NO	NO	NO		0.0571341	0.0707242	0.0569063	0.16649	0.0531107	0.0701419		INTRONIC	AAEL007465			-	c.73-38393T>C	-
1	46044404	46044404	T	G	Substitution	Genomic_Marker		11.1	7	6	9.3	19.2	8.6	5	1.4	1.8	4.5	9.8	13	21.2		NO	NO	NO		0.0500248	0.0595433	0.0527624	0.0525369	0.0449861	0.0601763		INTRONIC	AAEL007465			-	c.73-38446A>C	-
1	46044432	46044432	C	G	Substitution	Genomic_Marker		76.5	54.3	69	61.3	70.8	69.4	61.4	55.4	68.2	77.4	44.7	47.7	51		NO	NO	NO		0.0478714	0.0616504	0.0490853	0.0497666	0.0605057	0.102126		INTRONIC	AAEL007465			-	c.73-38474G>C	-
1	47206965	47206965	G	T	Substitution	Genomic_Marker		9.8	2.5	13.7	7	0.9	1.3	0	0	2.2	6.5	13.3	10	5.6		NO	NO	NO		0.0457141	0.50819	0.0490853	0.136326	0.0519002	0.0662091		INTRONIC	AAEL024005			-	c.59-32145G>T	-
1	47207084	47207084	A	G	Substitution	not targeted		10.3	9.5	14.3	12.3	9.8	13.3	11.6	11.7	14.5	7	2.2	10.6	5.5		NO	NO	NO		0.0529095	0.0765177	0.0558284	0.110564	0.0503271	0.0596529		INTRONIC	AAEL024005			-	c.59-32026A>G	-
1	47207092	47207092	G	A	Substitution	not targeted		5.3	20	6.2	8.7	14.8	12.8	4.5	9.6	4.1	20	10.5	9.3	9.6		NO	NO	NO		0.0469994	0.0498933	0.0459119	0.0505807	0.053042	0.211351		INTRONIC	AAEL024005			-	c.59-32018G>A	-
1	47400776	47400776	G	A	Substitution	Genomic_Marker		83.8	79.8	80.8	78.1	76.5	73.4	88.4	84	80.5	77.1	78.6	90.8	72.8		NO	NO	NO		0.0521058	0.100437	0.0455693	0.0593839	0.0493577	0.0741158		INTRONIC	AAEL019735			-	c.96+3126C>T	-
1	47400794	47400794	T	C	Substitution	Genomic_Marker		85.9	82.2	79.7	76.8	73.5	71.8	83.3	80.4	80.1	76.8	81.4	90.6	73.2		NO	NO	NO		0.052047	0.0888797	0.0457189	0.110906	0.0451547	0.0633908		INTRONIC	AAEL019735			-	c.96+3108A>G	-
1	47400808	47400808	T	C	Substitution	Genomic_Marker		81.2	81.6	81.5	72.8	78	76.4	80.7	77.1	79	72.6	81.5	90.7	73.4		NO	NO	NO		0.0583296	0.0586625	0.0529733	0.111579	0.0473431	0.0601763		INTRONIC	AAEL019735			-	c.96+3094A>G	-
1	47400828	47400828	T	C	Substitution	Genomic_Marker		28	30.4	17.9	12.3	20.4	22.2	19.1	20.7	16.2	23.6	15.6	28.4	16.1		NO	NO	NO		0.0529635	0.0601414	0.0491631	0.0858897	0.050854	0.0547432		INTRONIC	AAEL019735			-	c.96+3074A>G	-
1	47400926	47400926	G	T	Substitution	Genomic_Marker		19.7	20	17.9	18	6.8	18.6	7.6	10.3	10.4	19.4	13.2	13.2	15.9		NO	NO	NO		0.0605806	0.0559568	0.057853	0.0910702	0.0588266	0.16737		INTRONIC	AAEL019735			-	c.96+2976C>A	-
1	47524527	47524527	T	TGCTA	Insertion	Genomic_Marker		58	55.1	68.9	61.9	62.5	60	65.1	58	65.5	62.3	61.7	59.6	65.3		NO	NO	NO		NA	NA	NA	NA	NA	NA		INTRONIC	AAEL005634	harmonin (Usher syndrome 1C protein homolog) (PDZ domain-containing protein)		-	c.-147970_-147967dup	-
1	47524592	47524592	T	G	Substitution	Genomic_Marker		80	88.3	92.1	86.9	82.6	73.1	77.6	87.7	91.4	83.1	71.2	76.1	77.9		NO	NO	NO		0.0472753	0.0550833	0.0489589	0.0543936	0.0549502	0.0842573		INTRONIC	AAEL005634	harmonin (Usher syndrome 1C protein homolog) (PDZ domain-containing protein)		-	c.-147910T>G	-
1	47524596	47524596	A	G	Substitution	Genomic_Marker		81.8	86.7	91.5	87.5	85.1	75	77.6	88.5	92	84.4	74.1	75.7	80.5		NO	NO	NO		0.0491485	0.0617405	0.0488228	0.0575554	0.0583991	0.0943444		INTRONIC	AAEL005634	harmonin (Usher syndrome 1C protein homolog) (PDZ domain-containing protein)		-	c.-147906A>G	-
1	47524598	47524598	C	T	Substitution	Genomic_Marker		10	13.6	5.2	6.8	10.6	7.7	3.4	1.3	4.4	10.4	15	14.3	7.6		NO	NO	NO		0.0518659	0.0617405	0.0543345	0.0642057	0.0583991	0.0722653		INTRONIC	AAEL005634	harmonin (Usher syndrome 1C protein homolog) (PDZ domain-containing protein)		-	c.-147904C>T	-
1	47524632	47524632	C	CCACAACTT	Insertion	Genomic_Marker		18	29.4	29.2	26.5	47.1	21.2	20.5	18.6	21	27.8	31.1	39.2	49.1		NO	NO	NO		NA	NA	NA	NA	NA	NA		INTRONIC	AAEL005634	harmonin (Usher syndrome 1C protein homolog) (PDZ domain-containing protein)		-	c.-147870_-147869insCACAACTT	-
1	48167287	48167287	C	T	Substitution	Genomic_Marker		6.8	2.3	5.4	4.7	6.5	3.1	7.3	16.7	15.8	1.6	0	1.5	5.8		NO	NO	NO		0.0489249	0.120365	0.0498543	0.0500833	0.0464191	0.0981441		INTRONIC	AAEL005633			-	c.-11769C>T	-
1	49859124	49859124	T	C	Substitution	Genomic_Marker		57.4	63.4	69.1	63.3	51.4	58.1	56.6	50.8	48	42.9	60	60.7	56.6		NO	NO	NO		0.0503514	0.0532923	0.0583644	0.0707599	0.0456127	0.145439		INTRONIC	AAEL007664	nicotinic acetylcholine receptor subunit		-	c.287-42677A>G	-
1	49859137	49859137	A	G	Substitution	Genomic_Marker		3.2	17.1	8.8	15.1	8.3	15.6	1.3	1.4	6	16.1	13.4	6.3	3.2		NO	NO	NO		0.0510005	0.0580614	0.0486431	0.0559568	0.0606505	0.0552608		INTRONIC	AAEL007664	nicotinic acetylcholine receptor subunit		-	c.287-42690T>C	-
1	49859180	49859180	C	T	Substitution	Genomic_Marker		40.3	44.4	33.3	30.9	24.6	33.3	30.1	34.3	23.8	33.9	30.6	25.8	31		NO	NO	NO		0.0551868	0.0579721	0.0490124	0.0549945	0.0492896	0.100743		INTRONIC	AAEL007664	nicotinic acetylcholine receptor subunit		-	c.287-42733G>A	-
1	49914575	49914575	C	T	Substitution	not targeted		20.4	13.2	4.8	2.4	2.8	0	10.5	3	4.7	11.9	8.2	6.5	10.4		NO	NO	NO		0.0475902	0.0800281	2.42708	0.0510299	0.0458926	0.111545		INTRONIC	AAEL007664	nicotinic acetylcholine receptor subunit		-	c.286+91714G>A	-
1	52621692	52621692	A	G	Substitution	Genomic_Marker		17.6	3.6	3.1	3.5	6.8	0	8.5	6.1	0	5.3	3.3	2.5	5.7		NO	NO	NO		0.051411	0.0694636	2.01051	1.21417	0.0485556	0.0997257		INTRONIC	AAEL006825			-	c.232+70118A>G	-
1	52621706	52621706	C	T	Substitution	Genomic_Marker		6.5	6.9	9.6	6.1	10	14	5.2	19	4.2	15.6	4.4	11.1	8		NO	NO	NO		0.0599719	0.0726912	0.0462403	0.342485	0.0464481	0.0582203		INTRONIC	AAEL006825			-	c.232+70132C>T	-
1	52621722	52621734	CGGATTTCATCGG	C	Deletion	Genomic_Marker		23.1	22.4	29.4	15.8	17.6	5.1	18.2	12.8	20	6.2	10.6	19.6	12.1		NO	NO	NO		NA	NA	NA	NA	NA	NA		INTRONIC	AAEL006825			-	c.232+70149_232+70160del	-
1	52621722	52621734	CGGATTTCATCGG	CGGATTTTATCGG	Substitution	Genomic_Marker		3.8	15.5	10.3	3.5	15.7	23.1	7.3	12.8	13.3	12.3	13.6	4.3	20.9		NO	NO	NO		0.0492701	0.0674806	0.180522	0.0539852	0.0456127	0.0791882		INTRONIC	AAEL006825			-	c.232+70155C>T	-
1	52621729	52621729	C	T	Substitution	Genomic_Marker		3.3	16.2	10.3	4.7	15.5	23.1	6.2	11.1	11.8	14.9	12.9	5.5	21.5		NO	NO	NO		0.0470381	0.0537394	0.21354	0.0617305	0.0487791	0.0551572		INTRONIC	AAEL006825			-	c.232+70155C>T	-
1	53085709	53085709	C	T	Substitution	Genomic_Marker		16.7	8.5	21.4	14.6	30.8	5.1	11.8	8.9	18	9.5	17.5	27	16		NO	NO	NO		0.0458588	0.0565797	0.0480896	0.0556259	0.0465883	0.059912		SYNONYMOUS_CODING	AAEL006826			I->I	c.321C>T	p.Ile1'-7Ile
1	53085712	53085712	C	T	Substitution	Genomic_Marker		16.9	6.4	17.1	15.8	30.6	5.4	12	8.5	17.3	11.5	19.5	30.6	16.3		NO	NO	NO		0.0448031	0.0543493	0.0455018	0.048609	0.0479732	0.0531549		SYNONYMOUS_CODING	AAEL006826			S->S	c.324C>T	p.Ser1'-8Ser
1	53085730	53085730	C	T	Substitution	Genomic_Marker		16.5	6.7	18.4	19.6	35.1	11.1	19.3	13.6	20.3	15.1	25.6	30.2	22.8		NO	NO	NO		0.0445672	0.062999	0.0484828	0.0596579	0.0550537	0.0861491		SYNONYMOUS_CODING	AAEL006826			D->D	c.342C>T	p.Asp114Asp
1	53085733	53085733	G	A	Substitution	Genomic_Marker		28.2	21.3	36.7	26.5	18.4	19.4	32.2	25.6	21.1	13.2	13.3	6.8	17.5		NO	NO	NO		0.0497958	0.0587818	0.048342	0.0540934	0.0473431	0.0570004		SYNONYMOUS_CODING	AAEL006826			E->E	c.345G>A	p.Glu115Glu
1	53085749	53085749	T	C	Substitution	Genomic_Marker		25	16.3	33.3	21.1	16.3	17.1	27.7	24.5	16.9	17.1	13.2	6.4	20.3		NO	NO	NO		0.0471833	0.0607454	0.048342	0.0532923	0.0473431	0.053312		SYNONYMOUS_CODING	AAEL006826			L->L	c.361T>C	p.Leu121Leu
1	53085760	53085760	C	T	Substitution	Genomic_Marker		17.7	7.7	23.9	26.3	32	12.8	29.8	18.4	25	13.3	30.8	43.8	24.6		NO	NO	NO		0.0453572	0.0695706	0.04892	0.0534102	0.0487451	0.0540491		SYNONYMOUS_CODING	AAEL006826			S->S	c.372C>T	p.Ser124Ser
1	53085777	53085777	A	G	Substitution	Genomic_Marker		54.1	45.7	68.2	54.7	57.4	51.5	55.8	60.5	47.7	55.1	73.2	66.7	83.6		NO	NO	NO		0.0485605	0.0534151	0.0528654	0.0511227	0.0548467	0.0525712		NON_SYNONYMOUS_CODING	AAEL006826			D->G	c.389A>G	p.Asp13'-Gly
1	53126173	53126173	C	T	Substitution	Promoter		47.8	42	18.6	8.5	22.4	33.3	38.7	37.8	35.9	38.6	32.4	22.7	22.1		NO	NO	NO		0.0530764	0.0645028	0.0457768	0.127785	0.0465158	0.0650977		SYNONYMOUS_CODING	AAEL006829	microsomal glutathione s-transferase		V->V	c.33C>T	p.Val11Val
1	53126209	53126209	C	T	Substitution	Promoter		13.2	8.9	15.9	27	16.1	14.8	12.7	15.1	23	9.2	6.7	9.7	15.6		NO	NO	NO		0.0497228	0.050527	0.0550882	0.0540934	0.0491291	0.0674451		SYNONYMOUS_CODING	AAEL006829	microsomal glutathione s-transferase		V->V	c.69C>T	p.Val23Val
1	53126239	53126239	C	T	Substitution	Promoter		1.8	3.9	1.5	3.7	0	14.9	0	0	0	6.5	2.1	1.9	0		NO	NO	NO		0.0508101	0.097388	0.0675161	0.150163	0.0470139	0.0783655		SYNONYMOUS_CODING	AAEL006829	microsomal glutathione s-transferase		T->T	c.99C>T	p.Thr33Thr
1	53126251	53126251	T	C	Substitution	Promoter		75.5	81.7	88.7	92.2	91.1	80.5	90	90	86.2	94.1	88.6	92.2	74.2		NO	NO	NO		0.0478714	0.0857415	0.0501272	0.0843839	0.0800072	0.0573868		SYNONYMOUS_CODING	AAEL006829	microsomal glutathione s-transferase		R->R	c.111T>C	p.Arg37Arg
1	53126486	53126486	C	A	Substitution	not targeted		10.5	4.4	9.7	10.3	11.3	13.3	13.6	1.9	19	8.3	14	9.1	20.5		NO	NO	NO		0.0480266	0.161856	0.0585234	1.20663	0.052532	0.0573868		INTRONIC	AAEL006829	microsomal glutathione s-transferase		-	c.123+223C>A	-
1	53126585	53126585	G	A	Substitution	not targeted		30.9	33.3	17.2	13.7	21.7	22	20.2	28.3	39.1	36.6	30.8	20	35.5		NO	NO	NO		0.0548072	0.0634159	0.0485168	0.0580714	0.0494988	0.0531107		INTRONIC	AAEL006829	microsomal glutathione s-transferase		-	c.124-209G>A	-
1	53126608	53126608	A	AT	Insertion	not targeted		9.3	10.1	11.8	8.5	6.7	9.4	9.9	7.1	10.3	12.9	15.5	8.5	29.7		NO	NO	NO		NA	NA	NA	NA	NA	NA		INTRONIC	AAEL006829	microsomal glutathione s-transferase		-	c.124-185dup	-
1	53126626	53126626	A	G	Substitution	not targeted		11.1	8.8	2.2	2	1.8	4.4	7.5	10.9	16	7	8.5	1.7	5.6		NO	NO	NO		0.0518219	0.220057	0.0460037	0.0487694	0.051196	0.0613102		INTRONIC	AAEL006829	microsomal glutathione s-transferase		-	c.124-168A>G	-
1	53126664	53126664	A	T	Substitution	not targeted		46.7	43.2	51.8	56.4	62.2	34.5	55.9	52.6	55.5	35.7	63.9	61.2	51.1		NO	NO	NO		0.0527379	0.0613902	0.0460037	0.128153	0.0465883	0.0695043		INTRONIC	AAEL006829	microsomal glutathione s-transferase		-	c.124-130A>T	-
1	53126744	53126744	G	A	Substitution	not targeted		6.2	11.1	0.7	0.6	0	4.7	9.4	8.4	17.9	0.7	6.3	0.7	3.8		NO	NO	NO		0.048308	0.0772227	0.0574661	0.0493091	0.0469075	0.0642711		INTRONIC	AAEL006829	microsomal glutathione s-transferase		-	c.124-50G>A	-
1	53126785	53126785	G	C	Substitution	not targeted		20	26.8	40.7	33.8	26.2	22.6	32.9	26.9	12.5	25.2	45.2	51.1	34.6		NO	NO	NO		0.0477502	0.0512497	0.0549107	0.0875707	0.0485265	0.0537934		INTRONIC	AAEL006829	microsomal glutathione s-transferase		-	c.124-9G>C	-
1	53126796	53126796	T	A	Substitution	Promoter		28.8	24.3	11.7	10.9	15.2	25.9	28	26.5	37.3	28.7	17.7	13.2	15.6		NO	NO	NO		0.0506051	0.077882	0.0545068	0.0548516	0.0629688	0.114888		SYNONYMOUS_CODING,SPLICE_SITE	AAEL006829	microsomal glutathione s-transferase		A->A	c.126T>A	p.Ala42Ala
1	53126829	53126829	C	A	Substitution	Promoter		26.5	24.5	11.3	11.8	16	30.8	17.8	23.8	23.5	30.3	14.2	15.4	9.6		NO	NO	NO		0.057486	0.0793446	0.0571688	0.0743064	0.0576794	0.0862709		SYNONYMOUS_CODING	AAEL006829	microsomal glutathione s-transferase		P->P	c.159C>A	p.Pro53Pro
1	53126833	53126833	T	C	Substitution	Promoter		6.3	9	0.6	0	1.6	5.1	6.9	5.6	19	2.9	7.8	0.7	7.4		NO	NO	NO		0.051954	0.0688626	0.054689	0.062026	0.046772	0.090182		SYNONYMOUS_CODING	AAEL006829	microsomal glutathione s-transferase		L->L	c.163T>C	p.Leu55Leu
1	53126886	53126886	C	T	Substitution	not targeted		79.8	76.3	99.1	96.8	96.3	85.1	80.8	76.5	60.2	76.1	80.6	91.2	79.6		NO	NO	NO		0.0554927	0.0560803	0.0505856	0.0656531	0.0524193	0.053312		INTRONIC	AAEL006829	microsomal glutathione s-transferase		-	c.206+10C>T	-
1	53126889	53126889	C	T	Substitution	not targeted		6	10.7	0.9	2.6	1.9	9.5	7.9	8.1	15.8	13.7	9.2	5.9	9.2		NO	NO	NO		0.0481236	0.0857415	0.0514501	0.0522821	0.045415	0.090182		INTRONIC	AAEL006829	microsomal glutathione s-transferase		-	c.206+13C>T	-
1	53126895	53126896	CT	C	Deletion	not targeted		4	3.9	0	0	0.9	5.8	4	5.8	14	4.2	4.2	2.8	3.4		NO	NO	NO		NA	NA	NA	NA	NA	NA		INTRONIC	AAEL006829	microsomal glutathione s-transferase		-	c.206+21del	-
1	53126899	53126900	AT	AACA	Complex	not targeted		3.7	3.9	0	0	0.9	5.6	4	5.9	13.4	4.3	4.3	2.9	3.7		NO	NO	NO		NA	NA	NA	NA	NA	NA		INTRONIC	AAEL006829	microsomal glutathione s-transferase		-	c.206+24delinsACA	-
1	53126913	53126913	C	G	Substitution	not targeted		44.9	50	67.4	64	68.9	56.5	48.1	46.2	32.2	55.3	66.3	67.5	49.4		NO	NO	NO		0.0533365	0.110189	0.0459747	0.0543936	0.0470478	0.053479		INTRONIC	AAEL006829	microsomal glutathione s-transferase		-	c.207-21C>G	-
1	53126923	53126923	G	A	Substitution	not targeted		24	38.3	15.7	12.2	13.6	15.8	25.5	21.9	32.1	26.9	29.7	11.1	30.1		NO	NO	NO		0.0454247	0.0857415	0.0463031	0.0587769	0.0527967	0.14315		INTRONIC	AAEL006829	microsomal glutathione s-transferase		-	c.207-11G>A	-
1	53126925	53126925	C	T	Substitution	not targeted		27.6	14	20.7	23.9	17.8	27.1	26.8	32.8	37.6	16.4	9	18.8	19.3		NO	NO	NO		0.044394	0.077093	0.057724	0.0576794	0.0456127	0.0548516		INTRONIC	AAEL006829	microsomal glutathione s-transferase		-	c.207-9C>T	-
1	53126934	53126934	T	C	Substitution	Promoter		69	76.9	80	73.6	79.9	65.6	64.4	60.9	50.7	74.4	76.9	77.6	71		NO	NO	NO		0.0478956	0.0713533	0.052287	0.0543	0.0497764	0.0891782		SYNONYMOUS_CODING,SPLICE_SITE	AAEL006829	microsomal glutathione s-transferase		R->R	c.207T>C	p.Arg69Arg
1	53126964	53126964	G	A	Substitution	Promoter		14.8	8.6	16.4	17.5	20.4	21.4	20.3	22.6	23.3	8.7	5.3	11.9	10.7		NO	NO	NO		0.0468978	0.0992506	0.0495719	0.123084	0.0469075	0.0561544		SYNONYMOUS_CODING	AAEL006829	microsomal glutathione s-transferase		L->L	c.237G>A	p.Leu79Leu
1	53126970	53126970	C	T	Substitution	Promoter		8	7.5	4.2	3.7	8.4	6	7.5	8.6	9.4	9.3	9.6	4.1	1.8		NO	NO	NO		0.053705	0.0650977	0.0574661	0.110043	0.0542016	0.05496		SYNONYMOUS_CODING	AAEL006829	microsomal glutathione s-transferase		Y->Y	c.243C>T	p.Tyr81Tyr
1	53126982	53126982	C	T	Substitution	Promoter		18.2	10.9	14.5	18.2	19	23.7	21.4	28.7	27.5	15	9.6	16.7	11.6		NO	NO	NO		0.0481236	0.083941	0.0524977	0.0607654	0.052532	0.0705606		SYNONYMOUS_CODING	AAEL006829	microsomal glutathione s-transferase		G->G	c.255C>T	p.Gly85Gly
1	53126995	53126995	C	T	Substitution	Promoter		12.4	14.9	11.2	7.7	13.8	7.6	6.3	6	6.9	6.9	12.7	9.1	20.1		NO	NO	NO		0.0556111	0.0620009	0.0482983	0.196174	0.0479199	0.0627028		SYNONYMOUS_CODING	AAEL006829	microsomal glutathione s-transferase		L->L	c.268C>T	p.Leu9'-Leu
1	53127009	53127009	C	T	Substitution	Promoter		9.8	14.7	10.1	8.5	11.6	7.5	6.7	4.3	7.6	7.3	14	7.9	19.4		NO	NO	NO		0.0494404	0.105955	0.0525957	0.0719372	0.050815	0.05342		SYNONYMOUS_CODING	AAEL006829	microsomal glutathione s-transferase		D->D	c.282C>T	p.Asp94Asp
1	53127037	53127037	A	G	Substitution	Promoter		7.7	13.9	11.3	7.1	11.3	6.9	10.9	5.9	6.2	7.2	12.5	7.1	21.2		NO	NO	NO		0.0471156	0.0748736	0.0611002	0.0591002	0.0524193	0.0588465		NON_SYNONYMOUS_CODING	AAEL006829	microsomal glutathione s-transferase		T->A	c.310A>G	p.Thr1'-4Ala
1	53127048	53127048	G	T	Substitution	Promoter		4.8	4.1	12.1	14.1	4.9	9.7	7.2	5.9	5.9	0.6	3.6	3.1	1.9		NO	NO	NO		0.0544379	0.0521498	0.0488228	0.189707	0.0457141	0.125704		SYNONYMOUS_CODING	AAEL006829	microsomal glutathione s-transferase		V->V	c.321G>T	p.Val1'-7Val
1	53127065	53127067	CTC	CTT	Substitution	Promoter		10.3	7.6	11.4	17.9	17.6	16.5	18.8	19.6	25	6.8	7.4	14.7	13.1		NO	NO	NO		0.0479926	0.0650977	0.0497471	0.0764762	0.0496205	0.0593092		SYNONYMOUS_CODING	AAEL006829	microsomal glutathione s-transferase		-	c.340C>T	p.Leu114Leu
1	53127066	53127066	T	A	Substitution	Promoter		13.6	8.1	6.4	3.6	9.7	7.2	9.7	9.4	14.6	11.8	7.2	6.6	2.6		NO	NO	NO		0.0501223	0.0585383	0.0459457	0.0691986	0.0509468	0.0732512		SYNONYMOUS_CODING	AAEL006829	microsomal glutathione s-transferase		T->T	c.339T>A	p.Thr113Thr
1	53127066	53127066	T	G	Substitution	Promoter		16.3	5.4	1.1	1.6	4.2	11.7	9	9.4	18.4	4.5	10.1	2.2	7		NO	NO	NO		0.0461775	0.0679171	0.049679	0.0518267	0.0490561	0.0539704		SYNONYMOUS_CODING	AAEL006829	microsomal glutathione s-transferase		T->T	c.339T>G	p.Thr113Thr
1	53149126	53149126	C	T	Substitution	not targeted		48.1	59.8	64.9	61.4	49.5	57.7	62.6	69.9	48.9	64.6	71.3	67.1	53.2		NO	NO	NO		0.0459071	0.051817	0.0482352	0.0613502	0.0449861	0.0524193		INTRONIC	AAEL006818	glutathione S-transferase, putative		-	c.127-12C>T	-
1	53149193	53149193	T	A	Substitution	Gene		14.7	9.9	7.2	5.2	6.3	2.9	9	10.7	14.9	14.9	5.4	2.2	3.5		NO	NO	NO		0.0500248	0.103733	0.0529733	0.0668824	0.0605057	0.0799237		NON_SYNONYMOUS_CODING	AAEL006818	glutathione S-transferase, putative		V->D	c.182T>A	p.Val61Asp
1	53149218	53149218	G	T	Substitution	Gene		97.8	96.8	100	99.3	100	96.6	96.2	97.6	96	99.1	97.4	97.4	99.1		NO	NO	NO		0.0527918	0.106238	0.0564758	0.112388	0.0517974	0.0999444		SYNONYMOUS_CODING	AAEL006818	glutathione S-transferase, putative		V->V	c.207G>T	p.Val69Val
1	53734704	53734704	A	G	Substitution	Genomic_Marker		79.7	97	71.6	77.3	78.6	75.7	48.7	57.4	57.8	85.7	87.5	71.2	79.5		NO	NO	NO		0.0663457	0.0693413	0.052434	0.0634209	0.0487159	0.0653753		INTRONIC	AAEL008466	homeobox protein b		-	c.208+20331A>G	-
1	54655961	54655961	C	T	Substitution	Genomic_Marker		84.8	92.5	83	94.4	94.1	91.7	83.8	96.8	88.2	91.2	91.2	83.3	96.6		NO	NO	NO		0.0465158	0.0706271	0.0468688	0.160132	0.046714	0.0634863		INTRONIC	AAEL010851	Synaptotagmin-12		-	c.-12271G>A	-
1	54655992	54655992	T	C	Substitution	Genomic_Marker		12.1	16	20.9	9.1	23.3	16.7	14.3	28.9	18.6	15.9	19.1	16.2	24.3		NO	NO	NO		0.0496936	0.0678104	0.0507271	0.0546447	0.05168	0.0818386		INTRONIC	AAEL010851	Synaptotagmin-12		-	c.-12302A>G	-
1	55002859	55002859	C	T	Substitution	Genomic_Marker		68.8	51.7	73	72.5	80.3	54.8	62.5	66.7	75	65	65.8	69.7	63.7		NO	NO	NO		0.0465158	0.0655874	0.0455983	0.0540934	0.0537836	0.104003		INTRONIC	AAEL010854	ubiquitin specific protease 2,		-	c.-19663C>T	-
1	55002902	55002905	GTCA	G	Deletion	Genomic_Marker		54.2	35.4	53.7	56.9	70	37.1	53.4	62.2	51.5	52.6	58.2	52.3	48.2		NO	NO	NO		NA	NA	NA	NA	NA	NA		INTRONIC	AAEL010854	ubiquitin specific protease 2,		-	c.-19610_-19608del	-
1	55002902	55002905	GTCA	GTCG	Substitution	Genomic_Marker		8.5	10.4	0	0	2.5	2.9	2.7	0	0	1.3	3.6	0	2.4		NO	NO	NO		0.052047	0.216039	0.0469413	0.251068	0.0499858	0.101132		INTRONIC	AAEL010854	ubiquitin specific protease 2,		-	c.-19617A>G	-
1	55629718	55629718	A	G	Substitution	not targeted		65.6	80.5	48.3	52.1	63.6	62.9	55.6	59.4	71.4	59.7	72.7	67.3	76.3		NO	NO	NO		0.0452945	0.0499517	0.060356	0.0524242	0.0509908	0.0720038		INTRONIC	AAEL009327			-	c.229-28189T>C	-
1	55629722	55629724	ATC	ACT	Substitution	not targeted		2.9	15.6	0	0	4.3	5.4	3.6	4.5	1.8	4.5	2.1	3.9	1.2		NO	NO	NO		0.0485313	0.397029	0.0515381	0.0715017	0.0503758	0.0870238		INTRONIC	AAEL009327			-	c.229-28195_229-28194delinsAG	-
1	55629722	55629724	ATC	ATG	Substitution	not targeted		2.9	11.1	9.5	2	2.1	2.7	3.6	6	3.5	4.5	4.3	5.9	3.6		NO	NO	NO		0.0459843	0.0650977	0.0601714	0.0747601	0.0579522	0.113938		INTRONIC	AAEL009327			-	c.229-28195G>C	-
1	55629742	55629742	A	C	Substitution	not targeted		4.5	16.1	0	1.7	4.5	10.6	5.6	3.4	1.3	3.8	3	4.8	3		NO	NO	NO		0.0465544	0.153929	0.0485168	0.0616204	0.0615553	0.114888		INTRONIC	AAEL009327			-	c.229-28213T>G	-
1	55629752	55629752	A	G	Substitution	not targeted		19.5	18.2	16.7	17.5	13.2	25	21.5	23.3	20	14.6	27.4	24.2	20		NO	NO	NO		0.0586327	0.0798662	0.05214	0.120956	0.0499517	0.0914024		INTRONIC	AAEL009327			-	c.229-28223T>C	-
1	55629773	55629773	A	G	Substitution	not targeted		8.3	15.4	0	4.4	5.7	7.5	6.2	3.1	2.4	2.2	2.7	10.3	1.8		NO	NO	NO		0.0462162	0.504928	0.0631747	0.0637527	0.0459312	0.0611602		INTRONIC	AAEL009327			-	c.229-28244T>C	-
1	55629793	55629793	C	T	Substitution	not targeted		2.7	2.8	3.5	8.8	11.4	8.9	4.3	2.4	5.6	2.6	8.6	3.4	13.7		NO	NO	NO		0.0583296	0.0550833	0.0469413	0.0684709	0.0538623	0.053312		INTRONIC	AAEL009327			-	c.229-28264G>A	-
1	55940986	55940986	A	T	Substitution	Genomic_Marker		98.4	94	96.2	93.8	87.5	86.5	94.5	91.5	93.4	91.2	87.2	93.5	95.9		NO	NO	NO		0.0469655	0.0514403	0.0656581	0.0846002	0.0487451	0.0593092		INTRONIC	AAEL009327			-	c.64+107325T>A	-
1	55941009	55941009	C	T	Substitution	Genomic_Marker		38.7	23.1	12.3	8.6	17.6	12.5	7.4	11.7	6.9	19	36.6	19.2	28.9		NO	NO	NO		0.0444566	0.0493139	0.190467	0.0626627	0.0490221	0.0570004		INTRONIC	AAEL009327			-	c.64+107302G>A	-
1	56016900	56016900	T	C	Substitution	not targeted		12.8	14.9	3.8	8.3	4.8	4.8	0	0	6.3	10.2	4.1	3.1	0		NO	NO	NO		0.0627881	0.0590803	0.0452222	0.637819	0.0513181	0.0965681		INTRONIC	AAEL009327			-	c.64+31411A>G	-
1	56016919	56016919	G	T	Substitution	not targeted		32.4	17.4	34.9	37.5	20.5	39.5	29.8	38.6	25.6	24	29.6	25.8	27.8		NO	NO	NO		0.0452945	0.060346	0.0501954	0.0524242	0.0460423	0.129456		INTRONIC	AAEL009327			-	c.64+31392C>A	-
1	56016927	56016927	A	C	Substitution	not targeted		5.1	0	8.9	2.7	2.2	2.5	4.1	12.2	2.6	0	8.6	2.5	6.9		NO	NO	NO		0.156369	0.0525859	0.051905	0.0668013	0.183487	0.056738		INTRONIC	AAEL009327			-	c.64+31384T>G	-
1	56016983	56016983	C	T	Substitution	not targeted		22.7	28.6	21	23.4	26.8	26.5	36.2	15.7	22	16.7	33.3	24	32.4		NO	NO	NO		0.0507222	0.0842309	0.0533709	0.0896691	0.0473141	0.0617906		INTRONIC	AAEL009327			-	c.64+31328G>A	-
1	56089610	56089610	A	C	Substitution	not targeted		7.5	5.4	3.6	4.1	3.8	9.4	0	14.9	15.8	8.3	10.5	4.8	1.8		NO	NO	NO		0.0520029	0.198439	0.0550882	1000	0.0581061	0.057258		INTRONIC	AAEL009327			-	c.-41236T>G	-
1	56089636	56089636	T	C	Substitution	not targeted		7.8	4.3	15	4.8	3.1	2.8	11.5	8.7	6.1	14.3	15.8	8.9	9		NO	NO	NO		0.0508492	0.0871458	0.0462403	0.0618507	0.0473141	0.0678917		INTRONIC	AAEL009327			-	c.-41262A>G	-
1	56089704	56089704	G	T	Substitution	not targeted		12.4	6	14.3	5.8	3.6	6.8	15.6	9.9	9.7	12.5	12.2	13.5	13.3		NO	NO	NO		0.0461099	0.0622966	0.0473867	0.0586128	0.0539557	0.216068		INTRONIC	AAEL009327			-	c.-41330C>A	-
1	56316660	56316660	T	G	Substitution	Gene		34.4	27.5	13.6	32.8	35.6	39	40.7	32.7	34.5	37	19.6	20.8	26.3		NO	NO	NO		0.0500882	0.470621	0.0528654	0.067298	0.0568519	0.0954467		SYNONYMOUS_CODING	AAEL014684	cytochrome P450	CYP6F3	T->T	c.1476A>C	p.Thr492Thr
1	56316663	56316663	G	A	Substitution	Gene		33.8	27.7	14.6	31.8	36.1	43.5	40.7	36.7	36.5	31.6	18.6	21.6	26.5		NO	NO	NO		0.0507222	0.321491	0.0484051	0.0963946	0.0536214	0.0890023		SYNONYMOUS_CODING	AAEL014684	cytochrome P450	CYP6F3	N->N	c.1473C>T	p.Asn491Asn
1	56316673	56316673	T	C	Substitution	Gene		4.3	5.7	7.8	10	8.8	3.8	12.9	3	4.5	8.1	6.6	5.5	9.2		NO	NO	NO		0.0643869	0.130281	0.0608053	0.0591002	0.0493918	0.0946845		NON_SYNONYMOUS_CODING	AAEL014684	cytochrome P450	CYP6F3	N->S	c.1463A>G	p.Asn488Ser
1	56316687	56316687	C	A	Substitution	Gene		27.9	20.9	8.2	22.9	26.8	39.7	23.1	33.3	32.5	22.4	8.7	16.9	19.4		NO	NO	NO		0.0488082	0.336205	0.0460375	0.053533	0.0498835	0.0559271		SYNONYMOUS_CODING	AAEL014684	cytochrome P450	CYP6F3	V->V	c.1449G>T	p.Val483Val
1	56316690	56316690	C	G	Substitution	Gene		28.2	21.3	7.8	9	16.7	25	24.2	31.7	23.1	12.2	10	13.4	17.8		NO	NO	NO		0.0488617	0.0521498	0.0537541	0.0531843	0.0478277	0.0722653		SYNONYMOUS_CODING	AAEL014684	cytochrome P450	CYP6F3	L->L	c.1446G>C	p.Leu482Leu
1	56316702	56316702	T	C	Substitution	Gene		50	40.4	36.8	61.4	65.8	60.3	64.1	60	52.6	42.3	40.8	54.4	43.9		NO	NO	NO		0.0477792	0.869891	0.0486139	0.0622014	0.0468397	0.0579522		SYNONYMOUS_CODING	AAEL014684	cytochrome P450	CYP6F3	K->K	c.1434A>G	p.Lys478Lys
1	56316711	56316711	A	G	Substitution	Gene		1.6	0	1.7	9.5	7.8	14.3	2.8	2.8	8.2	9.4	0	1.3	0		NO	NO	NO		0.0634662	0.066533	0.0675922	0.0583445	0.0470139	0.125704		SYNONYMOUS_CODING	AAEL014684	cytochrome P450	CYP6F3	Y->Y	c.1425T>C	p.Tyr475Tyr
1	56316714	56316714	T	C	Substitution	Gene		6.3	10.3	11.7	24.3	21.3	26.6	12.2	14.1	21.2	20.8	5.4	16.9	11.4		NO	NO	NO		0.0503173	0.0538574	0.0703206	0.0588912	0.0504587	0.0636823		SYNONYMOUS_CODING	AAEL014684	cytochrome P450	CYP6F3	L->L	c.1422A>G	p.Leu474Leu
1	56316819	56316819	G	A	Substitution	Gene		3.4	8.5	1.6	0.6	3.1	1	0.9	3.2	6.7	11.4	4.5	1.8	3.1		NO	NO	NO		0.0463224	0.0661332	0.0495719	0.0543936	0.0456417	0.0923952		SYNONYMOUS_CODING	AAEL014684	cytochrome P450	CYP6F3	Y->Y	c.1317C>T	p.Tyr439Tyr
1	56316861	56316861	T	A	Substitution	Gene		13.4	13.1	7.9	14.1	12.7	10.2	10.7	12.8	13.2	14.9	13.8	16.4	16.7		NO	NO	NO		0.0597027	0.057858	0.0516555	0.108173	0.0568519	0.141361		SYNONYMOUS_CODING	AAEL014684	cytochrome P450	CYP6F3	V->V	c.1275A>T	p.Val425Val
1	56316867	56316867	C	T	Substitution	Gene		6.4	9.3	3.1	10.7	5.9	7	3.3	6.2	3.6	5.8	7	6.5	8.5		NO	NO	NO		0.0510836	0.0504392	0.0639288	0.0721525	0.0568519	0.161711		SYNONYMOUS_CODING	AAEL014684	cytochrome P450	CYP6F3	R->R	c.1269G>A	p.Arg423Arg
1	56316872	56316872	T	A	Substitution	Gene		31.5	19.1	16.3	16	27.3	42.9	28.8	33.7	39.6	17.5	11.7	16.1	19.8		NO	NO	NO		0.0465544	0.0557197	0.0463804	0.0643819	0.0447838	0.0698102		NON_SYNONYMOUS_CODING	AAEL014684	cytochrome P450	CYP6F3	M->L	c.1264A>T	p.Met422Leu
1	56316879	56316879	C	A	Substitution	Gene		14.3	10.1	25	28.7	26.7	13.9	32	25.8	24.6	15.3	25.5	34.6	23.3		NO	NO	NO		0.0497958	0.112338	0.0632903	0.0692852	0.0556012	0.0602961		SYNONYMOUS_CODING	AAEL014684	cytochrome P450	CYP6F3	P->P	c.1257G>T	p.Pro419Pro
1	56316900	56316900	G	A	Substitution	Gene		6.4	6.4	3.7	7.6	1.6	6.8	3.2	3.7	2.3	4.2	7.2	8.5	9.7		NO	NO	NO		0.0617555	0.0513377	0.0643769	0.100678	0.0502393	0.152255		SYNONYMOUS_CODING	AAEL014684	cytochrome P450	CYP6F3	H->H	c.1236C>T	p.His412His
1	56316909	56316909	C	A	Substitution	Gene		21.7	11.9	20.7	24.5	27.6	18.3	34.4	24.1	15.7	12.5	26.5	32.3	20.2		NO	NO	NO		0.0455886	0.0671662	0.0519491	0.0616204	0.0445335	0.0616805		SYNONYMOUS_CODING	AAEL014684	cytochrome P450	CYP6F3	S->S	c.1227G>T	p.Ser4'-9Ser
1	56316930	56316930	T	C	Substitution	Gene		34.9	21.4	32.9	52.7	43.4	30.3	44.1	41.2	34.1	27.7	39.2	47.5	36.4		NO	NO	NO		0.0456224	0.0624019	0.0513181	0.0632501	0.0490221	0.0639288		SYNONYMOUS_CODING	AAEL014684	cytochrome P450	CYP6F3	T->T	c.1206A>G	p.Thr4'-2Thr
1	56316930	56316930	T	G	Substitution	Gene		22.6	26.7	13.4	8.8	14	28.1	27.6	31.1	27.5	12.5	11.7	18.3	16		NO	NO	NO		0.0497228	0.0735752	0.0507271	0.0967092	0.0451065	0.0693922		SYNONYMOUS_CODING	AAEL014684	cytochrome P450	CYP6F3	T->T	c.1206A>C	p.Thr4'-2Thr
1	56316960	56316960	T	A	Substitution	Gene		54.7	39.5	40	41	53.1	51	60.7	62	53.2	30.6	38.1	55.8	33.6		NO	NO	NO		0.0449379	0.0526986	0.0554877	0.0709798	0.0643869	0.0689695		SYNONYMOUS_CODING	AAEL014684	cytochrome P450	CYP6F3	P->P	c.1176A>T	p.Pro392Pro
1	56317002	56317002	A	G	Substitution	Gene		24.1	9.8	19.8	29.3	26.1	14.2	26	23.1	16.1	12.8	27.6	35.1	22.6		NO	NO	NO		0.044909	0.0582005	0.0469026	0.0543	0.0458154	0.0589708		SYNONYMOUS_CODING	AAEL014684	cytochrome P450	CYP6F3	V->V	c.1134T>C	p.Val378Val
1	56317085	56317087	CGC	CAT	Substitution	Gene		35	20.6	26.2	33.1	34.1	20.8	31.3	33.1	29.8	26.2	24.4	37	24.6		NO	NO	NO		0.0454632	0.0704431	0.0452993	0.122088	0.0458926	0.0543148		NON_SYNONYMOUS_CODING	AAEL014684	cytochrome P450	CYP6F3	G->D	c.1049_1050delinsAT	p.Gly35'-Asp
1	56317092	56317092	G	A	Substitution	Gene		4.2	2.4	7.8	7	9.2	4.9	3.6	7.6	8.4	10.7	3.1	3	0		NO	NO	NO		0.0529095	0.124516	0.0585234	0.0612802	0.0468785	0.0972359		SYNONYMOUS_CODING	AAEL014684	cytochrome P450	CYP6F3	L->L	c.1044C>T	p.Leu348Leu
1	56317110	56317110	T	A	Substitution	Gene		57.5	41.5	41.8	55.6	50.8	49.5	81.1	72.3	66.5	40.6	41.8	66.9	49.4		NO	NO	NO		0.0460181	0.0488277	0.0493869	0.0546447	0.0459747	0.14677		SYNONYMOUS_CODING	AAEL014684	cytochrome P450	CYP6F3	I->I	c.1026A>T	p.Ile342Ile
1	56317116	56317116	T	C	Substitution	Gene		23.1	21.3	11.3	10.1	12.4	26.4	33.6	34.3	34.8	16.4	15.5	19.8	18.7		NO	NO	NO		0.0589161	0.135584	0.0517338	0.255418	0.0476581	0.101516		SYNONYMOUS_CODING	AAEL014684	cytochrome P450	CYP6F3	A->A	c.1020A>G	p.Ala34'-Ala
1	56317118	56317118	C	A	Substitution	Gene		35.3	20.6	31.6	47.4	40.9	25	47.4	40.7	32.3	26.6	27.4	49.2	29.9		NO	NO	NO		0.0444566	0.0536214	0.0472269	0.0530764	0.0469075	0.0952736		NON_SYNONYMOUS_CODING	AAEL014684	cytochrome P450	CYP6F3	A->S	c.1018G>T	p.Ala34'-Ser
1	56317122	56317122	C	G	Substitution	Gene		60.9	41.3	41.2	58.1	53.5	50	81.2	73.4	64	42.9	44.7	64.3	47		NO	NO	NO		0.0451258	0.0513377	0.0471398	0.051724	0.0452993	0.0729223		SYNONYMOUS_CODING	AAEL014684	cytochrome P450	CYP6F3	V->V	c.1014G>C	p.Val338Val
1	56317134	56317134	A	G	Substitution	Gene		27.8	22.2	13	9.9	11.7	24.3	28	31.5	34.5	18.8	14	19.3	15.5		NO	NO	NO		0.0515088	0.100179	0.0531254	0.0789902	0.0456803	0.0955766		SYNONYMOUS_CODING	AAEL014684	cytochrome P450	CYP6F3	V->V	c.1002T>C	p.Val334Val
1	56317164	56317164	G	A	Substitution	Gene		55.7	46.8	39.9	48.6	47.3	53.2	54.9	57.6	49.7	36.2	38.8	58.1	42.5		NO	NO	NO		0.0468978	0.0629036	0.0566588	0.0709798	0.0468397	0.0674451		SYNONYMOUS_CODING	AAEL014684	cytochrome P450	CYP6F3	C->C	c.972C>T	p.Cys324Cys
1	56317197	56317197	A	G	Substitution	Gene		9.1	5.6	10.2	14	12.7	7.8	12.9	16.8	17.6	18	7.1	12.4	9.3		NO	NO	NO		0.0503514	0.0911345	0.0546004	0.0784124	0.0448512	0.0749149		SYNONYMOUS_CODING	AAEL014684	cytochrome P450	CYP6F3	G->G	c.939T>C	p.Gly313Gly
1	56317212	56317212	A	G	Substitution	Gene		49	51.4	42.6	48.4	42.3	41.8	59.5	62.6	46.6	35.2	39.1	52.2	42.7		NO	NO	NO		0.0556111	0.083304	0.04892	0.0494112	0.0450343	0.0613102		SYNONYMOUS_CODING	AAEL014684	cytochrome P450	CYP6F3	V->V	c.924T>C	p.Val3'-8Val
1	56317218	56317218	C	A	Substitution	Gene		48.1	49.7	42.7	46.7	43.8	37.8	61.5	60.5	45.6	36.1	38.3	52.6	43.2		NO	NO	NO		0.0580416	0.109383	0.0463418	0.0487402	0.0452704	0.0570004		SYNONYMOUS_CODING	AAEL014684	cytochrome P450	CYP6F3	A->A	c.918G>T	p.Ala3'-6Ala
1	56317255	56317255	T	G	Substitution	Gene		29.6	28.3	24.8	41.9	39	28.2	40.2	27.2	19.2	17.8	19.8	33.3	36.3		NO	NO	NO		0.0532089	0.0625925	0.0529733	0.0636723	0.0450584	0.0523262		NON_SYNONYMOUS_CODING	AAEL014684	cytochrome P450	CYP6F3	Y->S	c.881A>C	p.Tyr294Ser
1	56317260	56317260	G	T	Substitution	Gene		6	0	2.4	6.6	1.9	5.8	2.6	12.1	8.2	6.2	1	2.7	0		NO	NO	NO		0.189781	0.0597226	0.063436	0.0585234	0.0594736	0.0782511		SYNONYMOUS_CODING	AAEL014684	cytochrome P450	CYP6F3	T->T	c.876C>A	p.Thr292Thr
1	56317281	56317281	G	A	Substitution	Gene		18.3	18.2	8.6	5.8	13.2	12.4	23.6	34	26.7	20.7	17	12.6	13.1		NO	NO	NO		0.0602262	0.0585383	0.0494745	0.0558432	0.0528752	0.0931695		SYNONYMOUS_CODING	AAEL014684	cytochrome P450	CYP6F3	R->R	c.855C>T	p.Arg285Arg
1	56317308	56317308	G	A	Substitution	Gene		55.7	50.7	39.7	52.6	55.2	44.7	65.7	71.1	55.2	41.7	39.1	56.9	42.9		NO	NO	NO		0.0494404	0.0523605	0.0466705	0.0486673	0.0454873	0.0550586		SYNONYMOUS_CODING	AAEL014684	cytochrome P450	CYP6F3	N->N	c.828C>T	p.Asn276Asn
1	56317326	56317326	C	T	Substitution	Gene		6.5	5	7.8	10.4	7.4	3.5	12.3	9.6	9.6	7.9	5.4	7.3	2.1		NO	NO	NO		0.0550833	0.0936003	0.0512399	0.0974097	0.0519002	0.0655622		SYNONYMOUS_CODING	AAEL014684	cytochrome P450	CYP6F3	L->L	c.810G>A	p.Leu27'-Leu
1	56317353	56317353	G	A	Substitution	Gene		36.4	30.3	30.6	45.3	39.3	24.3	33.9	34.9	30.8	17.7	29	37.4	36		NO	NO	NO		0.0501954	0.0528212	0.0465496	0.0995018	0.0474885	0.0750543		SYNONYMOUS_CODING	AAEL014684	cytochrome P450	CYP6F3	G->G	c.783C>T	p.Gly261Gly
1	56317365	56317365	A	G	Substitution	Gene		3.3	3.5	7.9	10.9	5.1	5.3	11.8	9.1	11.1	9.8	4.3	9.9	1.8		NO	NO	NO		0.0638684	0.0610102	0.0545068	0.102049	0.0445865	0.0544822		SYNONYMOUS_CODING	AAEL014684	cytochrome P450	CYP6F3	R->R	c.771T>C	p.Arg257Arg
1	56317405	56317405	T	C	Substitution	Gene		3.6	3.6	6.9	3.8	3.2	6.3	12.8	4.3	6.2	6.5	2.7	5.3	4.1		NO	NO	NO		0.0634662	0.0666038	0.052287	0.0500833	0.0493918	0.0914024		NON_SYNONYMOUS_CODING	AAEL014684	cytochrome P450	CYP6F3	Q->R	c.731A>G	p.Gln244Arg
1	56317459	56317461	AAA	ACC	Substitution	Gene		62.9	43.9	52.8	56.6	61.1	60.4	72	76.8	73.7	50	39.3	59.3	48		NO	NO	NO		0.0447646	0.0769322	0.0548368	0.087964	0.0445047	0.0606855		NON_SYNONYMOUS_CODING	AAEL014684	cytochrome P450	CYP6F3	IL->MV	c.675_676delinsGG	p.Ile225_Leu226delinsMetVal
1	56317520	56317520	A	G	Substitution	not targeted		15.9	6.3	14.3	25.5	10.2	16.7	15.6	13.5	22	17.5	6.8	13	7.7		NO	NO	NO		0.045497	0.0605556	0.0550882	0.0577885	0.05611	0.0666697		INTRONIC	AAEL014684	cytochrome P450	CYP6F3	-	c.625-9T>C	-
1	56317610	56317610	G	A	Substitution	Gene		27.8	18.6	32.1	34.2	38.7	18.6	30.9	34.5	23.9	11.9	37.7	47.2	23.7		NO	NO	NO		0.0465158	0.0815241	0.0467962	0.0556259	0.0493577	0.0648859		SYNONYMOUS_CODING	AAEL014684	cytochrome P450	CYP6F3	N->N	c.597C>T	p.Asn199Asn
1	56317631	56317631	T	G	Substitution	Gene		53.9	55.7	54.9	58.5	69.2	63.5	72	67.2	70.7	42.1	57	73.8	55.9		NO	NO	NO		0.0590405	0.050898	0.0487111	0.0927768	0.0458926	0.0610452		SYNONYMOUS_CODING	AAEL014684	cytochrome P450	CYP6F3	I->I	c.576A>C	p.Ile192Ile
1	56317655	56317655	T	A	Substitution	Gene		20.6	22	14.4	8.6	13.2	20.3	31.9	22.8	33.3	23.7	16.9	13.2	12		NO	NO	NO		0.0568964	0.057858	0.0583644	0.0494112	0.053312	0.0997257		SYNONYMOUS_CODING	AAEL014684	cytochrome P450	CYP6F3	A->A	c.552A>T	p.Ala184Ala
1	56317676	56317676	A	G	Substitution	Gene		25.5	24.5	10.6	14.7	14.1	20.4	35	27.1	43.2	25.5	17.4	12.9	20.9		NO	NO	NO		0.0552657	0.0821585	0.0515039	0.0484925	0.0626125	0.0718757		SYNONYMOUS_CODING	AAEL014684	cytochrome P450	CYP6F3	R->R	c.531T>C	p.Arg177Arg
1	56317694	56317694	A	G	Substitution	Gene		48.5	40.4	46.4	49.1	56.8	44.8	68.3	65.2	64.2	48.4	50.6	53.4	55.2		NO	NO	NO		0.0491194	0.0625022	0.0543345	0.100678	0.0606505	0.147947		SYNONYMOUS_CODING	AAEL014684	cytochrome P450	CYP6F3	I->I	c.513T>C	p.Ile171Ile
1	56317703	56317703	G	A	Substitution	Gene		8.1	11.8	6.9	11.9	8.5	15	4.1	6	6.9	10.3	4.7	7.1	5.8		NO	NO	NO		0.0508101	0.0694636	0.0473092	0.0857309	0.0533906	0.1094		SYNONYMOUS_CODING	AAEL014684	cytochrome P450	CYP6F3	V->V	c.504C>T	p.Val168Val
1	56317712	56317712	G	A	Substitution	Gene		5.8	12.1	7.6	10.9	8	15.2	4.3	4.3	5.1	10.1	4.5	7.1	9		NO	NO	NO		0.0451451	0.0877992	0.0463418	0.173472	0.0474885	0.0820903		SYNONYMOUS_CODING	AAEL014684	cytochrome P450	CYP6F3	N->N	c.495C>T	p.Asn165Asn
1	56317725	56317725	T	G	Substitution	Gene		18.8	15.8	30.8	31.2	34.7	13.2	23.6	22.1	14.8	9.7	31.9	34.3	34.1		NO	NO	NO		0.0510494	0.105252	0.0495719	0.0585234	0.0461147	0.180265		NON_SYNONYMOUS_CODING	AAEL014684	cytochrome P450	CYP6F3	K->T	c.482A>C	p.Lys161Thr
1	56317727	56317727	G	C	Substitution	Gene		6.7	5.6	5.6	10.9	6.1	9.3	4.8	1	2.5	0.8	2.1	3.7	6		NO	NO	NO		0.0565451	0.0547136	0.0510738	0.0577885	0.0480654	0.0823475		NON_SYNONYMOUS_CODING	AAEL014684	cytochrome P450	CYP6F3	H->Q	c.480C>G	p.His16'-Gln
1	56317730	56317730	G	T	Substitution	Gene		7.7	8.1	5.5	10.6	7	10.3	5.7	6.2	5.4	9.7	4.1	5.7	9.6		NO	NO	NO		0.0576347	0.0642308	0.0573026	0.198103	0.0567479	0.07756		SYNONYMOUS_CODING	AAEL014684	cytochrome P450	CYP6F3	I->I	c.477C>A	p.Ile159Ile
1	56317736	56317736	C	G	Substitution	Gene		47.1	34.6	40.3	54.8	57.8	40	63.3	59.8	61	35	46.5	59.6	50		NO	NO	NO		0.0462162	0.0577389	0.0510347	0.118941	0.0447501	0.0545807		NON_SYNONYMOUS_CODING	AAEL014684	cytochrome P450	CYP6F3	E->D	c.471G>C	p.Glu157Asp
1	56317762	56317762	C	T	Substitution	Gene		0	0	2.7	2.7	4.7	0	13.6	3.4	2.9	0	1.8	5.7	7.2		NO	NO	NO		0.0679526	0.0919924	0.0713737	0.0690815	0.0686489	0.0548516		NON_SYNONYMOUS_CODING	AAEL014684	cytochrome P450	CYP6F3	V->I	c.445G>A	p.Val149Ile
1	56317787	56317787	G	C	Substitution	Gene		12	13.1	6.3	3.8	11.3	12.5	22.6	18.6	25.2	15.7	10	14.4	9.6		NO	NO	NO		0.0607904	0.0568222	0.0619909	0.0716144	0.0505563	0.0831146		SYNONYMOUS_CODING	AAEL014684	cytochrome P450	CYP6F3	R->R	c.420C>G	p.Arg14'-Arg
1	56317790	56317790	A	T	Substitution	Gene		10.6	13.8	5.4	3.9	12.5	11.1	22.2	17.6	24.8	14.4	9.8	14.2	9.1		NO	NO	NO		0.0558284	0.0531843	0.0528654	0.0652592	0.0498202	0.0749149		SYNONYMOUS_CODING	AAEL014684	cytochrome P450	CYP6F3	G->G	c.417T>A	p.Gly139Gly
1	56317796	56317796	A	G	Substitution	Gene		10.5	14.5	4.7	3.7	12.9	11.8	24	16.5	24.6	12.6	11	13.5	9.5		NO	NO	NO		0.0516408	0.0568222	0.0585234	0.0567133	0.059613	0.101516		SYNONYMOUS_CODING	AAEL014684	cytochrome P450	CYP6F3	T->T	c.411T>C	p.Thr137Thr
1	56317802	56317802	G	A	Substitution	Gene		10.9	13.7	4.7	3.8	12	13.7	22.3	17	26	11.9	11.8	12.4	8.8		NO	NO	NO		0.0583296	0.0525859	0.0544231	0.0552115	0.053042	0.10878		SYNONYMOUS_CODING	AAEL014684	cytochrome P450	CYP6F3	T->T	c.405C>T	p.Thr135Thr
1	56317817	56317817	A	C	Substitution	Gene		29.8	25.6	30.7	47	43.8	37.8	49.2	51.8	39.6	30.4	28.7	47.6	44.9		NO	NO	NO		0.0534102	0.0572729	0.0486139	0.0548516	0.0572431	0.0647548		SYNONYMOUS_CODING	AAEL014684	cytochrome P450	CYP6F3	A->A	c.390T>G	p.Ala13'-Ala
1	56317826	56317826	G	A	Substitution	Gene		15.7	7.5	8.6	5.2	12.3	11.8	21.9	14	24.8	9.8	10.2	7.7	8.6		NO	NO	NO		0.0452366	0.0562187	0.0516115	0.0502442	0.0480314	0.145196		SYNONYMOUS_CODING	AAEL014684	cytochrome P450	CYP6F3	H->H	c.381C>T	p.His127His
1	56317838	56317838	T	C	Substitution	Gene		47	27.1	41	49.6	56.7	46.2	70.9	61.3	68.6	37.8	37.4	58.6	50		NO	NO	NO		0.0461099	0.0522625	0.0573026	0.0587769	0.0456417	0.0654561		SYNONYMOUS_CODING	AAEL014684	cytochrome P450	CYP6F3	E->E	c.369A>G	p.Glu123Glu
1	56317889	56317889	C	A	Substitution	Gene		28.7	11.9	15.6	30.3	26.8	12.9	32.3	26.6	17.7	10.6	27.5	30.5	21.7		NO	NO	NO		0.0450439	0.050898	0.0474158	0.0491874	0.0517974	0.0812831		SYNONYMOUS_CODING	AAEL014684	cytochrome P450	CYP6F3	V->V	c.318G>T	p.Val1'-6Val
1	56317904	56317904	A	G	Substitution	Gene		34.1	22.9	21.9	37.1	36.6	25	32.6	30.6	23.8	17.7	35.6	32.5	27.1		NO	NO	NO		0.0450921	0.0532923	0.0477356	0.0579671	0.0464481	0.0825995		SYNONYMOUS_CODING	AAEL014684	cytochrome P450	CYP6F3	D->D	c.303T>C	p.Asp1'-1Asp
1	56318001	56318003	AAG	AGA	Substitution	Gene		4.5	4.4	8.4	10.9	10.2	10.1	7.2	7.8	4.7	7.1	6.1	5.9	7.9		NO	NO	NO		0.0586327	0.123407	0.0464771	0.078735	0.0506686	0.164569		SYNONYMOUS_CODING	AAEL014684	cytochrome P450	CYP6F3	-	c.204_205delinsTC	p.Arg68_Leu69delinsArgLeu
1	56318003	56318003	G	A	Substitution	Gene		4.4	4.4	8.9	11.5	10.1	10.1	7.1	7.8	5.3	7.1	5.9	5.8	8.2		NO	NO	NO		0.0622164	0.111568	0.0469801	0.106849	0.0519002	0.133063		SYNONYMOUS_CODING	AAEL014684	cytochrome P450	CYP6F3	R->R	c.204C>T	p.Arg68Arg
1	56318041	56318041	T	C	Substitution	Gene		53.7	37.5	51	55.2	57.5	42.9	71	70.7	59.4	43.7	51	64.4	54.5		NO	NO	NO		0.0449668	0.0828833	0.0468301	0.0515235	0.0468785	0.0564016		NON_SYNONYMOUS_CODING	AAEL014684	cytochrome P450	CYP6F3	I->V	c.166A>G	p.Ile56Val
1	56318043	56318043	T	C	Substitution	Gene		52.9	39.8	52.7	55.9	57.5	43.8	70.9	71.9	60.8	43.2	51.5	64.9	54.3		NO	NO	NO		0.0450439	0.0921857	0.0488957	0.0559568	0.0448272	0.0556012		NON_SYNONYMOUS_CODING	AAEL014684	cytochrome P450	CYP6F3	K->R	c.164A>G	p.Lys55Arg
1	56318048	56318048	G	A	Substitution	Gene		10.2	11.8	4.9	5.5	4.1	9.7	1.9	0	5.6	7.7	4	6.3	9.7		NO	NO	NO		0.0548072	0.136725	0.0582352	0.282929	0.0509029	0.07756		SYNONYMOUS_CODING	AAEL014684	cytochrome P450	CYP6F3	F->F	c.159C>T	p.Phe53Phe
1	56318090	56318090	T	G	Substitution	Gene		22.2	22	17.5	5.4	17.3	17.7	26.4	25.8	37.1	25.2	14.4	21.1	19.1		NO	NO	NO		0.0553841	0.0815241	0.052336	0.0558432	0.0527967	0.0726604		SYNONYMOUS_CODING	AAEL014684	cytochrome P450	CYP6F3	P->P	c.117A>C	p.Pro39Pro
1	56318102	56318102	C	T	Substitution	Gene		15.3	13	12.8	5.9	12.5	9.7	14.6	19	23.4	15.7	6.5	9.6	9.5		NO	NO	NO		0.0609203	0.0526986	0.0491631	0.0543936	0.0563621	0.0978393		SYNONYMOUS_CODING	AAEL014684	cytochrome P450	CYP6F3	T->T	c.105G>A	p.Thr35Thr
1	56318105	56318105	A	C	Substitution	Gene		20.6	13.2	13.3	18.6	14.1	14.4	20.5	28	27.9	23.4	10	11.8	9.9		NO	NO	NO		0.0504587	0.0765177	0.0497131	0.0615203	0.0532383	0.177152		SYNONYMOUS_CODING	AAEL014684	cytochrome P450	CYP6F3	L->L	c.102T>G	p.Leu34Leu
1	56318113	56318113	G	T	Substitution	Gene		18.7	11.6	13.2	20.7	13.8	12.9	22.8	29.9	27.4	23.1	10.7	12.7	9.1		NO	NO	NO		0.0468349	0.0596379	0.0489784	0.0674856	0.0502393	0.118056		NON_SYNONYMOUS_CODING	AAEL014684	cytochrome P450	CYP6F3	Q->K	c.94C>A	p.Gln32Lys
1	56318117	56318117	G	T	Substitution	Gene		20	12.4	13	20.2	15.1	13.4	21.9	30.4	28.8	24.5	10.2	13	10.8		NO	NO	NO		0.0469365	0.0634159	0.047566	0.0573621	0.0523066	0.122099		SYNONYMOUS_CODING	AAEL014684	cytochrome P450	CYP6F3	G->G	c.90C>A	p.Gly3'-Gly
1	56318123	56318123	T	G	Substitution	Gene		17.4	14.5	11.3	8.9	9.1	8.8	17.4	21.4	27.4	17	10.5	13	11.4		NO	NO	NO		0.050649	0.110424	0.0471398	0.0605107	0.0582402	0.141361		SYNONYMOUS_CODING	AAEL014684	cytochrome P450	CYP6F3	R->R	c.84A>C	p.Arg28Arg
1	56318126	56318126	A	G	Substitution	Gene		30.6	22	15.9	26.4	19.1	22.9	22.3	29.5	34.9	30.1	13.1	21.2	14.2		NO	NO	NO		0.0473722	0.0497764	0.0497131	0.0532923	0.0631647	0.0614302		SYNONYMOUS_CODING	AAEL014684	cytochrome P450	CYP6F3	N->N	c.81T>C	p.Asn27Asn
1	56318174	56318174	T	A	Substitution	Gene		55.7	42.7	47.6	61.5	59.8	47.5	67.9	69.5	73.2	45.1	49.5	67.6	54.7		NO	NO	NO		0.0456224	0.051817	0.0502344	0.0891676	0.0462935	0.0556012		SYNONYMOUS_CODING	AAEL014684	cytochrome P450	CYP6F3	L->L	c.33A>T	p.Leu11Leu
1	56318195	56318195	A	G	Substitution	Gene		8.5	6.6	4.2	5.9	9.9	10.5	13	11.4	15.1	10.7	3.1	7.1	4.9		NO	NO	NO		0.0530764	0.0582005	0.0535625	0.0900323	0.0529537	0.0727477		SYNONYMOUS_CODING	AAEL014684	cytochrome P450	CYP6F3	L->L	c.12T>C	p.Leu4Leu
1	56318197	56318197	G	A	Substitution	Gene		7.4	5.8	4.2	6	9.8	9	10.9	11.2	15.5	9.8	2.1	7.1	4.1		NO	NO	NO		0.0546201	0.0568222	0.0520617	0.0774614	0.0563621	0.062041		NON_SYNONYMOUS_CODING	AAEL014684	cytochrome P450	CYP6F3	L->F	c.10C>T	p.Leu4Phe
1	56318262	56318262	C	T	Substitution	not targeted		25.9	18.8	12.6	22.6	18.6	25.8	34.4	47.6	43.9	22.4	14.8	23	20.4		NO	NO	NO		0.0510005	0.0496838	0.0569063	0.0512204	0.0519491	0.0683337		INTRONIC	AAEL019876			-	c.258-13604C>T	-
1	56318315	56318315	C	A	Substitution	not targeted		28.6	30.6	7.5	25.4	19.1	32.5	24.7	34.6	47.6	20.6	15.8	17.1	17.1		NO	NO	NO		0.0549058	0.298726	0.0524977	0.067009	0.0473141	0.249507		INTRONIC	AAEL019876			-	c.258-13551C>A	-
1	56318323	56318325	TGA	TCG	Substitution	not targeted		14.2	6.6	2.9	7.1	7.2	8.5	9.8	18.8	29.5	10.2	12.8	6.5	4.9		NO	NO	NO		0.0452945	0.0566935	0.048177	0.0775392	0.0534642	0.056644		INTRONIC	AAEL019876			-	c.258-13542_258-13541delinsCG	-
1	56318323	56318325	TGA	TGG	Substitution	not targeted		13.3	22.4	5.9	16.1	10.8	21.1	8.5	13.8	16.7	9.2	3.2	9.7	8.1		NO	NO	NO		0.0459071	0.0566935	0.049679	0.0575554	0.0506686	0.0562731		INTRONIC	AAEL019876			-	c.258-13541A>G	-
1	56318350	56318350	C	T	Substitution	not targeted		19	9.8	15.5	27.7	29.2	12.5	34.8	27.9	23.3	9.5	28.2	31.6	22.2		NO	NO	NO		0.0449957	0.0497764	0.0478083	0.0560754	0.0459312	0.0776639		INTRONIC	AAEL019876			-	c.258-13516C>T	-
1	56318354	56318354	T	A	Substitution	not targeted		36.2	17.9	20.7	32.2	26.6	25	44.3	55.2	48.3	20	33.8	41.9	28		NO	NO	NO		0.0460471	0.0544723	0.0469026	0.0576794	0.0464481	0.0535281		INTRONIC	AAEL019876			-	c.258-13512T>A	-
1	56318357	56318357	G	A	Substitution	not targeted		31.3	28.6	25	39.3	32.3	30.9	39	39.4	32.2	18.5	27.6	42.9	27.3		NO	NO	NO		0.0583296	0.0571589	0.0650069	0.0648607	0.0445624	0.0594337		INTRONIC	AAEL019876			-	c.258-13509G>A	-
1	56318369	56318369	A	G	Substitution	not targeted		30.6	16.1	17.6	26.9	20.7	16.7	42.6	40.7	38.9	21.1	29.4	36.8	27.3		NO	NO	NO		0.044909	0.0582005	0.0452463	0.132998	0.0452993	0.0712049		INTRONIC	AAEL019876			-	c.258-13497A>G	-
1	56318372	56318372	A	G	Substitution	not targeted		23.8	12.7	15.1	20	21.8	6.8	29.4	20.8	17.3	10.9	22.4	26.8	18.3		NO	NO	NO		0.0455886	0.0688626	0.0534397	0.0538721	0.0456417	0.0733798		INTRONIC	AAEL019876			-	c.258-13494A>G	-
1	56318374	56318374	C	G	Substitution	not targeted		36.9	31.5	27.6	35.1	29.6	26.2	38.5	42.3	41.8	27.3	33.3	37.1	31.5		NO	NO	NO		0.0521547	0.0668115	0.0460037	0.121432	0.0475224	0.10539		INTRONIC	AAEL019876			-	c.258-13492C>G	-
1	56318390	56318390	C	T	Substitution	not targeted		29.2	10.3	21.3	33.3	16.9	16.1	36.8	36.8	40.4	20.5	29.2	39.2	25.3		NO	NO	NO		0.0487062	0.050981	0.0456851	0.101802	0.0463224	0.0602961		INTRONIC	AAEL019876			-	c.258-13476C>T	-
1	56318400	56318400	G	A	Substitution	not targeted		22.5	3.8	16.1	29.1	16.9	6.8	20.8	17.5	20	9.9	30.1	21.6	23.4		NO	NO	NO		0.0673386	0.0537394	0.0497861	0.110906	0.0469075	0.0666697		INTRONIC	AAEL019876			-	c.258-13466G>A	-
1	56318408	56318408	G	T	Substitution	not targeted		26.8	5.9	18.1	32.5	22.1	7	23.9	26.8	20	11.8	28.6	25.7	26.6		NO	NO	NO		0.0712151	0.050527	0.0679374	0.0700245	0.0469075	0.151669		INTRONIC	AAEL019876			-	c.258-13458G>T	-
1	56318411	56318411	G	A	Substitution	not targeted		28.6	5.7	20.6	32.6	22.4	7	24.5	37.8	20	11.2	29.1	26.3	27.5		NO	NO	NO		0.190932	0.0492361	0.148956	0.0585234	0.052532	0.183023		INTRONIC	AAEL019876			-	c.258-13455G>A	-
1	56318442	56318442	T	C	Substitution	not targeted		35.9	11.6	27.2	41.6	22.8	25	45	62.7	36.7	14.4	37.9	37.3	31.1		NO	NO	NO		0.0661282	0.0596379	0.0476629	0.300822	0.0655066	0.106072		INTRONIC	AAEL019876			-	c.258-13424T>C	-
1	56318521	56318521	T	G	Substitution	not targeted		30.8	10.3	26.4	40.5	33.3	17.7	47.6	37.7	36.4	9.5	33	43.5	28.4		NO	NO	NO		0.051954	0.0521498	0.0465834	0.0538721	0.0895197	0.0542115		INTRONIC	AAEL019876			-	c.258-13345T>G	-
1	56318524	56318524	T	C	Substitution	not targeted		10.8	13.2	4.9	13.7	9.6	15.9	8.9	14.5	7.6	17.2	3.3	4.9	10.5		NO	NO	NO		0.051954	0.0563522	0.0518219	0.0512204	0.0475514	0.0678917		INTRONIC	AAEL019876			-	c.258-13342T>C	-
1	56318543	56318543	T	G	Substitution	not targeted		9.2	15.6	4.8	16.2	10	14.5	8.5	9.1	10.8	16.5	2.9	3.8	10.6		NO	NO	NO		0.0479296	0.0617405	0.0493869	0.116004	0.0474885	0.0586973		INTRONIC	AAEL019876			-	c.258-13323T>G	-
1	56318589	56318589	C	T	Substitution	not targeted		6.3	16	4.8	8.8	8	13	1.3	3.4	7.3	12.5	3.6	0	8.1		NO	NO	NO		0.0457913	0.0674806	0.0479878	0.0521498	0.0461823	0.372225		INTRONIC	AAEL019876			-	c.258-13277C>T	-
1	56318686	56318689	CGAA	C	Deletion	not targeted		9	4.5	4.8	11.5	9.6	14.3	8.9	4.7	4.8	12.3	3	1.9	6.7		NO	NO	NO		NA	NA	NA	NA	NA	NA		INTRONIC	AAEL019876			-	c.258-13176_258-13174del	-
1	56808722	56808722	T	A	Substitution	not targeted		25.9	12	15.4	8.8	14.6	27.8	10.9	13.3	12.8	35.7	7.8	8.2	9		NO	NO	NO		0.0447116	0.0625022	0.0537541	0.101802	0.0461534	0.222595		INTRONIC	AAEL009473			-	c.366-22463A>T	-
1	56808723	56808723	C	T	Substitution	not targeted		3.6	9.6	7.7	0	6.1	5.7	17.4	6.9	4.3	3.6	6.1	6.1	6.4		NO	NO	NO		0.0462983	1.19854	0.0539114	0.0643819	0.0585234	0.327727		INTRONIC	AAEL009473			-	c.366-22464G>A	-
1	56808744	56808744	A	T	Substitution	not targeted		34.9	42	36.2	45.5	33.3	47.2	41.3	30.4	28.8	39.2	30.6	35.2	26.6		NO	NO	NO		0.0483711	0.0495865	0.0454295	0.0540934	0.0517191	0.0739201		INTRONIC	AAEL009473			-	c.366-22485T>A	-
1	56808749	56808749	T	C	Substitution	not targeted		40.7	49.1	37	45.5	35.8	37.5	44.9	36.1	30	44.9	28	35.2	28		NO	NO	NO		0.0479296	0.0553446	0.0526594	0.0504051	0.052238	0.0750543		INTRONIC	AAEL009473			-	c.366-22490A>G	-
1	56808790	56808790	T	A	Substitution	not targeted		17.2	16.2	13.6	13.3	14.5	29.5	21.2	16	11.8	28.4	5.4	18.9	5.3		NO	NO	NO		0.0544379	0.250882	0.0464143	0.0546447	0.0451065	0.100743		INTRONIC	AAEL009473			-	c.366-22531A>T	-
1	56808802	56808802	A	T	Substitution	not targeted		58.9	58.7	51.5	50.9	56	63.8	55.1	50	49.3	61.6	43.4	48.2	43.5		NO	NO	NO		0.0636371	0.0902034	0.054758	0.081058	0.0540344	0.108212		INTRONIC	AAEL009473			-	c.366-22543T>A	-
1	56808873	56808873	G	C	Substitution	not targeted		39.2	50	40.3	38.2	52.4	56.9	40	46	39.3	43.3	28.3	29.4	35.4		NO	NO	NO		0.0477502	0.0494842	0.0452463	0.0745693	0.0549502	0.113436		INTRONIC	AAEL009473			-	c.366-22614C>G	-
1	56808995	56808995	T	A	Substitution	not targeted		26.7	31.4	30.6	21.3	23.3	35.5	28.4	24.4	22	28.4	22.4	27.7	22.8		NO	NO	NO		0.053705	0.0507906	0.0475999	0.0801221	0.0549502	0.0927015		INTRONIC	AAEL009473			-	c.366-22736A>T	-
1	56809020	56809020	A	G	Substitution	not targeted		20.7	26.9	27.9	23.4	14.1	39.5	18.7	18.4	16.9	23	20.7	22.2	17.9		NO	NO	NO		0.0494064	0.0496303	0.0474594	0.132998	0.0523654	0.129456		INTRONIC	AAEL009473			-	c.366-22761T>C	-
1	56811728	56811728	T	A	Substitution	Genomic_Marker		13.3	10.7	18.2	16.9	9.7	7.1	12.5	22.8	13.2	10.4	13.6	15.3	17.6		NO	NO	NO		0.0540049	0.050527	0.048376	0.0482934	0.0513621	0.131961		INTRONIC	AAEL009473			-	c.366-25469A>T	-
1	56811741	56811741	G	A	Substitution	Genomic_Marker		12.9	7.6	23.7	21	16.7	5.6	13.4	27.8	24.4	7.1	24.4	20.5	22		NO	NO	NO		0.0488325	0.0722858	0.0457768	0.0543936	0.0469704	0.126389		INTRONIC	AAEL009473			-	c.366-25482C>T	-
1	56811744	56811744	G	GA	Insertion	Genomic_Marker		10.5	7.5	22.2	19.3	17.5	3.8	15.5	22.4	22.9	5.8	22.6	16	18.8		NO	NO	NO		NA	NA	NA	NA	NA	NA		INTRONIC	AAEL009473			-	c.366-25486dup	-
1	56811756	56811756	G	A	Substitution	Genomic_Marker		0	0	5.8	5	6.7	0	6.4	4.9	8	0	6.6	4	3.2		NO	NO	NO		0.0716093	0.126918	0.0835566	0.0835882	0.0691783	0.0900003		INTRONIC	AAEL009473			-	c.366-25497C>T	-
1	56811815	56811815	C	T	Substitution	Genomic_Marker		0	0	12.2	5.4	7.4	0	12.5	11.5	10.7	0	6.5	3.5	4.4		NO	NO	NO		0.0712151	0.0557197	0.0750491	0.170201	0.0767923	0.0944955		INTRONIC	AAEL009473			-	c.366-25556G>A	-
1	58798946	58798946	C	T	Substitution	Gene		86.5	88.8	79	80.8	71	87.3	91	91.9	98.3	83.5	76.7	75.6	81.9		NO	NO	NO		0.0564313	0.0513377	0.0569063	0.0600317	0.050171	0.10273		SYNONYMOUS_CODING	AAEL009018	cytochrome P450		K->K	c.1512G>A	p.Lys5'-4Lys
1	58798957	58798957	G	A	Substitution	Gene		87.8	88.9	79.9	78.1	71.4	88.4	90.8	92.5	97.8	83.6	76	74.3	78.9		NO	NO	NO		0.0558284	0.0658855	0.0609552	0.0498543	0.0494258	0.110082		NON_SYNONYMOUS_CODING	AAEL009018	cytochrome P450		L->F	c.1501C>T	p.Leu5'-1Phe
1	58798961	58798961	C	T	Substitution	Gene		87	87.5	78.8	74.6	70.2	86.8	91	92.5	97.8	82	74.6	74.6	76.7		NO	NO	NO		0.0639339	0.0607454	0.0657238	0.0494794	0.0498202	0.212915		SYNONYMOUS_CODING	AAEL009018	cytochrome P450		P->P	c.1497G>A	p.Pro499Pro
1	58799048	58799048	A	C	Substitution	Gene		92.7	89.3	78.8	87.9	83.6	92.8	96.4	95.9	96	86.9	85.7	90.2	87.4		NO	NO	NO		0.051954	0.0547136	0.0623618	0.215789	0.0462548	0.0978393		SYNONYMOUS_CODING	AAEL009018	cytochrome P450		L->L	c.1410T>G	p.Leu47'-Leu
1	58799067	58799067	G	A	Substitution	Gene		88.4	89	69.6	75.2	70.9	86.7	89.4	93.6	96.4	82.5	75	72	73.2		NO	NO	NO		0.0627881	0.0930027	0.0537541	0.0493091	0.0482983	0.15834		NON_SYNONYMOUS_CODING	AAEL009018	cytochrome P450		S->F	c.1391C>T	p.Ser464Phe
1	58799111	58799111	T	C	Substitution	Gene		97.9	97.5	90.6	91.3	93.4	90.9	96.4	97.8	96.4	92	84.1	95.2	84.5		NO	NO	NO		0.0534102	0.0938266	0.0467962	0.0932987	0.0463224	0.0636823		SYNONYMOUS_CODING	AAEL009018	cytochrome P450		R->R	c.1347A>G	p.Arg449Arg
1	58799114	58799114	G	A	Substitution	Gene		96.8	98.7	90.7	91	92.6	92.9	96.3	97.8	97.1	91.3	81.7	94.8	86.2		NO	NO	NO		0.0503514	0.135056	0.04892	0.100065	0.0456803	0.0696063		SYNONYMOUS_CODING	AAEL009018	cytochrome P450		L->L	c.1344C>T	p.Leu448Leu
1	58799142	58799142	G	A	Substitution	not targeted		3.1	5.1	8.7	7.3	8.4	1.2	0	0	2.2	4.8	7.4	3.1	4.1		NO	NO	NO		0.0524977	0.181919	0.0499176	0.139081	0.0579522	0.0724705		INTRONIC	AAEL009018	cytochrome P450		-	c.1340-24C>T	-
1	58799143	58799143	T	C	Substitution	not targeted		0	0	4	11.7	1.3	0	2.7	3.4	0	0	4.8	4.2	4.3		NO	NO	NO		0.0700602	0.0930027	0.0758655	0.10316	0.09691	0.233334		INTRONIC	AAEL009018	cytochrome P450		-	c.1340-25A>G	-
1	58799149	58799149	A	G	Substitution	not targeted		90.4	90.7	78.3	71.4	81.7	92.1	95.6	93.9	96.3	84.3	77.1	84	75.2		NO	NO	NO		0.0557247	0.0538574	0.0625022	0.0941448	0.0469075	0.0639288		INTRONIC	AAEL009018	cytochrome P450		-	c.1339+25T>C	-
1	58799281	58799281	T	G	Substitution	Gene		83.7	87.9	80.7	90.1	82.2	95.1	95.4	95.3	94	81.1	83.9	89.5	79.3		NO	NO	NO		0.0503905	0.0511471	0.0474594	0.128509	0.0513181	0.0621462		NON_SYNONYMOUS_CODING	AAEL009018	cytochrome P450		K->T	c.1232A>C	p.Lys411Thr
1	58799313	58799313	T	C	Substitution	Gene		78.4	80.7	73.8	73.5	65.5	94.4	89.6	86.1	92.9	74.9	72.1	80.5	69		NO	NO	NO		0.0550833	0.0666038	0.0546004	0.0542016	0.0516311	0.0611602		SYNONYMOUS_CODING	AAEL009018	cytochrome P450		V->V	c.1200A>G	p.Val4'-'-Val
1	58799316	58799316	C	T	Substitution	Gene		77.5	80.3	74	74	65.2	93.5	88.6	86.2	92.1	75.1	72.8	80.8	68		NO	NO	NO		0.0550833	0.0610102	0.0512399	0.0625824	0.0593441	0.0561544		SYNONYMOUS_CODING	AAEL009018	cytochrome P450		L->L	c.1197G>A	p.Leu399Leu
1	58799337	58799337	G	C	Substitution	Gene		83.7	79.8	75.6	77.1	65.6	95.2	88.2	85.4	92.3	77.3	71.5	84.1	74.6		NO	NO	NO		0.0507222	0.0507906	0.0465834	0.055103	0.0481381	0.0562731		SYNONYMOUS_CODING	AAEL009018	cytochrome P450		V->V	c.1176C>G	p.Val392Val
1	58799343	58799343	C	T	Substitution	Gene		0	0	4	6.5	11.3	0	3	5.9	0.5	0	2.6	5.6	3.7		NO	NO	NO		0.076031	0.0537394	0.0728145	0.0602262	0.0676734	0.0849275		SYNONYMOUS_CODING	AAEL009018	cytochrome P450		T->T	c.1170G>A	p.Thr39'-Thr
1	58799358	58799358	G	A	Substitution	Gene		83.5	78.3	72.9	71.3	64.6	93.5	85.6	84.1	93.4	77	73.1	81.3	68.8		NO	NO	NO		0.0480896	0.0682625	0.0469413	0.0508638	0.047629	0.057258		SYNONYMOUS_CODING	AAEL009018	cytochrome P450		Y->Y	c.1155C>T	p.Tyr385Tyr
1	58799367	58799367	G	A	Substitution	Gene		0.6	1.6	5.7	10.1	17.9	0	9.3	12.4	1.8	1.2	5.8	11.3	9		NO	NO	NO		0.0530273	0.0566935	0.066371	0.0938105	0.0533906	0.0721576		SYNONYMOUS_CODING	AAEL009018	cytochrome P450		T->T	c.1146C>T	p.Thr382Thr
1	58799376	58799376	C	T	Substitution	Gene		83.6	80	79.8	82.5	83.9	94.5	95	95.4	93.4	85.7	80.5	92	78		NO	NO	NO		0.0524977	0.108568	0.04555	0.0965898	0.0528752	0.0655622		SYNONYMOUS_CODING	AAEL009018	cytochrome P450		R->R	c.1137G>A	p.Arg379Arg
1	58799409	58799409	C	T	Substitution	Gene		80	79.5	73.9	78.3	79.8	96.5	92.4	96.9	91.5	81.3	80.2	87.1	72.5		NO	NO	NO		0.0521547	0.0793446	0.0678663	0.0504929	0.0529537	0.0554927		SYNONYMOUS_CODING	AAEL009018	cytochrome P450		L->L	c.1104G>A	p.Leu368Leu
1	58799439	58799439	G	T	Substitution	Gene		61.2	73	57.3	50.5	50.7	86.5	73.1	86.1	84.8	63.5	54.3	65.3	54.7		NO	NO	NO		0.0457913	0.0768234	0.127104	0.0485848	0.0569756	0.0652794		SYNONYMOUS_CODING	AAEL009018	cytochrome P450		T->T	c.1074C>A	p.Thr358Thr
1	58799441	58799441	T	C	Substitution	Gene		0	0	6.3	17.2	20.8	0	12.5	3.9	2.2	0	7.2	9.6	5.4		NO	NO	NO		0.102329	0.0934226	0.0758655	0.0629789	0.0923039	0.0891782		NON_SYNONYMOUS_CODING	AAEL009018	cytochrome P450		T->A	c.1072A>G	p.Thr358Ala
1	58799445	58799445	T	C	Substitution	Gene		58.9	69.8	49.4	45.1	47.1	85.7	70.1	82.5	85.9	59.5	45.9	67.2	53.2		NO	YES	NO		0.0454632	0.118827	0.187936	0.0542016	0.0588266	0.0703665		SYNONYMOUS_CODING	AAEL009018	cytochrome P450		E->E	c.1068A>G	p.Glu356Glu
1	58799451	58799451	A	G	Substitution	Gene		53.5	52.4	44.7	41.2	42.9	84	59.1	74.4	81.7	44.4	44.2	54.2	47.3		NO	YES	NO		0.0594736	0.132444	0.299365	0.0806394	0.0459312	0.0703665		SYNONYMOUS_CODING	AAEL009018	cytochrome P450		L->L	c.1062T>C	p.Leu354Leu
1	58799454	58799454	C	G	Substitution	Gene		47.4	51.4	38	35.4	34	80	57.6	73.2	78.8	36.4	34	54.3	42.9		NO	YES	NO		0.0516751	0.112338	0.338907	0.0688932	0.0469704	0.0704738		SYNONYMOUS_CODING	AAEL009018	cytochrome P450		A->A	c.1059G>C	p.Ala353Ala
1	58799457	58799457	T	C	Substitution	Gene		47.4	45.5	33.3	32.3	30.6	79.5	54.2	73	76.1	34	31.3	58.5	43.6		NO	YES	NO		0.0597027	0.152181	0.309343	0.0770567	0.0450102	0.316062		SYNONYMOUS_CODING	AAEL009018	cytochrome P450		E->E	c.1056A>G	p.Glu352Glu
1	58799534	58799535	GG	GAG	Complex	Gene		0	0	5	6.3	3.4	0	17.3	8.3	1.9	0	3.2	6.8	6.1		NO	NO	NO		NA	NA	NA	NA	NA	NA		COMPLEX_VARIATION	AAEL009018	cytochrome P450		-	c.978delinsCT	p.Arg327fs
1	58799535	58799535	G	A	Substitution	Gene		53	55.9	57	55.7	65.5	76.3	68.4	81.7	74.5	51.6	58.1	76.3	51.5		NO	NO	NO		0.0526839	0.0613902	0.0536951	0.0496254	0.0572431	0.093498		SYNONYMOUS_CODING	AAEL009018	cytochrome P450		C->C	c.978C>T	p.Cys326Cys
1	58799537	58799538	AC	A	Deletion	Gene		0	0	5.6	5.7	3.1	0	15.7	7.5	1.7	0	2.9	6.7	5.7		NO	NO	NO		NA	NA	NA	NA	NA	NA		FRAMESHIFT_CODING	AAEL009018	cytochrome P450		-	c.975del	p.Cys326fs
1	58799541	58799541	C	T	Substitution	Gene		66.2	63.2	62.5	65.9	63.8	86	86.4	91.9	81.3	53.1	64.9	76.9	57.8		NO	NO	NO		0.0597027	0.152903	0.0500931	0.0496984	0.0446683	0.0557098		SYNONYMOUS_CODING	AAEL009018	cytochrome P450		E->E	c.972G>A	p.Glu324Glu
1	58799559	58799559	T	G	Substitution	Gene		71.4	79.2	62.2	52.9	58.4	89	78.2	86.3	86.8	65.9	66.7	80	67.7		NO	NO	NO		0.0489929	0.060346	0.0480896	0.0537443	0.0494258	0.0533562		SYNONYMOUS_CODING	AAEL009018	cytochrome P450		V->V	c.954A>C	p.Val318Val
1	58799565	58799565	T	C	Substitution	Gene		67.3	74.3	51	49.2	50	85.6	69.9	83.7	86.9	60.5	62.4	70.2	55.3		NO	YES	NO		0.0487402	0.207398	0.0487451	0.0592993	0.0496546	0.0568667		SYNONYMOUS_CODING	AAEL009018	cytochrome P450		S->S	c.948A>G	p.Ser316Ser
1	58799571	58799571	G	A	Substitution	Gene		67.6	76.4	51.9	50.7	55.4	85.7	70.7	86.9	89.6	62.4	63.8	71.9	54.9		NO	YES	NO		0.0464868	0.11136	0.0485799	0.0881183	0.051196	0.0536607		SYNONYMOUS_CODING	AAEL009018	cytochrome P450		T->T	c.942C>T	p.Thr314Thr
1	58799583	58799583	C	T	Substitution	Gene		75.2	82.4	73	76.6	82.9	91.3	93.4	94	95.3	71.8	79.5	81.6	73.7		NO	NO	NO		0.049061	0.0606655	0.0485168	0.109501	0.0507222	0.0791882		SYNONYMOUS_CODING	AAEL009018	cytochrome P450		G->G	c.930G>A	p.Gly31'-Gly
1	58799632	58799634	AAA	AGA	Substitution	Gene		1.3	2.4	14.8	17.8	19.2	0	18.5	7.6	3.2	1.2	13.7	13.7	14.7		NO	YES	NO		0.0526839	0.082589	0.0658249	0.104815	0.0557148	0.233334		SYNONYMOUS_CODING	AAEL009018	cytochrome P450		-	c.880T>C	p.Leu294Leu
1	58799632	58799634	AAA	AGC	Substitution	Gene		74.2	76.1	58.2	65.8	66.2	90.8	72	86.4	90.5	72.3	63	67.3	59.4		NO	YES	NO		0.0529635	0.0676937	0.0498543	0.0799811	0.0570995	0.091928		SYNONYMOUS_CODING	AAEL009018	cytochrome P450		-	c.879_880delinsGC	p.Thr293_Leu294delinsThrLeu
1	58799640	58799640	A	G	Substitution	Gene		83.9	84.6	75	88.2	86.8	94.3	91.3	93.3	94.6	75.8	81	83.5	74.8		NO	NO	NO		0.0567628	0.0593192	0.0458733	0.0840043	0.0451065	0.0768856		SYNONYMOUS_CODING	AAEL009018	cytochrome P450		N->N	c.873T>C	p.Asn291Asn
1	58799670	58799670	T	A	Substitution	Gene		77.5	81.9	75.1	84.1	82.1	95.6	90.5	91.9	94.1	77	78.3	81.7	66.2		NO	NO	NO		0.0509273	0.0528212	0.0681558	0.0887571	0.0554877	0.0528997		SYNONYMOUS_CODING	AAEL009018	cytochrome P450		G->G	c.843A>T	p.Gly281Gly
1	58799673	58799673	A	G	Substitution	Gene		86.4	87.6	78.6	88.4	85.4	94.4	90.4	91.5	93.2	80.7	80.4	86.5	71.5		NO	NO	NO		0.0584637	0.0492361	0.0464771	0.0943876	0.0494988	0.0523115		SYNONYMOUS_CODING	AAEL009018	cytochrome P450		G->G	c.840T>C	p.Gly28'-Gly
1	58799676	58799676	A	G	Substitution	Gene		81.3	85.1	78	84.7	85.4	95.2	91.1	92	93.6	78.6	79	86	68.8		NO	NO	NO		0.0529095	0.0628082	0.0498884	0.103606	0.0553742	0.0535281		SYNONYMOUS_CODING	AAEL009018	cytochrome P450		D->D	c.837T>C	p.Asp279Asp
1	58799688	58799688	A	G	Substitution	Gene		0	0	2.9	11.2	6.7	0	5.8	3	0.7	0	10.1	7.6	2.1		NO	NO	NO		0.1334	0.0542213	0.102708	0.053533	0.0843258	0.0526986		SYNONYMOUS_CODING	AAEL009018	cytochrome P450		V->V	c.825T>C	p.Val275Val
1	58799697	58799697	C	T	Substitution	Gene		86.2	88.5	79.9	88.5	88.2	94.3	92.2	90.5	94.8	80.1	83.3	88.8	74.3		NO	NO	NO		0.0546201	0.0501662	0.0464143	0.0693667	0.0482303	0.0589708		SYNONYMOUS_CODING	AAEL009018	cytochrome P450		R->R	c.816G>A	p.Arg272Arg
1	58799709	58799709	C	T	Substitution	Gene		0	0	3.3	8.6	6.7	0	5.3	3.1	0.3	0	7.6	5.6	2.8		NO	NO	NO		0.0691223	0.0500151	0.0684048	0.0579671	0.0689848	0.0774354		SYNONYMOUS_CODING	AAEL009018	cytochrome P450		L->L	c.804G>A	p.Leu268Leu
1	58799718	58799718	A	T	Substitution	Gene		82.7	85.4	70.3	72.1	72.5	94.2	81.8	86.8	91.3	80.1	71.4	78	64.4		NO	NO	NO		0.0509273	0.177498	0.0465496	0.0521498	0.0529537	0.0628182		SYNONYMOUS_CODING	AAEL009018	cytochrome P450		I->I	c.795T>A	p.Ile265Ile
1	58799760	58799760	G	A	Substitution	Gene		78.9	81.6	69.8	76.4	72.3	92.7	84.9	87.1	90.6	77.2	65.1	72.5	64.4		NO	NO	NO		0.0541721	0.0702695	0.0471979	0.0654561	0.0615553	0.0745693		SYNONYMOUS_CODING	AAEL009018	cytochrome P450		I->I	c.753C>T	p.Ile251Ile
1	58799763	58799763	C	T	Substitution	Gene		78.7	82.1	70.2	75.5	71.6	92.7	84.8	86.4	90.1	77.4	65.7	71.9	64.6		NO	NO	NO		0.0511227	0.0859585	0.0454777	0.0737862	0.0549502	0.0840991		SYNONYMOUS_CODING	AAEL009018	cytochrome P450		T->T	c.750G>A	p.Thr25'-Thr
1	58799802	58799802	A	G	Substitution	Gene		6.5	4	7.5	11.5	10.8	0.9	7.3	7.7	1.5	4.5	9.9	11.6	12.1		NO	NO	NO		0.0509615	0.0818962	0.0484051	0.0518267	0.0502393	0.157584		SYNONYMOUS_CODING	AAEL009018	cytochrome P450		D->D	c.711T>C	p.Asp237Asp
1	58799814	58799814	T	C	Substitution	Gene		88.9	88.3	83.3	85.3	86.9	92.2	94.6	97.3	96.5	85.8	81.9	87.8	81.8		NO	NO	NO		0.0595831	0.0958527	0.0515381	0.0747601	0.0517974	0.0724705		SYNONYMOUS_CODING	AAEL009018	cytochrome P450		K->K	c.699A>G	p.Lys233Lys
1	58799820	58799820	T	C	Substitution	Gene		86	85.9	80.6	83.3	85.9	91.3	93.6	97.9	96.1	84.3	82.7	85.5	79.6		NO	NO	NO		0.0607904	0.0781159	0.0497471	0.0572679	0.054561	0.10042		SYNONYMOUS_CODING	AAEL009018	cytochrome P450		Q->Q	c.693A>G	p.Gln231Gln
1	58799823	58799823	T	C	Substitution	Gene		87.1	86.4	79	83.8	84.7	90.8	93.1	96.8	95.2	84.4	81.5	84.1	79.5		NO	NO	NO		0.0530764	0.0713533	0.0530175	0.0681202	0.051196	0.117219		SYNONYMOUS_CODING	AAEL009018	cytochrome P450		L->L	c.690A>G	p.Leu23'-Leu
1	58799826	58799826	A	G	Substitution	Gene		87	87.6	79.2	82.8	85.6	91.9	93.1	96.8	94.6	84.2	83.2	83	79.6		NO	NO	NO		0.0589161	0.0672828	0.0501272	0.0681202	0.0527281	0.144033		SYNONYMOUS_CODING	AAEL009018	cytochrome P450		Y->Y	c.687T>C	p.Tyr229Tyr
1	58799829	58799829	T	C	Substitution	Gene		86.7	89.1	81.1	83.5	87	92.6	92.9	97	95.2	85.1	85.8	85.1	80.8		NO	NO	NO		0.0525712	0.069999	0.0478083	0.0678358	0.0550537	0.104229		SYNONYMOUS_CODING	AAEL009018	cytochrome P450		R->R	c.684A>G	p.Arg228Arg
1	58799837	58799837	T	C	Substitution	Gene		88	90.2	81.2	82	85.1	92.5	91.3	92.5	94.5	85	86.6	84	77		NO	NO	NO		0.0534839	0.102494	0.0498884	0.0825943	0.0541082	0.0742446		NON_SYNONYMOUS_CODING	AAEL009018	cytochrome P450		I->V	c.676A>G	p.Ile226Val
1	58799868	58799868	C	G	Substitution	Gene		88.6	91	82.8	86.7	91.2	93	92.5	96.4	95.3	89	89.3	89.1	82.2		NO	NO	NO		0.0526202	0.0572729	0.0484051	0.0682117	0.0549502	0.0744713		SYNONYMOUS_CODING	AAEL009018	cytochrome P450		V->V	c.645G>C	p.Val215Val
1	58799889	58799889	G	C	Substitution	Gene		85.9	92.4	82.8	84.6	89.7	93.8	95.5	96.2	95.5	87.7	84.5	89.5	82.3		NO	NO	NO		0.0467672	0.0611452	0.0474158	0.183441	0.0557148	0.0712049		SYNONYMOUS_CODING	AAEL009018	cytochrome P450		S->S	c.624C>G	p.Ser2'-8Ser
1	58799892	58799892	G	A	Substitution	Gene		86.6	91.7	78.6	78.5	75.3	93.9	85.8	90.1	92.8	86.8	82.2	81.3	74		NO	NO	NO		0.0487742	0.103176	0.0461292	0.0608553	0.052532	0.0789642		SYNONYMOUS_CODING	AAEL009018	cytochrome P450		F->F	c.621C>T	p.Phe2'-7Phe
1	58799900	58799900	T	G	Substitution	Gene		1.6	1.2	5.2	8.4	12.1	0.4	8.3	4.9	2.7	1.8	4.7	8.9	8.5		NO	NO	NO		0.0607904	0.0535281	0.0520225	0.0556259	0.0542853	0.0777574		SYNONYMOUS_CODING	AAEL009018	cytochrome P450		R->R	c.613A>C	p.Arg2'-5Arg
1	58799913	58799913	C	G	Substitution	Gene		84.1	90.9	85.4	82.9	84.8	93	92.8	95	95.1	83.1	82.4	88.9	79.5		NO	NO	NO		0.0470381	0.111568	0.0464771	0.0873317	0.0539557	0.0582203		SYNONYMOUS_CODING	AAEL009018	cytochrome P450		R->R	c.600G>C	p.Arg2'-'-Arg
1	58799922	58799922	T	C	Substitution	Gene		88.8	92	88	87.5	89.8	93.1	97.4	97.8	96.4	87.1	84.3	93.1	85.3		NO	NO	NO		0.0516751	0.156425	0.0491923	0.117857	0.0548467	0.052939		SYNONYMOUS_CODING	AAEL009018	cytochrome P450		E->E	c.591A>G	p.Glu197Glu
1	58799928	58799928	C	T	Substitution	Gene		85.1	91	81.4	80.1	78.4	92.3	93.1	96.3	95.3	82.6	77.1	84.4	79.6		NO	NO	NO		0.0473044	0.137982	0.0471011	0.0728556	0.049752	0.0723628		SYNONYMOUS_CODING	AAEL009018	cytochrome P450		P->P	c.585G>A	p.Pro195Pro
1	58799940	58799940	A	G	Substitution	Gene		84.2	91.6	81	80.9	78.4	93.3	92.7	95.8	96	82.3	79.8	85.5	80.8		NO	NO	NO		0.0480266	0.135584	0.0464143	0.0696828	0.0628283	0.0818386		SYNONYMOUS_CODING	AAEL009018	cytochrome P450		S->S	c.573T>C	p.Ser191Ser
1	58800024	58800024	T	A	Substitution	Gene		0	0	3.8	8.6	13.3	0	7	6.4	1.6	0.5	5	6	4		NO	NO	NO		0.0820588	0.0529439	0.0909524	0.0506832	0.0655318	0.144348		SYNONYMOUS_CODING	AAEL009018	cytochrome P450		G->G	c.489A>T	p.Gly163Gly
1	58800027	58800027	C	T	Substitution	Gene		0	0	3.8	8.3	13.2	0	7	5.8	1.6	0.5	5.1	5.4	4.5		NO	NO	NO		0.0691223	0.0507076	0.0909524	0.0527673	0.0640295	0.214279		SYNONYMOUS_CODING	AAEL009018	cytochrome P450		V->V	c.486G>A	p.Val162Val
1	58800033	58800033	A	G	Substitution	Gene		0	0	4.7	8.8	13	0	6.4	6.4	1.6	0.5	5.4	6.1	5.5		NO	NO	NO		0.0795479	0.051817	0.0729737	0.0518267	0.0658956	0.265256		SYNONYMOUS_CODING	AAEL009018	cytochrome P450		D->D	c.480T>C	p.Asp16'-Asp
1	58800054	58800054	G	C	Substitution	Gene		0.9	2	10.1	18.4	14.2	0.6	7.1	3.8	1.7	3.8	14.1	14.8	9.4		NO	NO	NO		0.0511569	0.0571589	0.0558284	0.0540934	0.0476871	0.094852		SYNONYMOUS_CODING	AAEL009018	cytochrome P450		T->T	c.459C>G	p.Thr153Thr
1	58800066	58800066	T	G	Substitution	Gene		1	1.6	5.3	12.1	8	0.7	2.9	1.3	0.7	3	8.6	12.8	7.7		NO	NO	NO		0.0532089	0.0566935	0.057853	0.0668824	0.0509029	0.0768856		SYNONYMOUS_CODING	AAEL009018	cytochrome P450		A->A	c.447A>C	p.Ala149Ala
1	58800102	58800102	G	A	Substitution	Gene		0	0	6.2	6.1	11.3	0	5	6.7	1.6	2.6	6.7	7.1	6.3		NO	NO	NO		0.0858685	0.0605556	0.0736112	0.0540934	0.0664115	0.270965		SYNONYMOUS_CODING	AAEL009018	cytochrome P450		T->T	c.411C>T	p.Thr137Thr
1	58800105	58800105	T	G	Substitution	Gene		0	0	5.6	6.3	13.4	0	5.2	6.8	1.3	2.6	7.1	7.3	7		NO	NO	NO		0.0694024	0.0540786	0.102708	0.0529684	0.0664874	0.293496		SYNONYMOUS_CODING	AAEL009018	cytochrome P450		T->T	c.408A>C	p.Thr136Thr
1	58800128	58800128	A	G	Substitution	Gene		2.9	2.3	10.5	12.6	13.3	0.6	2.2	6.2	1.6	3.1	7.9	16.2	12.3		NO	NO	NO		0.062432	0.10646	0.0503076	0.0518267	0.0605057	0.0594337		SYNONYMOUS_CODING	AAEL009018	cytochrome P450		L->L	c.385T>C	p.Leu129Leu
1	58800179	58800179	A	G	Substitution	Gene		8.1	4.9	12.6	18.8	15.4	2	11.7	4	1.6	6.6	18.5	18.4	14		NO	NO	NO		0.0508492	0.0688626	0.0469801	0.0639339	0.0513181	0.112985		SYNONYMOUS_CODING	AAEL009018	cytochrome P450		L->L	c.334T>C	p.Leu112Leu
1	58800195	58800195	A	G	Substitution	Gene		6.2	4.8	13.1	16.8	16.9	2	11.6	4.6	2.4	6.9	19.9	19	11.4		NO	NO	NO		0.0580416	0.0824367	0.0491923	0.0534102	0.05611	0.0688626		SYNONYMOUS_CODING	AAEL009018	cytochrome P450		N->N	c.318T>C	p.Asn1'-6Asn
1	58800210	58800210	A	G	Substitution	Gene		5.8	3.1	11.3	16.4	17.4	2.1	8.2	2.5	1.3	6.8	17.5	18.8	12		NO	NO	NO		0.0497228	0.0606655	0.0504539	0.0570697	0.0568519	0.0836566		SYNONYMOUS_CODING	AAEL009018	cytochrome P450		R->R	c.303T>C	p.Arg1'-1Arg
1	58800237	58800237	G	A	Substitution	Gene		0.5	0	5.5	11.2	9.8	0.6	4.8	2	1.1	0	12.4	4.7	7.1		NO	NO	NO		0.0650473	0.0622966	0.0598423	0.0611052	0.0566193	0.062041		SYNONYMOUS_CODING	AAEL009018	cytochrome P450		T->T	c.276C>T	p.Thr92Thr
1	58800468	58800468	G	A	Substitution	Gene		0.9	1.2	3.3	7.9	5.8	0.6	3.8	3.3	1.6	1	5.4	8.1	2		NO	NO	NO		0.0564313	0.064397	0.0621112	0.074193	0.0602612	0.0630693		SYNONYMOUS_CODING	AAEL009018	cytochrome P450		F->F	c.45C>T	p.Phe15Phe
1	58800481	58800481	G	A	Substitution	Gene		1	0.8	6.9	18.1	12.9	0	6.1	6.5	3.8	0.5	13.6	13.2	10.6		NO	NO	NO		0.0638081	0.0563522	0.0670141	0.0729891	0.0597725	0.139375		NON_SYNONYMOUS_CODING	AAEL009018	cytochrome P450		A->V	c.32C>T	p.Ala11Val
1	58800483	58800483	A	T	Substitution	Gene		1	1.2	8.2	18.6	12.8	0	5.9	6.5	3.3	0.5	14.9	13	11.8		NO	NO	NO		0.0644323	0.0500151	0.0643769	0.0667	0.0542853	0.136166		SYNONYMOUS_CODING	AAEL009018	cytochrome P450		L->L	c.30T>A	p.Leu1'-Leu
1	59718725	59718725	A	T	Substitution	Genomic_Marker		7.7	23.7	10.6	9.3	24.3	18.2	15.2	19.4	20.8	11.9	15.4	15.2	20		NO	NO	NO		0.0466946	0.0660625	0.0453861	0.0724808	0.0485896	0.11465		NON_SYNONYMOUS_CODING	AAEL021704			K->N	c.282A>T	p.Lys94Asn
1	59718729	59718729	C	T	Substitution	Genomic_Marker		6.9	7.3	14.3	4.8	7.1	5.7	4.3	6.2	8.8	2.3	11.5	6.5	1.8		NO	NO	NO		0.0562088	0.0532923	0.0528654	0.0619458	0.0474449	0.0564016		STOP_GAINED	AAEL021704			Q->Stop	c.286C>T	p.Gln96Ter
1	59718744	59718744	A	T	Substitution	Genomic_Marker		7.2	28	13.1	3.9	18.2	23.8	9.1	18.3	22.2	7.7	14.5	18.3	18.6		NO	NO	NO		0.0649061	0.105701	0.0515039	0.0561742	0.0581061	0.106399		NON_SYNONYMOUS_CODING	AAEL021704			N->Y	c.301A>T	p.Asn1'-1Tyr
1	59718750	59718752	TTT	TTC	Substitution	Genomic_Marker		16.4	15.7	9.5	12	10.7	16.7	1.8	12.5	10.6	28.8	20	22.2	37.7		NO	NO	NO		0.060361	0.112743	0.0606605	0.133736	0.0452415	0.0545807		SYNONYMOUS_CODING	AAEL021704			-	c.309T>C	p.Phe1'-3Phe
1	59718750	59718753	TTTG	TTCT	Substitution	Genomic_Marker		11.9	2	4.8	4	0	9.5	0	0	1.5	11.1	6.3	3.2	7.5		NO	NO	NO		0.0456224	0.364637	0.0525957	0.106849	0.0566193	0.0740076		STOP_GAINED	AAEL021704			FE->FStop	c.309_310delinsCT	p.Glu1'-4Ter
1	59718751	59718751	T	C	Substitution	Genomic_Marker		40.3	26.4	28.6	31.4	20.7	18.6	40.7	31.1	27.9	27.4	21.5	32.8	22.5		NO	NO	NO		0.0480896	0.0521498	0.0490124	0.0521498	0.0450824	0.0541278		NON_SYNONYMOUS_CODING	AAEL021704			F->S	c.308T>C	p.Phe1'-3Ser
1	59718766	59718766	A	C	Substitution	Genomic_Marker		11.4	1.8	4.2	3.4	0	8.2	0	0	4	10.1	5.7	4.3	9		NO	NO	NO		0.0469994	0.272044	0.0554877	0.357634	0.0557148	0.082211		NON_SYNONYMOUS_CODING	AAEL021704			Q->P	c.323A>C	p.Gln1'-8Pro
1	59718778	59718778	A	C	Substitution	Genomic_Marker		13.3	1.7	8.3	7.3	6.3	8.9	0	2.6	4.3	12.2	10.9	4.7	13.9		NO	NO	NO		0.0522135	0.131338	0.0498543	0.147911	0.0593441	0.0541278		NON_SYNONYMOUS_CODING	AAEL021704			K->T	c.335A>C	p.Lys112Thr
1	59718784	59718784	G	A	Substitution	Genomic_Marker		26.1	18.9	15.9	20.4	21.5	23.8	28.8	23.9	21.1	27.4	29	21.9	11.7		NO	NO	NO		0.0486479	0.0735752	0.054118	0.0675973	0.0581061	0.0525516		NON_SYNONYMOUS_CODING	AAEL021704			R->K	c.341G>A	p.Arg114Lys
1	59718800	59718802	CAA	CTC	Substitution	Genomic_Marker		8.7	18.4	11.1	13	29.5	16.7	6.6	15.9	19.7	7.2	10	14.8	18.3		NO	NO	NO		0.0448705	0.0917778	0.0480896	0.0618507	0.0579522	0.0744713		NON_SYNONYMOUS_CODING	AAEL021704			N->S	c.358_359delinsTC	p.Asn12'-Ser
1	59718802	59718802	A	C	Substitution	Genomic_Marker		10.9	18.4	10.8	12.7	29.5	19	7.8	20.3	21.7	10.1	11.8	14.8	18.3		NO	NO	NO		0.0471833	0.0934226	0.0467237	0.073205	0.052532	0.0917134		NON_SYNONYMOUS_CODING	AAEL021704			N->T	c.359A>C	p.Asn12'-Thr
1	59718803	59718803	C	T	Substitution	Genomic_Marker		0	0	0	3.6	1.7	0	1.3	2.9	2.9	0	2	3.3	0		NO	NO	NO		0.102329	0.124169	0.105224	0.0789902	0.0703257	0.087252		SYNONYMOUS_CODING	AAEL021704			N->N	c.360C>T	p.Asn12'-Asn
1	59718809	59718809	G	A	Substitution	Genomic_Marker		5.8	9.1	8.1	11.1	10	15.4	4	10.1	7.2	19.7	14.3	12.5	16.2		NO	NO	NO		0.0517729	0.103733	0.0458733	0.0632501	0.0489443	0.135418		SYNONYMOUS_CODING	AAEL021704			K->K	c.366G>A	p.Lys122Lys
1	59718820	59718820	C	A	Substitution	Genomic_Marker		12.3	10	13.8	17.6	38.2	15.6	12.7	18.5	18.8	14.3	18	11.1	19.4		NO	NO	NO		0.0526839	0.390502	0.0540541	0.0629789	0.053042	0.0654561		NON_SYNONYMOUS_CODING	AAEL021704			S->Y	c.377C>A	p.Ser126Tyr
1	59718827	59718830	TAAG	TGAG	Substitution	Genomic_Marker		63.8	85	70.2	67.4	51	62.5	74.2	67.9	72.4	57.5	72.7	63.4	53.7		NO	NO	NO		0.0517289	0.0552065	0.0611002	0.0785476	0.0484925	0.0538819		NON_SYNONYMOUS_CODING	AAEL021704			K->E	c.385A>G	p.Lys129Glu
1	59718830	59718830	G	T	Substitution	Genomic_Marker		15.7	7.3	20.7	20.8	43.1	21.9	16.1	19.3	19	17.1	14.9	9.5	22.2		NO	NO	NO		0.0449379	0.206245	0.0499176	0.0907382	0.051196	0.0535281		NON_SYNONYMOUS_CODING	AAEL021704			K->N	c.387G>T	p.Lys129Asn
1	60393403	60393403	T	C	Substitution	Genomic_Marker		72.5	53.2	77.6	64.3	66.7	67.6	60.6	53.5	63.9	80	71.9	70.8	73.5		NO	NO	NO		0.044909	0.0532923	0.0514061	0.0598423	0.0468107	0.208604		INTRONIC	AAEL017994			-	c.-108102T>C	-
1	60393413	60393413	G	C	Substitution	Genomic_Marker		28.3	12.5	25.9	29.3	34.2	11.1	41	27.5	30.8	8.5	15.9	25.5	17.6		NO	NO	NO		0.045497	0.0699072	0.0484391	0.0486382	0.0666595	0.0586973		INTRONIC	AAEL017994			-	c.-108092G>C	-
1	60393426	60393426	A	C	Substitution	Genomic_Marker		42.1	50	39	33.3	45.5	43.2	24.4	20.4	20.5	61.8	53.2	54.2	42.6		NO	NO	NO		0.0480266	0.0593192	0.057724	0.0900323	0.0469413	0.0617906		INTRONIC	AAEL017994			-	c.-108079A>C	-
1	60393433	60393433	C	T	Substitution	Genomic_Marker		91.7	96.4	91.2	95.7	97.7	95.2	95.7	96.4	100	96.6	100	100	96.8		NO	NO	NO		0.0472511	0.0525859	0.0510738	0.262108	0.0465883	0.137398		INTRONIC	AAEL017994			-	c.-108072C>T	-
1	60393435	60393435	G	A	Substitution	Genomic_Marker		11.7	3.6	16.9	5.7	18.2	11.4	8.9	6.8	6.8	0	1.9	6.7	3.1		NO	NO	NO		0.0460181	0.0699072	0.0592794	0.111933	1.06162	0.0596529		INTRONIC	AAEL017994			-	c.-108070G>A	-
1	60393438	60393438	T	C	Substitution	Genomic_Marker		16.7	25	18.3	26.5	18.6	29.5	23.3	36.2	36.4	14.8	26.9	19.7	15.9		NO	NO	NO		0.0481576	0.0590803	0.0482352	0.0494112	0.0569756	0.0683337		INTRONIC	AAEL017994			-	c.-108067T>C	-
1	60393479	60393479	C	A	Substitution	Genomic_Marker		47.1	53.1	30	33.3	40	30	15.4	13	18.4	57.8	48.6	57.7	40		NO	NO	NO		0.0518659	0.0632199	0.0449957	0.0731022	0.046221	0.0539704		INTRONIC	AAEL017994			-	c.-108026C>A	-
1	60393482	60393482	G	A	Substitution	Genomic_Marker		14.3	21.7	13.3	16.2	23.3	31.3	18.4	31.7	31.4	11.3	21.9	12.5	13.2		NO	NO	NO		0.0488617	0.0531843	0.0473867	0.0506832	0.0516311	0.0546693		INTRONIC	AAEL017994			-	c.-108023G>A	-
1	60675587	60675587	T	C	Substitution	not targeted		16.7	25	22	10.7	20.4	15.6	8.2	7.9	3.5	10.3	13.6	20.7	22.4		NO	NO	NO		0.0470381	0.0570648	0.0563818	0.0575554	0.0486528	0.0691834		SYNONYMOUS_CODING	AAEL009656	cytochrome P450	CYP6AL3	L->L	c.4T>C	p.Leu2Leu
1	60675589	60675589	G	A	Substitution	not targeted		15.2	24.3	18.8	10.7	21.7	13.3	8.3	8.2	3.7	8.6	13.3	18.2	18.5		NO	NO	NO		0.0484391	0.0517191	0.0519834	0.0589957	0.0471833	0.080629		SYNONYMOUS_CODING	AAEL009656	cytochrome P450	CYP6AL3	L->L	c.6G>A	p.Leu2Leu
1	60675592	60675592	G	A	Substitution	Gene		19.6	25	22.9	13.6	22.7	15.9	15.7	14.3	12.7	20.7	18.6	16.7	19.4		NO	NO	NO		0.0504197	0.0500151	0.0521792	0.123678	0.0538623	0.161346		SYNONYMOUS_CODING	AAEL009656	cytochrome P450	CYP6AL3	L->L	c.9G>A	p.Leu3Leu
1	60675610	60675610	C	T	Substitution	Gene		22.9	22	26.3	13.6	17.2	18.6	18.9	12.1	9.5	19.4	9.3	24.1	26		NO	NO	NO		0.0586327	0.0516311	0.0515381	0.0496984	0.0517974	0.0738171		SYNONYMOUS_CODING	AAEL009656	cytochrome P450	CYP6AL3	S->S	c.27C>T	p.Ser9Ser
1	60675622	60675622	A	T	Substitution	Gene		22.9	29.7	31.1	23.6	21.4	14.3	14.8	11.9	10.9	17.1	4.5	36.8	23		NO	NO	NO		0.0492118	0.0587818	0.0473092	0.0885228	0.0492555	3.49904		SYNONYMOUS_CODING	AAEL009656	cytochrome P450	CYP6AL3	V->V	c.39A>T	p.Val13Val
1	60675627	60675629	TTC	T	Deletion	Gene		0	0	1.6	6.4	0	0	0	0	0	0	0	0	0		NO	NO	NO		NA	NA	NA	NA	NA	NA		FRAMESHIFT_CODING	AAEL009656	cytochrome P450	CYP6AL3	-	c.45_46del	p.Leu16fs
1	60675627	60675629	TTC	TGT	Substitution	Gene		15.2	26.7	26.6	24.4	13.5	9.8	16.7	8.5	9.8	15.3	4.4	36.7	18.9		NO	NO	NO		0.0453282	0.0531843	0.048177	0.0525369	0.0549502	3.30303		SYNONYMOUS_CODING	AAEL009656	cytochrome P450	CYP6AL3	-	c.45_46delinsGT	p.Val15_Leu16delinsValLeu
1	60675640	60675640	G	A	Substitution	Gene		3.6	11.1	5.6	16.3	11.5	3.9	13.3	6.7	8.8	1.3	2	6.5	6.6		NO	NO	NO		0.0462162	0.056461	0.0599769	0.0577885	0.0502393	0.0675516		SYNONYMOUS_CODING	AAEL009656	cytochrome P450	CYP6AL3	L->L	c.57G>A	p.Leu19Leu
1	60675652	60675652	C	T	Substitution	Gene		26.6	32.1	35.6	34.1	29.3	18.9	21.7	13.2	14.9	18.1	20.4	41.4	31.6		NO	NO	NO		0.0565451	0.0743167	0.04964	0.05263	0.0458154	0.0811103		SYNONYMOUS_CODING	AAEL009656	cytochrome P450	CYP6AL3	Y->Y	c.69C>T	p.Tyr23Tyr
1	60675658	60675658	A	C	Substitution	Gene		26.6	30.5	33.8	27.1	21.8	16.7	15	11.1	6.4	9.3	9.3	31.1	28.9		NO	NO	NO		0.0496254	0.0500151	0.0449476	0.0493091	0.0500199	0.451561		SYNONYMOUS_CODING	AAEL009656	cytochrome P450	CYP6AL3	T->T	c.75A>C	p.Thr25Thr
1	60675658	60675658	A	G	Substitution	Gene		51.6	43.9	38.8	26	33.3	51.9	50	43.1	55.1	52.3	40.7	36.7	41.3		NO	NO	NO		0.0499079	0.0498348	0.0637779	0.0530764	0.0563621	0.117743		SYNONYMOUS_CODING	AAEL009656	cytochrome P450	CYP6AL3	T->T	c.75A>G	p.Thr25Thr
1	60675727	60675727	G	A	Substitution	Gene		10	9.1	8.3	8.3	7.5	11.7	7.6	4.4	8.8	13.4	8.8	14.5	6.8		NO	NO	NO		0.0571341	0.199565	0.0564758	0.0660372	0.0539557	0.0589708		SYNONYMOUS_CODING	AAEL009656	cytochrome P450	CYP6AL3	K->K	c.144G>A	p.Lys48Lys
1	60675733	60675733	T	C	Substitution	Gene		12	9.2	6.6	4.7	6.2	13	9.2	14.3	11.4	12.5	1.2	3.6	4.3		NO	NO	NO		0.0516751	0.116571	0.0644726	0.0693667	0.0547531	0.0750543		SYNONYMOUS_CODING	AAEL009656	cytochrome P450	CYP6AL3	G->G	c.150T>C	p.Gly5'-Gly
1	60675757	60675757	G	A	Substitution	Gene		12.5	8.5	9.8	10	7.8	3	14.3	7.3	13.1	11.8	12.1	19.1	11.8		NO	NO	NO		0.0494745	0.116816	0.0468688	0.0491874	0.0572431	0.0631797		SYNONYMOUS_CODING	AAEL009656	cytochrome P450	CYP6AL3	L->L	c.174G>A	p.Leu58Leu
1	60675760	60675760	T	C	Substitution	Gene		20	16.7	18	20.2	20.5	8.5	27.1	18.5	27	14.9	16.5	28.3	19.5		NO	NO	NO		0.0522723	0.127844	0.044885	0.0531843	0.0479732	0.0553742		SYNONYMOUS_CODING	AAEL009656	cytochrome P450	CYP6AL3	Y->Y	c.177T>C	p.Tyr59Tyr
1	60675766	60675766	T	G	Substitution	Gene		7.5	6.8	12.8	15.4	13.8	7	21.3	17.7	21.3	3.1	5.6	11.2	7.9		NO	NO	NO		0.0545265	0.126918	0.0664115	0.100218	0.0482692	0.0668824		SYNONYMOUS_CODING	AAEL009656	cytochrome P450	CYP6AL3	R->R	c.183T>G	p.Arg61Arg
1	60675775	60675775	C	T	Substitution	Gene		8.3	4.5	12.3	15.3	13.5	8.2	24	18.2	24.1	4.1	6.4	10.3	8.7		NO	NO	NO		0.0479926	0.108568	0.0656581	0.0707599	0.0486819	0.0923952		SYNONYMOUS_CODING	AAEL009656	cytochrome P450	CYP6AL3	H->H	c.192C>T	p.His64His
1	60675790	60675790	A	T	Substitution	Gene		14.5	12.8	3.4	4.2	6.8	6.6	5.2	1.1	12.6	8.9	13.8	16.7	6.4		NO	NO	NO		0.0558284	0.0804565	0.0458733	0.164773	0.0458588	0.0615453		SYNONYMOUS_CODING	AAEL009656	cytochrome P450	CYP6AL3	G->G	c.207A>T	p.Gly69Gly
1	60675805	60675805	A	G	Substitution	Gene		40.7	46.8	42.5	41.7	41.2	28.4	33.7	30	40.6	30.1	43.2	43	45.3		NO	NO	NO		0.0508101	0.176135	0.0462065	0.056936	0.0458154	0.219438		SYNONYMOUS_CODING	AAEL009656	cytochrome P450	CYP6AL3	L->L	c.222A>G	p.Leu74Leu
1	60675831	60675833	CGG	CTA	Substitution	Gene		8	10.2	5.8	8	6	8.8	5.4	2.5	12.6	16.3	11.8	10	4.9		NO	NO	NO		0.0522135	0.105701	0.0661636	0.0594736	0.0457478	0.0646489		NON_SYNONYMOUS_CODING	AAEL009656	cytochrome P450	CYP6AL3	PE->PK	c.249_250delinsTA	p.Glu84Lys
1	60675831	60675833	CGG	CTG	Substitution	Gene		30.7	34.3	37.5	39	31	26.5	30.4	32.5	32.6	13.3	25.9	26.2	41.7		NO	NO	NO		0.0516408	0.0679171	0.054118	0.151029	0.0491534	0.056738		SYNONYMOUS_CODING	AAEL009656	cytochrome P450	CYP6AL3	-	c.249G>T	p.Pro83Pro
1	60675851	60675851	C	T	Substitution	Gene		12	6.9	6.5	12.5	6.4	11.8	17.4	13	17.6	4	2.4	4	3.5		NO	NO	NO		0.0476871	0.0590803	0.0561693	0.0754985	0.0470478	0.124314		SYNONYMOUS_CODING	AAEL009656	cytochrome P450	CYP6AL3	L->L	c.268C>T	p.Leu9'-Leu
1	60675859	60675859	A	G	Substitution	Gene		44.4	40.4	47.1	41.8	36.6	31.5	39.8	31	33.6	39.2	37.1	41.5	49		NO	NO	NO		0.0504197	0.0610102	0.0462741	0.0641201	0.0523654	0.0777574		SYNONYMOUS_CODING	AAEL009656	cytochrome P450	CYP6AL3	R->R	c.276A>G	p.Arg92Arg
1	60675865	60675865	T	C	Substitution	Gene		14.1	16.7	23.6	15.5	27	20	18.4	18.8	20	14.7	20.7	16.5	11.1		NO	NO	NO		0.05315	0.0493528	0.047566	0.23352	0.0647598	0.0700347		SYNONYMOUS_CODING	AAEL009656	cytochrome P450	CYP6AL3	F->F	c.282T>C	p.Phe94Phe
1	60675892	60675892	T	C	Substitution	Gene		36.6	30.2	41.4	34.1	32.4	27.8	31.6	28.8	33.9	28.2	32.9	40.9	43.4		NO	NO	NO		0.0496254	0.062999	0.0488617	0.0954467	0.0488131	0.0705606		SYNONYMOUS_CODING	AAEL009656	cytochrome P450	CYP6AL3	H->H	c.309T>C	p.His1'-3His
1	60675944	60675944	G	A	Substitution	Gene		51.1	48.6	47.7	43.2	39.6	54	61	56.8	52.7	71	46	52.5	45.4		NO	NO	NO		0.0581657	0.0693413	0.0573026	0.0713993	0.0475224	0.0831146		NON_SYNONYMOUS_CODING	AAEL009656	cytochrome P450	CYP6AL3	V->I	c.361G>A	p.Val121Ile
1	60675958	60675958	C	T	Substitution	Gene		6.3	1	8	12.5	3.5	7.6	18.5	10.1	15.7	4.9	1.1	2.4	7.7		NO	NO	NO		0.0486188	0.0494356	0.063436	0.0516115	0.0527967	0.0606855		SYNONYMOUS_CODING	AAEL009656	cytochrome P450	CYP6AL3	N->N	c.375C>T	p.Asn125Asn
1	60676012	60676012	T	C	Substitution	Gene		90	82.6	93.8	87.3	85.9	95.2	93.9	90.6	91.8	82.5	84.8	82.8	87.2		NO	NO	NO		0.0468011	0.0503027	0.0481139	0.0887571	0.0468397	0.0964054		SYNONYMOUS_CODING	AAEL009656	cytochrome P450	CYP6AL3	F->F	c.429T>C	p.Phe143Phe
1	60676015	60676015	G	A	Substitution	Gene		23.5	17.2	28.4	20.7	31.2	12.5	7.1	7.4	3.4	6.3	16.7	12.8	17.6		NO	NO	NO		0.0519099	0.050527	0.0469026	0.0649615	0.0658501	0.0905135		SYNONYMOUS_CODING	AAEL009656	cytochrome P450	CYP6AL3	P->P	c.432G>A	p.Pro144Pro
1	60676019	60676019	T	C	Substitution	Gene		25.5	18.2	28.6	21.1	29.9	10.6	7.3	7.9	2.5	5.2	18.3	15.9	18.9		NO	NO	NO		0.048342	0.0637578	0.0449861	0.0532923	0.226652	0.151916		SYNONYMOUS_CODING	AAEL009656	cytochrome P450	CYP6AL3	L->L	c.436T>C	p.Leu146Leu
1	60676034	60676037	ACAA	ATGA	Substitution	Gene		2.2	1	2.3	9.5	8	4.4	5.7	7.7	0	2.8	13.8	11.4	10.8		NO	NO	NO		0.050571	0.0523605	0.0498202	1.05298	0.0569756	0.138292		NON_SYNONYMOUS_CODING	AAEL009656	cytochrome P450	CYP6AL3	TI->MI	c.452_453delinsTG	p.Thr151Met
1	60676035	60676037	CAA	CGA	Substitution	Gene		10.8	17.2	8.1	21.9	18.4	14.7	14.8	14.1	5.1	21.6	26.2	22.8	22.5		NO	NO	NO		0.0497618	0.0653854	0.0549107	0.0534102	0.0446154	0.132715		SYNONYMOUS_CODING	AAEL009656	cytochrome P450	CYP6AL3	-	c.453A>G	p.Thr151Thr
1	60676035	60676037	CAA	CGG	Substitution	Gene		86	81.8	91.9	77.1	79.3	85.3	80.7	82.1	94.9	74.3	73.8	73.4	77.5		NO	NO	NO		0.0474642	0.0932395	0.0669533	0.0885228	0.0462548	0.155293		NON_SYNONYMOUS_CODING	AAEL009656	cytochrome P450	CYP6AL3	TI->TV	c.453_454delinsGG	p.Ile152Val
1	60676039	60676039	T	A	Substitution	Gene		3.1	1	3.4	8.7	9.2	4.4	6.7	8.5	0	2.6	13.2	11.1	11.7		NO	NO	NO		0.0489589	0.050527	0.05214	1.46466	0.0617555	0.169931		SYNONYMOUS_CODING	AAEL009656	cytochrome P450	CYP6AL3	I->I	c.456T>A	p.Ile152Ile
1	60676067	60676067	G	A	Substitution	Gene		4.4	8.9	3.8	4.3	4.5	11.3	11.3	5	20	11.3	3.9	4.2	5.9		NO	NO	NO		0.051455	0.220057	0.0460954	0.0814036	0.0454439	0.149005		NON_SYNONYMOUS_CODING	AAEL009656	cytochrome P450	CYP6AL3	A->T	c.484G>A	p.Ala162Thr
1	60676072	60676072	G	T	Substitution	Gene		27	25.9	32.7	22.2	29.2	8.6	9.2	10.5	2.2	4	22.2	18.4	17.6		NO	NO	NO		0.0563176	0.0552065	0.0535035	0.0604109	0.551526	0.107271		SYNONYMOUS_CODING	AAEL009656	cytochrome P450	CYP6AL3	T->T	c.489G>T	p.Thr163Thr
1	60676084	60676084	T	C	Substitution	Gene		28.4	24.5	29.9	20.5	28.4	9.7	9.8	13	3.3	3.9	21.3	19.2	20.3		NO	NO	NO		0.0571341	0.0605556	0.0518219	0.0536411	0.840373	0.191458		SYNONYMOUS_CODING	AAEL009656	cytochrome P450	CYP6AL3	V->V	c.501T>C	p.Val167Val
1	60676096	60676096	A	G	Substitution	Gene		26.1	23.1	34.8	30.7	31.6	13.3	22.4	16.7	8.5	2.7	24.7	20.7	27.5		NO	NO	NO		0.0535625	0.109898	0.0451788	0.0538721	0.959754	0.083783		SYNONYMOUS_CODING	AAEL009656	cytochrome P450	CYP6AL3	E->E	c.513A>G	p.Glu171Glu
1	60676138	60676138	G	C	Substitution	Gene		3	7.9	4.3	7.9	8.9	15.5	7.1	10.4	13.2	6.8	5.6	5.6	7.4		NO	NO	NO		0.0480896	0.0661332	0.0510738	0.0628735	0.0481673	0.203752		SYNONYMOUS_CODING	AAEL009656	cytochrome P450	CYP6AL3	A->A	c.555G>C	p.Ala185Ala
1	60676195	60676195	C	G	Substitution	Gene		1.1	3.2	11.9	8.1	8.4	4.8	3.3	6.4	0	3	9.4	15.6	5.6		NO	NO	NO		0.0505368	0.077093	0.04964	0.518128	0.0501223	0.0589708		SYNONYMOUS_CODING	AAEL009656	cytochrome P450	CYP6AL3	G->G	c.612C>G	p.Gly2'-4Gly
1	60676198	60676198	G	A	Substitution	Gene		39.3	34.4	28.8	25.4	28.9	43.8	46.8	35.2	43.3	47.6	32	32.3	33.6		NO	NO	NO		0.0510005	0.102956	0.0516898	0.0527673	0.0470817	0.294427		SYNONYMOUS_CODING	AAEL009656	cytochrome P450	CYP6AL3	E->E	c.615G>A	p.Glu2'-5Glu
1	60676204	60676204	T	C	Substitution	Gene		6.6	10.4	7.7	12.9	6.7	7.1	8.5	9.8	10.4	6.3	6.1	2	6.9		NO	NO	NO		0.0504197	0.0683591	0.0542558	0.119672	0.0538623	0.0627028		SYNONYMOUS_CODING	AAEL009656	cytochrome P450	CYP6AL3	V->V	c.621T>C	p.Val2'-7Val
1	60676207	60676207	G	T	Substitution	Gene		36.6	31	26.6	22.5	25.3	39.4	50	36.3	41	45.5	35.2	32.7	26.9		NO	NO	NO		0.0507222	0.101917	0.0558284	0.0493091	0.0447694	0.0802945		SYNONYMOUS_CODING	AAEL009656	cytochrome P450	CYP6AL3	L->L	c.624G>T	p.Leu2'-8Leu
1	60676210	60676210	G	A	Substitution	Gene		37	31	26.7	23.4	25.3	42.3	47.7	36.5	40.8	45.6	34.9	33	26		NO	NO	NO		0.0528409	0.114023	0.054118	0.0556259	0.0468397	0.0870238		SYNONYMOUS_CODING	AAEL009656	cytochrome P450	CYP6AL3	A->A	c.627G>A	p.Ala2'-9Ala
1	60676213	60676213	T	C	Substitution	Gene		63.5	55.5	62.3	60.2	57.3	65.8	68.9	55.2	52.4	60.3	60	62	65.6		NO	NO	NO		0.0495767	0.0967255	0.0542558	0.0537443	0.0547531	0.128474		SYNONYMOUS_CODING	AAEL009656	cytochrome P450	CYP6AL3	H->H	c.630T>C	p.His21'-His
1	60676231	60676231	C	T	Substitution	Gene		1	1.5	13.2	5.9	7.9	3	2.9	4.1	0.9	1.6	6.2	12.9	4.5		NO	NO	NO		0.052047	0.0525859	0.0502685	0.0624069	0.0570995	0.0537246		SYNONYMOUS_CODING	AAEL009656	cytochrome P450	CYP6AL3	L->L	c.648C>T	p.Leu216Leu
1	60676234	60676234	C	T	Substitution	Gene		75.7	79.7	81.8	87.4	79.8	80.3	84.1	73.7	71.3	77.9	80	79.2	85.9		NO	NO	NO		0.0517729	0.0612452	0.0521792	0.048274	0.053312	0.0845368		SYNONYMOUS_CODING	AAEL009656	cytochrome P450	CYP6AL3	R->R	c.651C>T	p.Arg217Arg
1	60676246	60676246	A	T	Substitution	Gene		73.3	71.9	68.8	68.7	70.6	75.6	68.6	67.4	58.9	73	68.7	68.7	76.3		NO	NO	NO		0.0572382	0.205575	0.0570351	0.0627781	0.0581061	0.0874326		SYNONYMOUS_CODING	AAEL009656	cytochrome P450	CYP6AL3	A->A	c.663A>T	p.Ala221Ala
1	60676264	60676264	G	A	Substitution	Gene		39.8	35.3	27.1	24.2	27.1	48.8	37.3	45.4	33.6	44.4	35.2	34.8	36.4		NO	NO	NO		0.0503905	0.12199	0.0489784	0.051724	0.0507662	0.319456		SYNONYMOUS_CODING	AAEL009656	cytochrome P450	CYP6AL3	L->L	c.681G>A	p.Leu227Leu
1	60676303	60676303	C	T	Substitution	Gene		75.4	68.2	64.2	66.4	70.8	68.5	57.6	64.7	55	77	64.8	53.9	63		NO	NO	NO		0.0480266	0.0877992	0.0487451	0.0577885	0.0551572	0.0611602		SYNONYMOUS_CODING	AAEL009656	cytochrome P450	CYP6AL3	I->I	c.720C>T	p.Ile24'-Ile
1	60676324	60676324	G	A	Substitution	Gene		0	0.8	10.4	4.6	8.5	0	6.8	5.9	1.5	2.4	12.7	14.3	6.7		NO	NO	NO		0.0648506	0.0609003	0.0700909	0.0531843	0.0659765	0.0686388		SYNONYMOUS_CODING	AAEL009656	cytochrome P450	CYP6AL3	L->L	c.741G>A	p.Leu247Leu
1	60676328	60676328	C	T	Substitution	Gene		25.2	18.8	9.9	19.4	11.6	26.2	17.1	21	16.5	24	15.6	18.8	26.9		NO	NO	NO		0.0506051	0.0493869	0.0668064	0.0799811	0.0541082	0.0676835		NON_SYNONYMOUS_CODING	AAEL009656	cytochrome P450	CYP6AL3	R->W	c.745C>T	p.Arg249Trp
1	60676345	60676345	C	T	Substitution	Gene		0	6.6	3.1	4.2	1.1	5	12.8	3.8	0	0.8	5.8	9.4	8.1		NO	NO	NO		0.192681	0.0590803	0.166955	1.84713	0.0611952	0.0791882		SYNONYMOUS_CODING	AAEL009656	cytochrome P450	CYP6AL3	H->H	c.762C>T	p.His254His
1	60676366	60676366	C	T	Substitution	Gene		9.9	13.7	21.3	13.4	20.4	5.6	5.4	5.7	5	11.8	15.2	11.1	13.6		NO	NO	NO		0.0502783	0.0597226	0.0498884	0.186032	0.0604059	0.105817		SYNONYMOUS_CODING	AAEL009656	cytochrome P450	CYP6AL3	H->H	c.783C>T	p.His261His
1	60676375	60676375	T	C	Substitution	Gene		8.5	11.4	18.3	15	20.9	5.5	17	5.6	5.2	10.6	14.9	10.8	14.4		NO	NO	NO		0.0498299	0.0787454	0.052096	0.0627781	0.0534642	0.0944955		SYNONYMOUS_CODING	AAEL009656	cytochrome P450	CYP6AL3	D->D	c.792T>C	p.Asp264Asp
1	60676388	60676388	T	C	Substitution	Gene		7.5	11.3	23.5	16	18.1	5.6	17.6	2.7	5.3	11.3	15.7	8.8	11.9		NO	NO	NO		0.0510005	0.0646943	0.0531892	0.284841	0.0491923	0.0691834		SYNONYMOUS_CODING	AAEL009656	cytochrome P450	CYP6AL3	L->L	c.805T>C	p.Leu269Leu
1	60676397	60676397	C	T	Substitution	Gene		5.6	11.4	18.3	13.6	16.4	2.8	15.6	1.3	4.4	9.1	15.5	9	10.2		NO	NO	NO		0.0484973	0.0860644	0.0507613	0.451918	0.0502052	0.0659765		SYNONYMOUS_CODING	AAEL009656	cytochrome P450	CYP6AL3	L->L	c.814C>T	p.Leu272Leu
1	60676399	60676399	A	G	Substitution	Gene		5.4	10.2	18	12.6	15.5	2.9	15.8	1.2	3.5	9.2	15.7	9	8.3		NO	NO	NO		0.0461775	0.0759121	0.0511129	0.553494	0.0488471	0.0608153		SYNONYMOUS_CODING	AAEL009656	cytochrome P450	CYP6AL3	L->L	c.816A>G	p.Leu272Leu
1	60676402	60676402	T	C	Substitution	Gene		6.8	10	18.9	14.7	15.5	3	16	1.2	3.8	9	13.9	9.2	7.9		NO	NO	NO		0.0521058	0.0984109	0.0505514	0.570652	0.0542853	0.0727477		SYNONYMOUS_CODING	AAEL009656	cytochrome P450	CYP6AL3	R->R	c.819T>C	p.Arg273Arg
1	60676405	60676405	C	T	Substitution	Gene		20	13.7	27.7	33.7	24.7	15.9	26.4	10.8	21.8	12	22.7	12.8	17.1		NO	NO	NO		0.0493723	0.0670597	0.049679	0.0711895	0.04555	0.0570004		SYNONYMOUS_CODING	AAEL009656	cytochrome P450	CYP6AL3	N->N	c.822C>T	p.Asn274Asn
1	60676426	60676426	C	T	Substitution	Gene		13.8	9.4	25	13.9	27.3	5.6	19.8	4.8	8.4	10.8	16.5	8.1	13.2		NO	NO	NO		0.0500882	0.0536214	0.0454777	0.0924328	0.0529537	0.0614302		SYNONYMOUS_CODING	AAEL009656	cytochrome P450	CYP6AL3	N->N	c.843C>T	p.Asn281Asn
1	60676430	60676432	GTC	GAA	Substitution	Gene		76.7	80.9	61.1	64.2	52.1	92.1	72.7	90.2	85.5	86.1	63.4	64.4	65.3		NO	NO	NO		0.0516751	0.0576298	0.0480217	0.0811993	0.045579	0.287898		NON_SYNONYMOUS_CODING	AAEL009656	cytochrome P450	CYP6AL3	V->E	c.848_849delinsAA	p.Val283Glu
1	60676430	60676432	GTC	GTA	Substitution	Gene		16.7	13.8	29.2	14.7	29.6	6.6	19.5	4.9	9.6	11.9	17.2	9.6	16.1		NO	NO	NO		0.0524977	0.0633053	0.0460954	0.0889703	0.0491291	0.0639288		SYNONYMOUS_CODING	AAEL009656	cytochrome P450	CYP6AL3	-	c.849C>A	p.Val283Val
1	60676441	60676441	G	A	Substitution	Gene		26	18.7	14.8	19.6	13.9	26.3	18.3	25	34	17.1	17.2	12.5	11.1		NO	NO	NO		0.0474255	0.0747601	0.0588017	0.0522821	0.0451836	0.0789642		SYNONYMOUS_CODING	AAEL009656	cytochrome P450	CYP6AL3	T->T	c.858G>A	p.Thr286Thr
1	60676451	60676451	G	T	Substitution	Gene		24.3	21.3	19.8	22	16.5	29	27	29	34.7	20.9	18.8	11.8	16.2		NO	NO	NO		0.0513719	0.0831567	0.0502685	0.0651583	0.0578083	0.0619208		NON_SYNONYMOUS_CODING	AAEL009656	cytochrome P450	CYP6AL3	A->S	c.868G>T	p.Ala29'-Ser
1	60676453	60676453	G	A	Substitution	Gene		47.3	56.4	39.8	42.3	40.3	59.5	56.2	58.9	52.9	64.2	42.3	41.8	51.7		NO	NO	NO		0.0485896	0.168585	0.0467962	0.0793915	0.0460423	0.0746776		SYNONYMOUS_CODING	AAEL009656	cytochrome P450	CYP6AL3	A->A	c.870G>A	p.Ala29'-Ala
1	60676462	60676462	C	T	Substitution	Gene		46.2	57.3	39.7	39.8	39.5	57.5	51.9	59.2	52.4	62.9	40.6	38.9	50		NO	NO	NO		0.0454247	0.24879	0.0470672	0.0678358	0.044495	0.0717527		SYNONYMOUS_CODING	AAEL009656	cytochrome P450	CYP6AL3	N->N	c.879C>T	p.Asn293Asn
1	60676465	60676465	T	C	Substitution	Gene		96.1	96.9	99.2	97.2	98.8	100	98.6	96.1	99	99	99	96.8	100		NO	NO	NO		0.0519099	0.0711435	0.0686998	0.0622866	0.0480896	0.0840991		SYNONYMOUS_CODING	AAEL009656	cytochrome P450	CYP6AL3	A->A	c.882T>C	p.Ala294Ala
1	60676468	60676468	T	C	Substitution	Gene		70.4	77.6	58.9	65.5	56	84	84.2	87.1	89.4	85.7	59.4	57.9	65.8		NO	NO	NO		0.0491194	0.0621863	0.0453572	0.0748788	0.0471446	0.0920783		SYNONYMOUS_CODING	AAEL009656	cytochrome P450	CYP6AL3	I->I	c.885T>C	p.Ile295Ile
1	60676495	60676495	A	G	Substitution	Gene		96.4	94.2	92.1	82.5	84.5	100	88.6	87.9	98.1	97	78.6	82.5	93.1		NO	NO	NO		0.0522135	0.0530665	0.068044	0.103446	0.0582402	0.0557098		SYNONYMOUS_CODING	AAEL009656	cytochrome P450	CYP6AL3	T->T	c.912A>G	p.Thr3'-4Thr
1	60676510	60676510	G	T	Substitution	Gene		50.6	44.1	41.7	39.7	46.5	65.8	53.5	53.7	54.3	62.5	36	51.8	50.4		NO	NO	NO		0.0499079	0.0905884	0.0470236	0.217821	0.0445143	0.0526692		SYNONYMOUS_CODING	AAEL009656	cytochrome P450	CYP6AL3	V->V	c.927G>T	p.Val3'-9Val
1	60676537	60676537	A	G	Substitution	Gene		1.1	3.9	2	1.4	6.4	4.5	10.9	8.4	7.5	0.9	2.5	5.2	15.6		NO	NO	NO		0.0502783	0.0489492	0.0488957	0.0941448	0.0575306	0.0644172		SYNONYMOUS_CODING	AAEL009656	cytochrome P450	CYP6AL3	S->S	c.954A>G	p.Ser318Ser
1	60676585	60676585	C	T	Substitution	Gene		48.3	43.5	34	31.3	20.2	60.2	33.6	42.1	38.8	40.2	29.7	39.4	32.7		NO	NO	NO		0.0530764	0.050898	0.0465496	0.0627781	0.0483323	0.0656682		SYNONYMOUS_CODING	AAEL009656	cytochrome P450	CYP6AL3	D->D	c.1002C>T	p.Asp334Asp
1	60676600	60676600	T	G	Substitution	Gene		4.3	7	10.1	5.9	9.9	7.6	5.4	7.7	3.7	14.5	16.8	11.3	8.1		NO	NO	NO		0.0497228	0.0691426	0.0506978	0.0671966	0.0459312	0.0662091		SYNONYMOUS_CODING	AAEL009656	cytochrome P450	CYP6AL3	V->V	c.1017T>G	p.Val339Val
1	60676624	60676624	C	T	Substitution	Gene		69.4	64.7	56.9	43.8	51.4	78.4	65.7	76.6	69.2	70.2	58.9	61.3	63.1		NO	NO	NO		0.052047	0.0494356	0.0470236	0.0511227	0.0612952	0.146083		SYNONYMOUS_CODING	AAEL009656	cytochrome P450	CYP6AL3	L->L	c.1041C>T	p.Leu347Leu
1	60676642	60676642	C	T	Substitution	Gene		20.7	25.6	19.4	22.1	29.2	3.4	6	4.5	3.6	15	15.9	21.4	14.1		NO	NO	NO		0.0511227	0.0615153	0.0966387	0.0834671	0.0478277	0.0674451		SYNONYMOUS_CODING	AAEL009656	cytochrome P450	CYP6AL3	N->N	c.1059C>T	p.Asn353Asn
1	60676651	60676651	C	T	Substitution	Gene		4.5	2.5	10.8	12.5	17.1	1.2	10.4	5.7	3.4	5.4	14.6	9.2	9.8		NO	NO	NO		0.0593092	0.0673842	0.047566	0.0501613	0.0541082	0.0758707		SYNONYMOUS_CODING	AAEL009656	cytochrome P450	CYP6AL3	Y->Y	c.1068C>T	p.Tyr356Tyr
1	60676654	60676654	C	T	Substitution	Gene		4.5	2.5	11.6	13	16.5	1.2	10.1	6.6	3.5	5.7	15.3	9.1	9.6		NO	NO	NO		0.0513328	0.0847427	0.0474594	0.0552953	0.0551572	0.0652794		SYNONYMOUS_CODING	AAEL009656	cytochrome P450	CYP6AL3	A->A	c.1071C>T	p.Ala357Ala
1	60676678	60676678	C	T	Substitution	Gene		1	6	7.9	9.4	6.5	12.1	9.4	3.1	12.6	7.5	7.7	0	3.4		NO	NO	NO		0.0471156	0.097187	0.0671104	0.0615203	0.0479732	0.548997		SYNONYMOUS_CODING	AAEL009656	cytochrome P450	CYP6AL3	L->L	c.1095C>T	p.Leu365Leu
1	60676705	60676705	G	A	Substitution	Gene		6.7	9.7	8	11.2	6.7	20	10.8	8.8	15.9	16.2	9.3	5.9	16.3		NO	NO	NO		0.0508882	0.0829884	0.0469026	0.0608553	0.0460423	0.0540491		SYNONYMOUS_CODING	AAEL009656	cytochrome P450	CYP6AL3	R->R	c.1122G>A	p.Arg374Arg
1	60676711	60676711	T	C	Substitution	Gene		17.2	22.5	18.7	18.3	24.4	26.4	16.3	10.3	22.6	28.4	21.2	16.5	24.1		NO	NO	NO		0.0524977	0.0678104	0.0469026	0.0511227	0.0461823	0.0788704		SYNONYMOUS_CODING	AAEL009656	cytochrome P450	CYP6AL3	Y->Y	c.1128T>C	p.Tyr376Tyr
1	60676714	60676714	G	A	Substitution	Gene		0	0	5.1	5.1	4.4	0	13.7	6.3	4.2	0	2.4	1	8.2		NO	NO	NO		0.0665431	0.204725	0.112895	0.0507613	0.0751988	0.0613102		SYNONYMOUS_CODING	AAEL009656	cytochrome P450	CYP6AL3	P->P	c.1131G>A	p.Pro377Pro
1	60676764	60676764	A	G	Substitution	Gene		6.8	15.3	16	14.4	9.7	6.9	8.5	11.1	8.2	15.9	17.1	13.4	7.2		NO	NO	NO		0.0452945	0.0652693	0.0639288	0.0887571	0.0469413	0.0588465		NON_SYNONYMOUS_CODING	AAEL009656	cytochrome P450	CYP6AL3	E->G	c.1181A>G	p.Glu394Gly
1	60676801	60676801	G	A	Substitution	Gene		13.4	12.8	9.3	14.5	12.5	7.7	16.2	18.2	9.3	11.9	19.4	10.9	8.6		NO	NO	NO		0.0577885	0.0720551	0.0468688	0.0508638	0.0554877	0.0565253		SYNONYMOUS_CODING	AAEL009656	cytochrome P450	CYP6AL3	V->V	c.1218G>A	p.Val4'-6Val
1	60676804	60676804	C	G	Substitution	Gene		13.8	9.8	8.6	15	10.8	7.7	12.7	17.9	8.6	12	16.2	10.9	8.5		NO	NO	NO		0.0503173	0.0635315	0.0472657	0.0518267	0.0542016	0.0746776		SYNONYMOUS_CODING	AAEL009656	cytochrome P450	CYP6AL3	V->V	c.1221C>G	p.Val4'-7Val
1	60676807	60676807	T	C	Substitution	Gene		14.3	10.3	7.6	14.3	11.5	9.1	13	16.4	9.1	11.3	14.7	9.7	7		NO	NO	NO		0.0516751	0.0589907	0.0495719	0.0613502	0.0504197	0.0692852		SYNONYMOUS_CODING	AAEL009656	cytochrome P450	CYP6AL3	P->P	c.1224T>C	p.Pro4'-8Pro
1	60676810	60676810	A	G	Substitution	Gene		15.2	10.8	7.6	14.2	13.6	9.5	14.3	17.4	11	11.8	14.1	9.4	8.8		NO	NO	NO		0.0508492	0.0538574	0.0495183	0.0654561	0.0502052	0.0840991		SYNONYMOUS_CODING	AAEL009656	cytochrome P450	CYP6AL3	L->L	c.1227A>G	p.Leu4'-9Leu
1	60676810	60676810	A	T	Substitution	Gene		19.7	14.5	27.2	18.9	23.7	7.9	3.2	4.3	8	21.2	21.1	15.6	14.2		NO	NO	NO		0.0499079	0.0607454	0.0455693	0.0616204	0.0605057	0.0745693		SYNONYMOUS_CODING	AAEL009656	cytochrome P450	CYP6AL3	L->L	c.1227A>T	p.Leu4'-9Leu
1	60676825	60676825	C	T	Substitution	Gene		2.9	10.1	4.2	8.3	7.1	10	15.9	7.6	14.4	8	5.3	6.3	5.2		NO	NO	NO		0.0453572	0.0670597	0.0477017	0.0491388	0.045579	0.171953		SYNONYMOUS_CODING	AAEL009656	cytochrome P450	CYP6AL3	R->R	c.1242C>T	p.Arg414Arg
1	60676830	60676832	CGC	CCG	Substitution	Gene		13.9	8.6	12.9	16.1	11.1	6.5	11.3	20.3	7.9	11	14.3	9.8	8.3		NO	NO	NO		0.0486479	0.0769322	0.0466705	0.0504929	0.0507222	0.0805401		NON_SYNONYMOUS_CODING	AAEL009656	cytochrome P450	CYP6AL3	PQ->PE	c.1248_1249delinsCG	p.Gln417Glu
1	60676832	60676832	C	G	Substitution	Gene		13.7	9.6	13.7	15.9	12.5	6.5	11.3	20.3	7.6	10.8	13.7	9.8	8.2		NO	NO	NO		0.0489929	0.0945441	0.0460954	0.0611052	0.0516311	0.0903156		NON_SYNONYMOUS_CODING	AAEL009656	cytochrome P450	CYP6AL3	Q->E	c.1249C>G	p.Gln417Glu
1	60676843	60676843	G	C	Substitution	Gene		47.3	38.6	36.3	41.8	31.6	50	43.2	43.2	49.5	43.7	40.8	43.1	39.8		NO	NO	NO		0.0485313	0.0626978	0.057853	0.0806394	0.0576794	0.15834		SYNONYMOUS_CODING	AAEL009656	cytochrome P450	CYP6AL3	P->P	c.1260G>C	p.Pro42'-Pro
1	60676849	60676849	G	T	Substitution	Gene		43.1	35.2	36.7	41.1	28.1	44.9	42.3	43.2	47.3	44.6	40.3	41.6	38.9		NO	NO	NO		0.0487062	0.0504392	0.0540541	0.0995018	0.052238	0.223488		SYNONYMOUS_CODING	AAEL009656	cytochrome P450	CYP6AL3	P->P	c.1266G>T	p.Pro422Pro
1	60676879	60676879	C	A	Substitution	Gene		51.9	38.2	33.7	30	30	42.9	42	34.7	43	36.1	37.9	29.6	39.6		NO	NO	NO		0.0462162	0.102098	0.0499176	0.0602262	0.0448946	0.0697185		SYNONYMOUS_CODING	AAEL009656	cytochrome P450	CYP6AL3	G->G	c.1296C>A	p.Gly432Gly
1	60676879	60676879	C	T	Substitution	Gene		22.1	16.2	23.3	31.4	23.3	15.7	7.2	12	8.1	26.4	13.6	21.1	21.7		NO	NO	NO		0.0498299	0.060346	0.0497471	0.065542	0.0509029	0.0659765		SYNONYMOUS_CODING	AAEL009656	cytochrome P450	CYP6AL3	G->G	c.1296C>T	p.Gly432Gly
1	60676906	60676906	G	A	Substitution	Gene		77.5	71.8	81.1	71.3	82.9	77.5	77.4	83.3	62.1	76.8	75.4	71.1	79.6		NO	NO	NO		0.0520029	0.0493139	0.0585234	0.0864722	0.0564857	0.0782511		SYNONYMOUS_CODING	AAEL009656	cytochrome P450	CYP6AL3	G->G	c.1323G>A	p.Gly441Gly
1	60676924	60676924	G	C	Substitution	Gene		0	0	3.8	6.4	11.7	0	6.8	11.4	2	0	0	3.4	6.3		NO	NO	NO		0.0672118	0.0499517	0.0771189	0.0653804	0.0679222	0.187387		SYNONYMOUS_CODING	AAEL009656	cytochrome P450	CYP6AL3	R->R	c.1341G>C	p.Arg447Arg
1	60676933	60676933	T	C	Substitution	Gene		77.2	72.5	81.5	79	80	79.2	73.8	80.3	68	74.6	78	65.9	77.8		NO	NO	NO		0.0507711	0.132998	0.0548368	0.0483468	0.0559716	0.053204		SYNONYMOUS_CODING	AAEL009656	cytochrome P450	CYP6AL3	I->I	c.1350T>C	p.Ile45'-Ile
1	60676957	60676957	G	A	Substitution	Gene		25.9	25.2	26.4	22.1	24.7	18.8	36.5	29.1	33.9	16.2	26.8	28.9	17.8		NO	NO	NO		0.0557247	0.109383	0.0469801	0.0709798	0.0457864	0.0633053		SYNONYMOUS_CODING	AAEL009656	cytochrome P450	CYP6AL3	Q->Q	c.1374G>A	p.Gln458Gln
1	60676987	60676987	G	A	Substitution	Gene		4	1	1	7.6	7.8	7.5	10.6	1.5	13.6	4.1	1.8	0	3.9		NO	NO	NO		0.0499566	0.0818962	0.0497131	0.404868	0.0552509	0.0891782		SYNONYMOUS_CODING	AAEL009656	cytochrome P450	CYP6AL3	R->R	c.1404G>A	p.Arg468Arg
1	60677012	60677012	C	T	Substitution	Gene		10.1	14.4	5.7	9.9	7.3	18.4	16.4	16.9	6.5	9.6	9.8	7.7	10.8		NO	NO	NO		0.0520029	0.0700858	0.0479005	0.0532923	0.0593441	0.114141		NON_SYNONYMOUS_CODING	AAEL009656	cytochrome P450	CYP6AL3	P->S	c.1429C>T	p.Pro477Ser
1	60677025	60677025	A	T	Substitution	Gene		4.8	2.9	7.2	2.4	3.4	0	5.8	0	0	2.8	16.3	6.3	4.8		NO	NO	NO		0.0532727	0.0507906	0.152205	0.635111	0.0513621	0.0570004		NON_SYNONYMOUS_CODING	AAEL009656	cytochrome P450	CYP6AL3	H->L	c.1442A>T	p.His481Leu
1	61752167	61752167	G	T	Substitution	Genomic_Marker		2	0	13.5	11.1	4.8	0	0	6.4	0	1.6	0	1.4	1.7		NO	NO	NO		0.0637377	0.0497764	0.0674298	1.33202	0.0635566	0.0829884		INTRONIC	AAEL013633	ubiquitin-conjugating enzyme h		-	c.-29426G>T	-
1	61752179	61752179	G	A	Substitution	Genomic_Marker		13.2	19.4	37.5	34.2	27.4	15.6	12.8	6	13.7	13	21.3	10.9	16.7		NO	NO	NO		0.0488082	0.0598223	0.0522282	0.0484099	0.0635566	0.0570004		INTRONIC	AAEL013633	ubiquitin-conjugating enzyme h		-	c.-29414G>A	-
1	61987118	61987118	T	C	Substitution	Genomic_Marker		11.6	12.9	17.6	9.6	11.9	6.1	7.7	0	2	19.4	12.3	23.2	28.8		NO	NO	NO		0.0594736	0.0544723	0.0482352	0.559815	0.0456417	0.0578232		INTRONIC	AAEL008078	clk2		-	c.1825-675A>G	-
1	61987122	61987122	A	G	Substitution	Genomic_Marker		88.2	88.6	81.8	90.9	87.3	88.7	93.2	100	98.1	82.2	88.4	77.4	71.6		NO	NO	NO		0.0634662	0.0555766	0.054689	0.427047	0.0501223	0.0596529		INTRONIC	AAEL008078	clk2		-	c.1825-679T>C	-
1	61987132	61987132	G	C	Substitution	Genomic_Marker		90.4	86.7	83.3	89	90.1	87.3	92.9	100	97.2	87.1	87.8	75.9	72.4		NO	NO	NO		0.0522723	0.0592047	0.0571688	0.532244	0.0510836	0.0593092		INTRONIC	AAEL008078	clk2		-	c.1825-689C>G	-
1	61987155	61987155	T	TCA	Insertion	Genomic_Marker		7.5	11.3	9.7	10.8	9.5	10.2	4.3	1.3	2.1	5.1	7.7	15.5	23.5		NO	NO	NO		NA	NA	NA	NA	NA	NA		INTRONIC	AAEL008078	clk2		-	c.1825-714_1825-713dup	-
1	61987163	61987165	ACA	ACC	Substitution	Genomic_Marker		32.3	38.7	29.5	42.6	22.5	41.2	20	26.3	29	34.2	44.4	37.2	36.8		NO	NO	NO		0.0453282	0.0602362	0.0469026	0.0636723	0.0652491	0.0823475		INTRONIC	AAEL008078	clk2		-	c.1825-722T>G	-
1	61987163	61987165	ACA	ATA	Substitution	Genomic_Marker		50.5	37.3	29.5	16	40.4	29.4	36.7	39.5	49.5	47.4	26.7	12.8	18.4		NO	NO	NO		0.0487742	0.292055	0.0473092	0.0543936	0.0509468	0.0542115		INTRONIC	AAEL008078	clk2		-	c.1825-721G>A	-
1	61987185	61987185	G	T	Substitution	Genomic_Marker		67.1	52.2	69.4	52.6	77	47.6	78.7	73	67.5	64.2	54.2	64.3	61.8		NO	NO	NO		0.0449957	0.134778	0.0461679	0.0516115	0.0582402	0.0695043		INTRONIC	AAEL008078	clk2		-	c.1825-742C>A	-
1	61987205	61987205	G	T	Substitution	Genomic_Marker		61.9	47.5	48.4	33.3	58.2	31.7	46	52.9	53.7	55.4	46.4	34.4	40		NO	NO	NO		0.0449379	0.109652	0.172889	0.0736164	0.0487159	0.0583495		INTRONIC	AAEL008078	clk2		-	c.1825-762C>A	-
1	61987231	61987231	A	T	Substitution	Genomic_Marker		4.5	6.4	8.2	14.5	15.4	9.3	15.9	12.5	12.7	5.5	6	16.1	9.3		NO	NO	NO		0.0540836	0.055463	0.0479005	0.0885228	0.054369	0.0526986		INTRONIC	AAEL008078	clk2		-	c.1825-788T>A	-
1	62625835	62625835	C	T	Substitution	not targeted		60.4	52.9	54.2	61.8	80.6	76.7	66.7	75.7	63.3	74.4	66.7	80.6	82.6		NO	NO	NO		0.0521547	0.423129	0.0452752	0.0499322	0.0448512	0.0560408		INTRONIC	AAEL004217			-	c.111+2769C>T	-
1	62625848	62625848	G	A	Substitution	not targeted		29.5	31.6	27.1	18.6	25.5	32.4	26.5	39.5	30.3	50	27	35.4	42.3		NO	NO	NO		0.0543493	0.0622966	0.0599769	0.0501613	0.047629	0.0536067		INTRONIC	AAEL004217			-	c.111+2782G>A	-
1	62625916	62625916	G	T	Substitution	not targeted		7.9	8.3	6.1	4.7	10.1	6.7	9.1	12.7	9.3	10	11.8	4.1	4.4		NO	NO	NO		0.0586327	0.0625925	0.0586774	0.0815398	0.0547531	0.0564016		INTRONIC	AAEL004217			-	c.111+2850G>T	-
1	62625938	62625938	A	G	Substitution	not targeted		4.1	8.6	5.7	8.1	3.4	1.5	12.6	10.2	14.9	10.3	7.8	6.5	2.1		NO	NO	NO		0.0467333	0.0602362	0.0511129	0.0725886	0.0459312	0.0642711		INTRONIC	AAEL004217			-	c.111+2872A>G	-
1	62625965	62625965	G	T	Substitution	not targeted		30.6	26.9	28.1	22	23.3	32.9	22.1	27.4	30.2	30	25	25	30.8		NO	NO	NO		0.0532089	0.0780016	0.0613952	0.0631597	0.0581061	0.117743		INTRONIC	AAEL004217			-	c.111+2899G>T	-
1	62626006	62626006	T	C	Substitution	not targeted		6.4	12	11.1	5.8	9	13	14.1	8.8	9.7	10.5	7.7	11.8	2.9		NO	NO	NO		0.0477502	0.0596379	0.0480557	0.0673943	0.0493577	0.053479		INTRONIC	AAEL004217			-	c.111+2940T>C	-
1	62626012	62626012	A	T	Substitution	not targeted		0	0	2.7	1.8	1.2	0	7.7	5.7	1.4	0	0	4.2	10.7		NO	NO	NO		0.0721935	0.0951655	0.0966387	0.0515235	0.0708826	0.54685		INTRONIC	AAEL004217			-	c.111+2946A>T	-
1	62626020	62626020	C	T	Substitution	not targeted		13.6	16.1	11.8	8.9	10.5	16.7	18.8	11.5	12.2	21.2	12	13.2	5.5		NO	NO	NO		0.0540836	0.116816	0.0560605	0.0549945	0.0451065	0.0609402		INTRONIC	AAEL004217			-	c.111+2954C>T	-
1	62626032	62626032	C	T	Substitution	not targeted		9.6	10.5	5.4	7.7	10.6	9.8	3.6	6.8	5.1	3.8	2.3	2.6	5.6		NO	NO	NO		0.0563176	0.0678104	0.0545068	0.0718347	0.0472511	0.0894877		INTRONIC	AAEL004217			-	c.111+2966C>T	-
1	62626061	62626061	T	A	Substitution	not targeted		5.8	12.2	7.5	4.9	5.8	5.9	5.9	5.5	3.4	7.7	1.1	7.1	4.2		NO	NO	NO		0.0465544	0.0941448	0.0596977	0.0873317	0.0523066	0.0696063		INTRONIC	AAEL004217			-	c.111+2995T>A	-
1	62626089	62626089	A	T	Substitution	not targeted		3.7	11.8	6.8	9.2	13	9	9	10.2	8.5	6.8	13.6	4.3	3.1		NO	NO	NO		0.0445769	0.0582005	0.0459747	0.124401	0.0485556	0.0558185		INTRONIC	AAEL004217			-	c.111+3023A>T	-
1	62626125	62626125	A	T	Substitution	not targeted		0	9.1	4.6	4.5	10.7	5	3.3	8.6	4.1	8.5	2	2.6	2.9		NO	NO	NO		0.317359	0.0548319	0.162948	0.0530764	0.40086	0.214841		INTRONIC	AAEL004217			-	c.111+3059A>T	-
1	62626139	62626141	AGA	AC	Complex	not targeted		7.9	10.6	7.2	9.5	11.7	7.9	5.3	13.6	16.9	8.2	5.9	13	4		NO	NO	NO		NA	NA	NA	NA	NA	NA		INTRONIC	AAEL004217			-	c.111+3074_111+3075delinsC	-
1	62626140	62626140	G	A	Substitution	not targeted		40.3	58.3	52.2	37.3	56.7	61.5	50.8	56.1	49.2	54.8	37.7	39.1	52		NO	NO	NO		0.0444373	0.0613902	0.0490853	0.0782667	0.0447501	0.0575207		INTRONIC	AAEL004217			-	c.111+3074G>A	-
1	62626145	62626145	T	A	Substitution	not targeted		0	2	1.3	3.8	6.2	5	4.8	10.7	10.3	4.3	14	5.6	1.2		NO	NO	NO		0.0656076	0.0585383	0.166069	0.0505807	0.156867	0.0727477		INTRONIC	AAEL004217			-	c.111+3079T>A	-
1	62626444	62626444	G	A	Substitution	not targeted		10.9	7.2	16	21	10.7	1.8	8.1	13.8	18.1	7.4	14	14.5	12.8		NO	NO	NO		0.0500248	0.0532923	0.0490464	0.0494794	0.0510445	0.25602		INTRONIC	AAEL004217			-	c.111+3378G>A	-
1	62626446	62626446	G	A	Substitution	not targeted		22.6	27.9	17.7	20.8	30.2	28.6	25.8	31.5	24.7	31.4	28.2	24.7	28.7		NO	NO	NO		0.0490853	0.050527	0.0499858	0.0719372	0.047411	0.116702		INTRONIC	AAEL004217			-	c.111+3380G>A	-
1	62626538	62626540	TCT	TCA	Substitution	not targeted		81.3	82.7	71.8	75	87.3	83.3	87	80.8	69.8	83.1	86.1	85.9	84.8		NO	NO	NO		0.0616604	0.0597226	0.0615353	0.0570697	0.0611952	0.263428		INTRONIC	AAEL004217			-	c.111+3474T>A	-
1	62626538	62626540	TCT	TTT	Substitution	not targeted		17.2	16	25.9	23.6	11.4	10.4	13	19.2	30.2	10.1	7.6	14.1	13.9		NO	NO	NO		0.0618907	0.0584339	0.0457768	0.0571688	0.0456417	0.0583495		INTRONIC	AAEL004217			-	c.111+3473C>T	-
1	63073599	63073599	T	C	Substitution	Genomic_Marker		18.8	17.1	21.6	18.9	42.1	7.5	30.4	28.3	20.8	15.3	23.3	21.3	14		NO	NO	NO		0.0630642	0.16391	0.0479005	0.0584339	0.0507222	0.072568		INTRONIC	AAEL004217			-	c.602-13734T>C	-
1	63073607	63073607	C	T	Substitution	Genomic_Marker		4.9	2.7	12	9.6	23.6	5	21.2	9.3	8	5.5	16.1	9.6	8.9		NO	NO	NO		0.0499566	0.0560803	0.0585234	0.0574612	0.0568519	0.0668824		INTRONIC	AAEL004217			-	c.602-13726C>T	-
1	63073654	63073654	C	T	Substitution	Genomic_Marker		15.3	23.5	16.3	8.1	22	5.3	15.8	17.4	11.6	9.1	15.9	13.2	7.8		NO	NO	NO		0.0476193	0.0598223	0.0471011	0.0683896	0.0482983	0.0716451		INTRONIC	AAEL004217			-	c.602-13679C>T	-
1	63427629	63427629	A	G	Substitution	not targeted		15.5	5.4	10	21.3	8.6	2.6	11.1	11.8	5.8	6.6	23.4	10.9	14.8		NO	NO	NO		0.0451451	0.0542213	0.0558284	0.0556259	0.0446683	0.0571292		INTRONIC	AAEL007892	xaa-pro aminopeptidase		-	c.80+10913T>C	-
1	63427633	63427633	G	T	Substitution	not targeted		16.7	5.5	8.2	11.7	11.8	2.9	9.4	11.3	2	7	14.6	8.1	10.9		NO	NO	NO		0.0464239	0.075013	0.0608053	0.0699021	0.0460423	0.0680034		INTRONIC	AAEL007892	xaa-pro aminopeptidase		-	c.80+10909C>A	-
1	63427679	63427679	A	T	Substitution	not targeted		14.9	15.2	7.3	11.8	4.9	11.4	5.6	3.2	6.2	8.2	5.9	13.8	19.4		NO	NO	NO		0.0628735	0.0576298	0.0531892	0.0681202	0.0472221	0.0528065		INTRONIC	AAEL007892	xaa-pro aminopeptidase		-	c.80+10863T>A	-
1	63427688	63427688	C	A	Substitution	not targeted		18.6	8.5	6	10.8	13.2	2.5	8.5	17.7	9.4	9.1	2.2	4.1	5.4		NO	NO	NO		0.0446298	0.062056	0.164633	0.0494112	0.0463853	0.093331		INTRONIC	AAEL007892	xaa-pro aminopeptidase		-	c.80+10854G>T	-
1	63779092	63779092	C	T	Substitution	not targeted		9.3	4.2	12.8	9.8	6.1	5.7	24.5	13.3	8.1	5.8	18.8	13.2	9.9		NO	NO	NO		0.0481236	0.0557197	0.0487111	0.0653804	0.0491291	0.0622665		INTRONIC	AAEL007915	Moesin/ezrin/radixin homolog 1		-	c.-9509G>A	-
1	63779123	63779123	T	C	Substitution	Genomic_Marker		6.8	1.6	8.1	2.6	4.3	0	10.3	4.9	7.4	9.2	13.5	7.9	3.4		NO	NO	NO		0.0462162	0.0585383	0.270139	0.0615203	0.0510445	0.0558185		INTRONIC	AAEL007915	Moesin/ezrin/radixin homolog 1		-	c.-9540A>G	-
1	63779225	63779225	G	A	Substitution	Genomic_Marker		5.6	3.4	6.3	3.6	7.9	10.7	5.7	6.1	5.1	13.6	15.2	8.9	3.8		NO	NO	NO		0.0500882	0.0703461	0.0492555	0.161756	0.0458926	0.0539704		INTRONIC	AAEL007915	Moesin/ezrin/radixin homolog 1		-	c.-9642C>T	-
1	63779264	63779264	G	A	Substitution	Genomic_Marker		4.3	5	3.4	4	6.7	0	10.6	6.8	10.9	15.5	12.2	5.6	4.5		NO	NO	NO		0.0597027	0.0759121	0.0712151	0.0733798	0.0475224	0.057258		INTRONIC	AAEL007915	Moesin/ezrin/radixin homolog 1		-	c.-9681C>T	-
1	64432785	64432785	C	G	Substitution	Genomic_Marker		0	1.2	8.1	13	12.2	3	7.9	15.9	6.3	0	20.4	13.4	3.8		NO	NO	NO		0.063245	0.0684557	0.0679171	0.0530764	0.0783863	0.0686388		NON_SYNONYMOUS_CODING	AAEL027343			R->S	c.63G>C	p.Arg21Ser
1	64432800	64432800	G	A	Substitution	Genomic_Marker		16.3	15.2	19.5	19.1	14.3	15	10.8	2.9	9.4	12.5	14.8	26.1	25.9		NO	NO	NO		0.0614453	0.0780016	0.057853	0.0586128	0.0503758	0.0570004		SYNONYMOUS_CODING	AAEL027343			F->F	c.48C>T	p.Phe16Phe
1	65060264	65060264	A	G	Substitution	Genomic_Marker		79.6	80.4	75	75.9	72.5	74.2	58.1	73.3	76.5	82.1	75.6	85.1	80.4		NO	NO	NO		0.0580416	0.119221	0.0503076	0.0593839	0.0538623	0.0650069		INTRONIC	AAEL026960			-	c.-103657T>C	-
1	65060291	65060291	C	A	Substitution	Genomic_Marker		18.8	13.3	34	31.8	29.4	25	35.4	35.8	45.5	25.9	35	41.8	38.5		NO	NO	NO		0.0486771	0.108568	0.0497131	0.0592993	0.0475902	0.0829884		INTRONIC	AAEL026960			-	c.-103684G>T	-
1	65060314	65060314	G	A	Substitution	Genomic_Marker		6.3	10.9	14	6.5	7.3	8.7	13.1	11.8	11.8	9.5	8.5	5.6	5.7		NO	NO	NO		0.0493723	0.049275	0.0527624	0.147911	0.0492215	0.102318		INTRONIC	AAEL026960			-	c.-103707C>T	-
1	65060319	65060321	GAC	GGT	Substitution	Genomic_Marker		70.1	54.8	65.9	59.5	70.4	73.9	45.6	62.5	72.1	71.4	58.5	77.6	72.7		NO	NO	NO		0.0444084	0.0579721	0.0519491	0.153873	0.0621462	0.0630693		INTRONIC	AAEL026960			-	c.-103714_-103713delinsAC	-
1	65060326	65060326	T	C	Substitution	Genomic_Marker		2.6	5.6	2.6	2.9	3.9	0	12.7	12.2	4.7	7.8	5.5	3.1	10.4		NO	NO	NO		0.0493723	0.129614	0.066928	0.0483468	0.045579	0.0586973		INTRONIC	AAEL026960			-	c.-103719A>G	-
1	65060331	65060331	T	C	Substitution	Genomic_Marker		24.4	13.5	11.7	6.8	19.2	34	0	2.3	9.8	6.6	13.5	9.8	4.3		NO	NO	NO		0.0445913	0.0543493	0.047348	0.739571	0.0664216	0.0553742		INTRONIC	AAEL026960			-	c.-103724A>G	-
1	65060336	65060336	T	A	Substitution	Genomic_Marker		21.1	12.5	13.3	7	18.4	31.4	0	2.5	11.4	5.6	14.6	11.1	4.3		NO	NO	NO		0.0460181	0.0562187	0.0467043	1.07451	0.0572431	0.0553742		INTRONIC	AAEL026960			-	c.-103729A>T	-
1	65179322	65179322	C	A	Substitution	Genomic_Marker		4.8	2.3	12.5	7.6	2.6	9.1	1.6	6.2	4.2	2.9	2.9	3.8	1.3		NO	NO	NO		0.0503514	0.0587818	0.0504929	0.0549945	0.0517631	0.0796366		INTRONIC	AAEL026960			-	c.-222715G>T	-
1	65179325	65179325	T	A	Substitution	Genomic_Marker		14.3	15.2	9	12.9	10.5	15.6	20.3	11.9	12.8	14.1	13.7	8.8	10		NO	NO	NO		0.0628735	0.0877992	0.0613952	0.0491388	0.0536214	0.0824682		INTRONIC	AAEL026960			-	c.-222718A>T	-
1	65179334	65179334	C	T	Substitution	Genomic_Marker		1.4	1.8	9	5.1	10.2	0	1.4	8.3	6	0	5.7	4.3	3.5		NO	NO	NO		0.0587769	0.0631195	0.0616504	0.0586973	0.0629688	0.135418		INTRONIC	AAEL026960			-	c.-222727G>A	-
1	65179341	65179341	A	G	Substitution	Genomic_Marker		1.2	1.8	10.5	8	9.7	0	2.3	8	5.8	1.2	6.5	4.8	3.2		NO	NO	NO		0.0534839	0.109898	0.0648506	0.0525369	0.0566193	0.10042		INTRONIC	AAEL026960			-	c.-222734T>C	-
1	65179343	65179343	C	T	Substitution	Genomic_Marker		1.2	1.7	11.1	9.8	9.5	0	3.4	7.9	8.6	1.2	6.3	4.8	6.1		NO	NO	NO		0.0562088	0.14233	0.0648506	0.0554038	0.0638684	0.14315		INTRONIC	AAEL026960			-	c.-222736G>A	-
1	65179346	65179346	C	T	Substitution	Genomic_Marker		13.6	6.5	2.2	0	4.9	2.2	2.2	1.2	5.3	0	4	1	1		NO	NO	NO		0.0469365	0.239562	0.0533709	0.0616204	1.5	0.0706577		INTRONIC	AAEL026960			-	c.-222739G>A	-
1	65179348	65179348	A	G	Substitution	Genomic_Marker		8.8	4.6	5.4	5.9	7.7	0	6.5	6	5.2	11	7	13.5	6.7		NO	NO	NO		0.048308	0.109383	0.389287	0.141409	0.0597725	0.0634863		INTRONIC	AAEL026960			-	c.-222741T>C	-
1	65179349	65179349	T	C	Substitution	Genomic_Marker		13.2	6.1	2.1	0	4.8	2.1	2.2	1.2	5.1	0	4	1	1		NO	NO	NO		0.0464239	0.160202	0.0508443	0.0576794	1.37678	0.0731382		INTRONIC	AAEL026960			-	c.-222742A>G	-
1	65179394	65179394	C	A	Substitution	Genomic_Marker		6.8	6	9.1	5.9	7.3	7.7	15.7	11.1	7.2	7.2	1.2	11.3	11.8		NO	NO	NO		0.0593092	0.0780016	0.0621112	0.0558432	0.0602612	0.199991		INTRONIC	AAEL026960			-	c.-222787G>T	-
1	65179399	65179399	A	G	Substitution	Genomic_Marker		6.3	10.6	6.5	7.2	0	5.4	8.9	3.2	3.9	3.2	14.9	6.6	17.6		NO	NO	NO		0.0500882	1.02865	0.0559469	0.0519442	0.049752	0.0611602		INTRONIC	AAEL026960			-	c.-222792T>C	-
1	66424473	66424473	C	A	Substitution	Genomic_Marker		9.4	11.6	10.7	8.5	5.7	3	19.6	0	2.2	12.7	14.6	17.3	11.4		NO	YES	NO		0.057486	0.0694636	0.0484051	4.17605	0.0480654	0.085895		INTRONIC	AAEL020614			-	c.606+19848C>A	-
1	66424475	66424475	A	G	Substitution	Genomic_Marker		13	16.7	10.3	21.7	29.6	9.7	23.1	1.7	15.2	9.1	12.2	19.2	11.6		NO	NO	NO		0.0533365	0.126918	0.0510738	2.89046	0.0497764	0.0628182		INTRONIC	AAEL020614			-	c.606+19850A>G	-
1	66424485	66424487	CAC	C	Deletion	Genomic_Marker		17.9	17.9	11.1	20.8	25.5	14.3	27.1	4.8	13	12.3	12.2	23.3	12		NO	NO	NO		NA	NA	NA	NA	NA	NA		INTRONIC	AAEL020614			-	c.606+19861_606+19862del	-
1	66424485	66424487	CAC	CAT	Substitution	Genomic_Marker		0	2.6	7.9	18.8	3.6	0	0	0	0	3.5	0	0	2		NO	NO	NO		0.065648	0.132079	0.0835566	0.153125	0.0677191	0.108022		INTRONIC	AAEL020614			-	c.606+19862C>T	-
1	66555456	66555456	T	A	Substitution	Genomic_Marker		69.1	75	64.6	65.2	69.4	71.4	44.7	67.3	76.2	69.8	68.9	63.6	57.8		NO	NO	NO		0.0500248	0.10605	0.0549994	0.73781	0.0546595	0.0742446		INTRONIC	AAEL020614			-	c.917-23501T>A	-
1	66555469	66555470	TA	T	Deletion	Genomic_Marker		0	0	1.4	3	1.9	0	6	0	4.3	0	0	1.9	9.4		NO	NO	NO		NA	NA	NA	NA	NA	NA		INTRONIC	AAEL020614			-	c.917-23487del	-
1	66555470	66555470	A	G	Substitution	Genomic_Marker		100	84.1	97.3	94	92.5	92.1	76	82.3	82.6	95.4	92.5	88.5	88.7		NO	NO	NO		1.02403	0.0594387	0.302135	0.065542	0.174652	0.0840991		INTRONIC	AAEL020614			-	c.917-23487A>G	-
1	66555487	66555487	C	G	Substitution	Genomic_Marker		13.7	12.2	8.3	11.6	3.9	11.9	7.7	7.5	0	6.1	11.1	7.7	8.7		NO	NO	NO		0.05315	0.0497374	0.0571688	1.44835	0.046656	0.10445		INTRONIC	AAEL020614			-	c.917-23470C>G	-
1	66555490	66555490	T	C	Substitution	Genomic_Marker		73.5	57.4	75.7	62.7	73.1	75	37.7	65.2	76.1	78.5	66	52.9	53.3		NO	NO	NO		0.0448464	0.0504392	0.0646792	2.30343	0.0490902	0.0552608		INTRONIC	AAEL020614			-	c.917-23467T>C	-
1	66555496	66555496	A	G	Substitution	Genomic_Marker		86.4	59.6	88.9	82.5	87.8	78.9	60.9	66.7	80	85.3	78.4	75.5	79.1		NO	NO	NO		0.117265	0.0629036	0.0474594	0.0554038	0.0620009	0.144348		INTRONIC	AAEL020614			-	c.917-23461A>G	-
1	66555531	66555531	C	T	Substitution	Genomic_Marker		5.6	3.6	15.9	11.7	15.2	0	3.6	0	2.4	15.7	4.9	9.8	6.6		NO	NO	NO		0.0510836	0.0798662	0.201101	0.126662	0.0464819	0.0794228		INTRONIC	AAEL020614			-	c.917-23426C>T	-
1	67122338	67122338	A	T	Substitution	Genomic_Marker		14.6	20.5	19.2	20.8	13	13.5	15.7	6.1	4.4	13.9	20.8	28.6	13.4		NO	NO	NO		0.0488617	0.0606655	0.0616504	0.0554038	0.0541082	0.0528605		INTRONIC	AAEL009777	heparan sulphate sulfotransferase		-	c.-117347T>A	-
1	67122373	67122373	A	G	Substitution	Genomic_Marker		1.7	0	6.6	3	1.5	2	1.7	9.3	13	1.9	1.8	0	4.6		NO	NO	NO		0.0631496	0.0569459	0.0554877	0.106849	0.0581061	0.100568		INTRONIC	AAEL009777	heparan sulphate sulfotransferase		-	c.-117382T>C	-
1	67122380	67122380	C	T	Substitution	Genomic_Marker		21.3	21.3	35.9	33.8	32.8	6.5	16.4	8	7.5	14.8	30.2	45.5	30.3		NO	NO	NO		0.0534102	0.153929	0.0510738	0.0506832	0.0473431	0.053479		INTRONIC	AAEL009777	heparan sulphate sulfotransferase		-	c.-117389G>A	-
1	67295875	67295875	C	G	Substitution	Genomic_Marker		16.2	11.4	20.5	47.8	16.1	16.7	20	27.5	10	6.1	32.4	37.5	35		NO	NO	NO		0.0512888	1.7081	0.0546004	0.078735	0.0454439	0.108212		INTRONIC	AAEL009777	heparan sulphate sulfotransferase		-	c.-290884G>C	-
1	67295885	67295887	TAT	TTA	Substitution	Genomic_Marker		81.8	81.4	80.9	90.3	83.8	77.1	80.4	82.8	78.3	79.2	79.5	94.7	91.8		NO	NO	NO		0.0558284	0.057858	0.0535035	0.0871405	0.0586874	0.0923952		INTRONIC	AAEL009777	heparan sulphate sulfotransferase		-	c.-290896_-290895delinsTA	-
1	67295922	67295922	A	G	Substitution	Genomic_Marker		24.7	36.6	50	65.8	46.9	28.8	48.1	32.4	19	17.1	42.7	52.9	46		NO	NO	NO		0.0453282	0.0612452	0.0528654	0.42465	0.0471833	0.0676835		INTRONIC	AAEL009777	heparan sulphate sulfotransferase		-	c.-290931T>C	-
1	67295988	67295988	C	T	Substitution	Genomic_Marker		14.5	19.7	26.4	27.9	22.8	10.9	14.9	21.4	15.9	16	31.3	12	30.6		NO	NO	NO		0.0489589	0.0896798	0.0530764	0.0665026	0.0582402	0.170317		INTRONIC	AAEL009777	heparan sulphate sulfotransferase		-	c.-290997G>A	-
1	67295992	67295992	T	C	Substitution	Genomic_Marker		74.7	58.3	39.3	29.1	44.2	66.2	40.4	48.5	56.8	67	48.5	56.5	43.2		NO	NO	NO		0.0448898	0.0491437	0.0481479	0.0498543	0.047949	0.0586973		INTRONIC	AAEL009777	heparan sulphate sulfotransferase		-	c.-291001A>G	-
1	67296020	67296020	C	T	Substitution	Genomic_Marker		6.9	11.5	16.3	27.6	15.2	3.9	22.1	14.1	4.9	9.4	16.3	18.1	15.1		NO	NO	NO		0.0464868	0.0498348	0.0514061	0.128988	0.0517191	0.149409		INTRONIC	AAEL009777	heparan sulphate sulfotransferase		-	c.-291029G>A	-
1	67296056	67296056	C	G	Substitution	not targeted		0	0	3.2	8.1	8.8	0	7	3.2	0	0	12.3	12.7	2.5		NO	NO	NO		0.0688525	0.0500151	0.0728145	0.447892	0.138932	0.0568667		INTRONIC	AAEL009777	heparan sulphate sulfotransferase		-	c.-291065G>C	-
1	67483533	67483533	C	T	Substitution	Genomic_Marker		16.7	10.5	16.9	9.5	7	12.5	7.5	13	11.8	7.1	24.4	7.5	9.4		NO	NO	NO		0.0480605	0.0507076	0.0516898	0.0618507	0.0471446	0.0925349		INTRONIC	AAEL020789			-	c.-23839G>A	-
1	67483579	67483579	C	G	Substitution	Genomic_Marker		10	25	3	4.4	5.7	0	2.4	14.9	14.3	13.8	10	12.2	0		NO	NO	NO		0.0452945	0.0874697	0.507966	0.335255	0.0487791	1.71867		INTRONIC	AAEL020789			-	c.-23885G>C	-
1	68019935	68019937	GCA	GTT	Substitution	Genomic_Marker		11.8	1.9	5.2	12.5	1.9	2.1	3.1	4	2.3	0	9.5	0	1.6		NO	NO	NO		0.0494745	0.0729121	0.0486771	0.0963946	1.09076	0.71824		INTRONIC	AAEL020230			-	c.192+22078_192+22079delinsAA	-
1	68019985	68019985	C	T	Substitution	Genomic_Marker		83.6	78.3	62.5	56.7	57.7	77.1	77.5	76.4	81.1	78	72.7	61.5	57.7		NO	NO	NO		0.0492701	0.0850278	0.0502344	0.0838567	0.0498835	0.0532432		INTRONIC	AAEL020230			-	c.192+22030G>A	-
1	68019998	68019998	T	C	Substitution	Genomic_Marker		83.6	74.4	62.5	54.2	59.6	68.2	79	74.6	75	71.2	70	60.3	56.8		NO	NO	NO		0.0456562	0.0702695	0.0455018	0.100497	0.0460423	0.062041		INTRONIC	AAEL020230			-	c.192+22017A>G	-
1	68275110	68275110	G	A	Substitution	Genomic_Marker		25	15.8	26.5	23.5	26.3	14	21.8	24.6	33.3	29.6	13.6	5.9	19.8		NO	NO	NO		0.0465931	0.121628	0.0454777	0.0556259	0.0520666	0.0573868		INTRONIC	AAEL024849			-	c.145-32134C>T	-
1	68275112	68275112	C	CAA	Insertion	Genomic_Marker		9.1	10.5	12.5	3.6	20.7	0	5.9	7.3	2	3.8	19	19.1	5.9		NO	NO	NO		NA	NA	NA	NA	NA	NA		INTRONIC	AAEL024849			-	c.145-32138_145-32137dup	-
1	68275112	68275112	C	T	Substitution	Genomic_Marker		18.2	10.5	4.5	0	0	8.9	20.8	21.1	8	5.7	0	2	0		NO	NO	NO		0.0466269	0.602895	0.0462065	0.0629789	0.0475902	0.150796		INTRONIC	AAEL024849			-	c.145-32136G>A	-
1	68275141	68275141	G	A	Substitution	Genomic_Marker		0	0	7.6	11	4.8	0	1.6	9.7	4.5	0	11.5	15	11.1		NO	NO	NO		0.0694024	0.0611452	0.098667	0.0625824	0.0756432	0.101516		INTRONIC	AAEL024849			-	c.145-32165C>T	-
1	68275172	68275172	G	A	Substitution	Genomic_Marker		19	9.9	10.4	25.9	18.2	11.4	9.2	3.4	2.9	16.9	7.8	4.9	2.7		NO	NO	NO		0.0453957	0.0624019	0.0476629	0.0524242	0.0544723	0.0690713		INTRONIC	AAEL024849			-	c.145-32196C>T	-
1	68275205	68275205	A	T	Substitution	Genomic_Marker		0	0	11.5	11.4	5.2	8.3	3.4	10	7.6	3	17	20.4	9.7		NO	NO	NO		0.0705862	0.0494842	0.328355	0.0493091	0.0663558	0.0561544		INTRONIC	AAEL024849			-	c.145-32229T>A	-
1	68577811	68577811	C	T	Substitution	Genomic_Marker		48.1	55.8	54.7	52.3	64.5	67.7	57.1	39	55.4	37.1	73.8	51.5	78.8		NO	NO	NO		0.0505368	0.0585383	0.0452222	0.0594736	0.0458154	0.347541		INTRONIC	AAEL024849			-	c.132+23968G>A	-
1	68577814	68577816	CGT	CCC	Substitution	Genomic_Marker		29.4	23.9	28.3	20.5	37.1	38.7	28.2	16.7	30.2	17.1	40.9	25	52		NO	NO	NO		0.0517729	0.0531843	0.0470672	0.0507613	0.0463853	0.0999444		INTRONIC	AAEL024849			-	c.132+23963_132+23964delinsGG	-
1	68577814	68577816	CGT	CTT	Substitution	Genomic_Marker		19.6	10.9	13.2	22.7	17.1	9.7	28.2	28.6	19	22.9	13.6	31.3	4		NO	NO	NO		0.0460181	0.0506149	0.0467237	0.0507613	0.0528752	1.1186		INTRONIC	AAEL024849			-	c.132+23964C>A	-
1	69918725	69918727	TAA	TTG	Substitution	not targeted		24.3	16.4	16.9	12.3	19.8	12.5	25.6	15.7	18.5	17.3	17.3	22.1	18.9		NO	NO	NO		0.0479926	0.0610102	0.0453427	0.0547481	0.0475902	0.0959231		INTRONIC	AAEL019997			-	c.3153+12132_3153+12133delinsTG	-
1	69918729	69918729	T	C	Substitution	not targeted		7.3	8.7	5.7	2.9	5.6	10	6.3	7.7	9	6.1	9.6	10.3	7.1		NO	NO	NO		0.0595831	0.0744146	0.051905	0.0926424	0.0515773	0.112985		INTRONIC	AAEL019997			-	c.3153+12135T>C	-
1	69918780	69918782	CGA	CGG	Substitution	not targeted		6.6	10	3.2	10.4	5.6	8	2.4	7	7.2	6.3	8.9	6.1	10.2		NO	NO	NO		0.0540836	0.0565797	0.0559469	0.0575554	0.0585234	0.0968992		INTRONIC	AAEL019997			-	c.3153+12188A>G	-
1	69918780	69918782	CGA	CTA	Substitution	not targeted		12.7	11.3	13	9.6	8.4	11	10.9	12.7	11.2	13.7	14	14.5	15.5		NO	NO	NO		0.0523262	0.075013	0.0556012	0.127046	0.0552509	0.228611		INTRONIC	AAEL019997			-	c.3153+12187G>T	-
1	69918781	69918781	G	T	Substitution	not targeted		13	11.8	13.4	10.4	8.2	10.8	10.8	13.3	11	13.5	13.9	14.3	15.3		NO	NO	NO		0.0538574	0.0668874	0.0539852	0.115431	0.0592196	0.258384		INTRONIC	AAEL019997			-	c.3153+12187G>T	-
1	69918833	69918833	C	T	Substitution	not targeted		48	58.2	43.9	52.8	50	48.7	55.1	51.8	52.2	47.6	51.1	55.4	46.4		NO	NO	NO		0.0468639	0.0676937	0.0553841	0.117532	0.0641805	0.0815555		INTRONIC	AAEL019997			-	c.3153+12239C>T	-
1	69918858	69918858	A	T	Substitution	not targeted		13.8	16.1	12.5	18.2	19	15.2	17.2	17.6	23.2	17.3	20	17	15.9		NO	NO	NO		0.0570054	0.0621863	0.0589559	0.0695757	0.0509029	0.111035		INTRONIC	AAEL019997			-	c.3153+12264A>T	-
1	69918866	69918866	T	G	Substitution	not targeted		8.1	2.3	2.5	7.1	6.1	5.2	7.9	10.3	5.9	7.3	5.4	5.9	6.3		NO	NO	NO		0.0456562	0.0558481	0.0498884	0.0737862	0.0534642	0.25602		INTRONIC	AAEL019997			-	c.3153+12272T>G	-
1	69918879	69918879	A	G	Substitution	not targeted		9.6	9.6	11.1	12.6	13.3	10.2	12.4	11.4	15	8.5	14.2	13.3	11.1		NO	NO	NO		0.0593092	0.1826	0.0564758	0.0910702	0.0546595	0.160051		INTRONIC	AAEL019997			-	c.3153+12285A>G	-
1	69918887	69918887	A	G	Substitution	not targeted		51.9	54.3	51.4	58.3	57.3	56.3	60.9	52.7	53.5	48.3	50.9	59	55.8		NO	NO	NO		0.0539213	0.0818962	0.0511911	0.067009	0.0517631	0.0812831		INTRONIC	AAEL019997			-	c.3153+12293A>G	-
1	69918940	69918940	T	G	Substitution	not targeted		8.4	8.8	14.9	9.8	15.1	12.1	12.4	14.2	7.6	13.1	18.1	11.6	12.4		NO	NO	NO		0.0587769	0.0668874	0.0534397	0.0577885	0.0481381	0.0690713		INTRONIC	AAEL019997			-	c.3153+12346T>G	-
1	69918944	69918944	C	A	Substitution	not targeted		10	6.7	4.5	6.1	3.9	6.9	4.1	8	5.5	4.5	6.2	6	6.5		NO	NO	NO		0.050649	0.0986398	0.0515381	0.0698102	0.0475514	0.245247		INTRONIC	AAEL019997			-	c.3153+12350C>A	-
1	69918977	69918977	G	T	Substitution	not targeted		5.9	3.2	4.5	4.4	5.2	5.4	7.9	3	4.2	4	2.3	6.7	1.4		NO	NO	NO		0.0499566	0.155865	0.0642711	0.0528605	0.0544723	0.0640546		INTRONIC	AAEL019997			-	c.3153+12383G>T	-
1	69939768	69939768	A	T	Substitution	Genomic_Marker		22.9	16.7	34.1	20	22.2	16.7	37.2	32.4	21.2	19.1	23.5	28.9	23.4		NO	NO	NO		0.0492118	0.0514403	0.0510738	0.0539852	0.0521841	0.0957931		INTRONIC	AAEL019997			-	c.3154-1019A>T	-
1	69939814	69939814	T	C	Substitution	Genomic_Marker		16.7	25.8	36.7	29.3	24.4	12.2	33.3	39.5	38.7	13.1	21.1	26.5	29.3		NO	NO	NO		0.0472511	0.0499517	0.0496157	0.0792716	0.0503758	0.078709		INTRONIC	AAEL019997			-	c.3154-973T>C	-
1	69939822	69939822	T	C	Substitution	Genomic_Marker		44.8	43.3	52.1	40.5	34.1	37.8	65.1	73	73.5	33.9	43.6	37.5	31.6		NO	NO	NO		0.0533365	0.0497764	0.0502685	0.0607654	0.0463853	0.0702542		INTRONIC	AAEL019997			-	c.3154-965T>C	-
1	69939830	69939830	T	A	Substitution	Genomic_Marker		14.5	6.7	6.5	2.3	2.3	7.9	16.7	18.9	10	7.1	10.5	5.9	0		NO	NO	NO		0.0449957	0.0558481	0.0466705	0.0528605	0.0459747	0.670785		INTRONIC	AAEL019997			-	c.3154-957T>A	-
1	70165690	70165696	GTCTCCT	G	Deletion	Genomic_Marker		7	9.1	4.5	5.6	9.1	15.8	12.9	16.7	4.4	6.1	2	2.4	6		NO	NO	NO		NA	NA	NA	NA	NA	NA		INTRONIC	AAEL019586			-	c.2010+25431_2010+25436del	-
1	70165721	70165721	T	C	Substitution	Genomic_Marker		19.3	46.7	34.7	50	19.4	31.1	37.5	35.6	32.7	20.3	33.9	37.3	29.6		NO	NO	NO		0.0661889	0.71688	0.0448994	0.100218	0.0586874	0.0944955		INTRONIC	AAEL019586			-	c.2010+25406A>G	-
1	70165730	70165730	C	T	Substitution	Genomic_Marker		3.8	9.1	6.1	6.1	9.7	13.6	13.5	13.7	2.2	6.1	2	3.9	3		NO	NO	NO		0.0485605	0.0782771	0.0466269	0.207524	0.0575306	0.0997257		INTRONIC	AAEL019586			-	c.2010+25397G>A	-
1	70165732	70165732	A	G	Substitution	Genomic_Marker		22.6	36.1	41.3	56.7	16.9	27.3	37.7	33.3	37.2	24.1	39.6	38.8	36.1		NO	NO	NO		0.0445672	2.99178	0.0518219	0.0988687	0.0547531	0.173459		INTRONIC	AAEL019586			-	c.2010+25395T>C	-
1	70278815	70278816	TA	T	Deletion	not targeted		9.8	10.5	4.7	7.8	1.8	7	5.1	10.7	7.5	6.9	2.9	4.1	4.1		NO	NO	NO		NA	NA	NA	NA	NA	NA		INTRONIC	AAEL019586			-	c.163-58125del	-
1	70278842	70278842	A	T	Substitution	not targeted		28.7	27.4	20.2	27.1	21.1	21.3	26.9	20.3	28.3	20.8	28.7	21.9	16.8		NO	NO	NO		0.0629939	0.0688626	0.0493577	0.0570697	0.0474449	0.0595383		INTRONIC	AAEL019586			-	c.163-58151T>A	-
1	70278879	70278879	G	T	Substitution	not targeted		11.1	12.5	12.9	11.4	13.1	15	7.9	10.8	5.7	12.1	19.3	10	13.5		NO	NO	NO		0.0577885	0.159549	0.0517778	0.0707599	0.0605057	0.0570004		INTRONIC	AAEL019586			-	c.163-58188C>A	-
1	70278949	70278949	A	T	Substitution	not targeted		4.7	13.3	6.7	12.2	0	9.4	11.3	12.5	5.9	15	20	24.6	12.3		NO	NO	NO		0.0457575	2.2291	0.0482061	0.0524242	0.047411	0.0593092		INTRONIC	AAEL019586			-	c.163-58258T>A	-
1	70278952	70278952	A	G	Substitution	not targeted		18.5	15.2	10.9	8.7	13.2	3.1	14.3	13	13.7	33.3	18.9	10.7	12.5		NO	NO	NO		0.0580416	0.0802004	0.0676226	0.171908	0.0444758	0.0582203		INTRONIC	AAEL019586			-	c.163-58261T>C	-
1	70278959	70278959	A	G	Substitution	not targeted		6.2	17.4	11.1	7.7	0	2.7	5.9	7.8	6.4	18.8	12.8	7	6.6		NO	NO	NO		0.0453572	2.23572	0.0478423	0.104815	0.0480023	0.0672169		INTRONIC	AAEL019586			-	c.163-58268T>C	-
1	70278967	70278967	A	T	Substitution	not targeted		11.8	6.1	8.2	11.4	5.1	17.5	4.4	6	9.5	14.8	6.5	10	13		NO	NO	NO		0.0466946	0.0648153	0.051861	0.0625824	0.050815	0.0726604		INTRONIC	AAEL019586			-	c.163-58276T>A	-
1	70768297	70768299	CGG	CGA	Substitution	Genomic_Marker		4.5	12.5	34.1	29	9.7	6.3	16.7	9.6	14.9	8.9	14.6	16.7	12.8		NO	NO	NO		0.0460181	0.844421	0.0525467	0.0591002	0.0487451	0.123199		INTRONIC	AAEL019980			-	c.718+12488G>A	-
1	70768297	70768299	CGG	CTG	Substitution	Genomic_Marker		0	7.5	9.1	8.1	9.7	2.1	5.6	5.8	0	0	9.8	11.9	0		NO	NO	NO		0.239502	0.162923	0.0625022	0.615521	0.0713123	1.62759		INTRONIC	AAEL019980			-	c.718+12487G>T	-
1	70768299	70768299	G	A	Substitution	Genomic_Marker		4.4	11.9	34.1	27.7	9.7	6.1	16.2	9.3	14.9	8.7	14.3	16.7	14.9		NO	NO	NO		0.0463224	0.7598	0.0544231	0.0559568	0.0484197	0.147947		INTRONIC	AAEL019980			-	c.718+12488G>A	-
1	70768301	70768301	A	C	Substitution	Genomic_Marker		4.4	12.2	34.1	27.7	10	6.3	13.2	9.4	15.6	8.5	13.2	17.1	17		NO	NO	NO		0.0462983	0.683778	0.0552953	0.0671966	0.0483905	0.10539		INTRONIC	AAEL019980			-	c.718+12490A>C	-
1	70768312	70768312	T	TC	Insertion	Genomic_Marker		18.6	46.7	43.6	50	42.1	29.8	30.6	28.8	26.5	51.2	51.2	60.9	40.4		NO	NO	NO		NA	NA	NA	NA	NA	NA		INTRONIC	AAEL019980			-	c.718+12501_718+12502insC	-
1	70768319	70768319	T	C	Substitution	Genomic_Marker		20	48.9	50	51.5	51.2	35.3	34.2	28.3	30.6	52.5	48.8	54.3	40.8		NO	NO	NO		0.151663	0.206433	0.0477017	0.0802318	0.501883	0.0678054		INTRONIC	AAEL019980			-	c.718+12508T>C	-
1	70768321	70768321	A	G	Substitution	Genomic_Marker		22.7	47.9	53.7	51.5	48.8	34.6	35	29.6	34.6	51.1	50	53.3	38		NO	NO	NO		0.0523752	0.107399	0.0451114	0.0781471	0.22356	0.05496		INTRONIC	AAEL019980			-	c.718+12510A>G	-
1	70768328	70768328	A	G	Substitution	Genomic_Marker		0	5.7	7.5	5.6	15.6	1.8	11.9	5.2	0	4.4	4.7	16.3	0		NO	NO	NO		0.174548	0.0494356	0.0675465	1.81784	0.148473	2.49245		INTRONIC	AAEL019980			-	c.718+12517A>G	-
1	70768342	70768342	T	G	Substitution	Genomic_Marker		22	44	48.8	52.2	46.2	31.6	37	38.3	25	51.9	48.9	56	46.6		NO	NO	NO		0.0477502	0.0850278	0.0465834	0.0483226	0.296631	0.0746776		INTRONIC	AAEL019980			-	c.718+12531T>G	-
1	70768344	70768344	T	C	Substitution	Genomic_Marker		5.8	14	35.6	39.7	28.2	12.3	15.2	9.8	8	13.5	23.4	30	21.8		NO	NO	NO		0.0452607	0.0594387	0.0461679	0.0607654	0.0459747	0.0718757		INTRONIC	AAEL019980			-	c.718+12533T>C	-
1	70768345	70768345	C	T	Substitution	Genomic_Marker		5.9	13	31.1	33.8	25	11.9	10.9	9.5	7.8	13	18.8	24	20		NO	NO	NO		0.0471156	0.0659613	0.0478665	0.0978937	0.0466801	0.0909256		INTRONIC	AAEL019980			-	c.718+12534C>T	-
1	70768379	70768379	G	A	Substitution	Genomic_Marker		1.8	2.2	5.7	6.1	17	6.7	6.8	3	0	3.8	8.2	20.8	0		NO	NO	NO		0.0567628	0.0609003	0.0477792	0.419942	0.0523066	3.63793		INTRONIC	AAEL019980			-	c.718+12568G>A	-
1	70768403	70768407	AGTAG	A	Deletion	Genomic_Marker		10	10.8	34.3	41	18.8	9.4	16.2	7.8	15.2	7.5	8.3	26.8	14.7		NO	NO	NO		NA	NA	NA	NA	NA	NA		INTRONIC	AAEL019980			-	c.718+12593_718+12596del	-
1	70768406	70768407	AG	A	Deletion	Genomic_Marker		9.8	10.8	34.3	39	18.8	8.6	16.2	7.7	14.6	7.5	7.9	25.6	14.3		NO	NO	NO		NA	NA	NA	NA	NA	NA		INTRONIC	AAEL019980			-	c.718+12597del	-
1	70768423	70768423	A	T	Substitution	Genomic_Marker		10.5	22.6	42.9	45.7	29.3	16.1	22.6	11.6	20	11.8	12.1	31	18.4		NO	NO	NO		0.0448705	0.0520421	0.0491631	0.0496254	0.0592196	0.093331		INTRONIC	AAEL019980			-	c.718+12612A>T	-
1	71740998	71740998	G	T	Substitution	not targeted		97.5	100	93.1	72.5	79.6	100	85.7	70.6	100	100	97.5	85	89.7		NO	NO	NO		0.0657086	0.648107	0.066928	1000	0.0652289	0.116702		INTRONIC	AAEL025134			-	c.70-11460C>A	-
1	71741014	71741014	A	T	Substitution	Genomic_Marker		6.5	10.4	4.5	4.8	8.6	4.3	8.9	7.7	16.7	11.3	5.3	2	10		NO	NO	NO		0.0501954	0.0703461	0.0515381	0.0500833	0.049528	0.0606855		INTRONIC	AAEL025134			-	c.70-11476T>A	-
1	71741070	71741070	C	T	Substitution	Genomic_Marker		7.5	8.1	5.3	6	9.4	4.8	8.8	8.3	15.5	12.9	4.8	1.6	10.3		NO	NO	NO		0.0570054	0.0743167	0.0512399	0.0555025	0.0485896	0.0564016		INTRONIC	AAEL025134			-	c.70-11532G>A	-
1	71741078	71741078	T	C	Substitution	Genomic_Marker		100	97.8	94.1	88.6	92.8	97	88.3	90.7	95.2	100	96.9	96.9	93.9		NO	NO	NO		0.0606755	0.0597226	0.0680796	0.0587769	0.0818648	0.105031		INTRONIC	AAEL025134			-	c.70-11540A>G	-
1	71741101	71741101	T	C	Substitution	Genomic_Marker		100	96.6	94.1	88.9	92.1	97.2	93.8	91.9	96.1	100	97	97.2	94.4		NO	NO	NO		0.0660473	0.060346	0.0665077	0.0631597	0.0763882	0.109646		INTRONIC	AAEL025134			-	c.70-11563A>G	-
1	71741136	71741136	C	T	Substitution	Genomic_Marker		3.4	6.3	11.3	8.6	6.1	3.8	15.3	21.2	15.3	5.9	5.9	0	7.4		NO	NO	NO		0.0484099	0.069999	0.054118	0.0644877	0.049752	0.527668		INTRONIC	AAEL025134			-	c.70-11598G>A	-
1	71741150	71741150	G	T	Substitution	Genomic_Marker		9.3	23.1	4.4	3.1	2.3	8.7	8.5	6.7	10.4	10.3	0	4.3	5.9		NO	NO	NO		0.0445769	0.104727	0.0565648	0.0791257	0.0539557	0.340198		INTRONIC	AAEL025134			-	c.70-11612C>A	-
1	71741152	71741152	C	G	Substitution	Genomic_Marker		100	100	96.8	84.1	93.3	100	100	100	100	100	95	97.9	97.7		NO	NO	NO		0.0866896	0.0877992	0.112895	0.132085	0.1059	0.083783		INTRONIC	AAEL025134			-	c.70-11614G>C	-
1	71741167	71741167	A	G	Substitution	Genomic_Marker		97.1	98.1	93.2	87	92.5	100	97.6	100	94.9	96.7	97.1	97.5	94.4		NO	NO	NO		0.0522723	0.062056	0.067846	0.277136	0.0583991	0.0961181		INTRONIC	AAEL025134			-	c.70-11629T>C	-
1	71741171	71741171	C	T	Substitution	Genomic_Marker		52.9	23.5	46.4	28.6	28.9	32.3	36.6	15	31.6	23.3	30.3	18.9	28.4		YES	NO	NO		0.102329	0.0725783	0.0474158	0.327662	0.262013	0.0561544		INTRONIC	AAEL025134			-	c.70-11633G>A	-
1	73218802	73218802	G	A	Substitution	not targeted		14.8	11.8	6	15.4	14.9	4.7	13.8	25	12.5	8.9	1.8	3.1	6.9		NO	NO	NO		0.0527918	0.0504392	0.0455693	0.0524242	0.0472511	0.0703665		INTRONIC	AAEL005602			-	c.98+7025G>A	-
1	73218806	73218806	C	T	Substitution	not targeted		0	2.1	1.5	0	1.2	0	1.5	4.9	3.4	0	12.3	1.5	1.4		NO	NO	NO		0.0648809	0.0731176	0.0712151	0.0622866	0.134979	0.122358		INTRONIC	AAEL005602			-	c.98+7029C>T	-
1	73218818	73218818	G	A	Substitution	not targeted		8.8	0	10.3	7	11.4	10.6	7.6	10.9	9.1	15.9	10.1	16.9	13		NO	NO	NO		0.326086	0.0761863	0.0522282	0.0834671	0.0466801	0.0696063		INTRONIC	AAEL005602			-	c.98+7041G>A	-
1	73218822	73218824	CGA	CAA	Substitution	not targeted		8.6	0	9.2	8.3	12.4	8.7	6	10.3	12.9	23.9	11.9	15.5	8.6		NO	NO	NO		0.311118	0.0772227	0.0574661	0.0559568	0.0492215	0.0802945		INTRONIC	AAEL005602			-	c.98+7046G>A	-
1	73218824	73218824	A	G	Substitution	not targeted		18.6	7.7	10.4	12	13.2	4.3	11.9	20.7	13.9	10.9	3	2.7	6.2		NO	NO	NO		0.0453282	0.118621	0.0511129	0.0507613	0.0464481	0.087252		INTRONIC	AAEL005602			-	c.98+7047A>G	-
1	73218832	73218832	G	A	Substitution	not targeted		9.1	10.3	9.6	4.1	6.4	22	7.4	3.4	6.3	1.9	6.7	1.4	3.8		NO	NO	NO		0.057372	0.0582998	0.0456224	0.066108	0.0480314	0.0584737		INTRONIC	AAEL005602			-	c.98+7055G>A	-
1	73218836	73218836	T	G	Substitution	not targeted		10.6	20.5	11	5.9	14.8	12.2	9.6	18	13.3	14.5	14.5	17.1	14.8		NO	NO	NO		0.0450439	0.0493139	0.0625022	0.0581607	0.0502052	0.12513		INTRONIC	AAEL005602			-	c.98+7059T>G	-
1	73218839	73218839	T	C	Substitution	not targeted		10.3	10.2	16.7	11.1	18.5	14.3	10.8	13.6	9.8	19.3	13.8	19.2	11.2		NO	NO	NO		0.0641201	0.0571589	0.0536951	0.0806394	0.0461823	0.0648859		INTRONIC	AAEL005602			-	c.98+7062T>C	-
1	73218846	73218848	ATC	ATT	Substitution	not targeted		5.2	4.3	4.3	0	5.4	2.6	4.4	6.3	2.4	8.2	0	6.7	2.3		NO	NO	NO		0.0549847	0.451426	0.0533709	0.0585234	0.0515773	0.480211		INTRONIC	AAEL005602			-	c.98+7071C>T	-
1	73218847	73218847	T	A	Substitution	not targeted		10.3	10.6	16.3	8.6	17.2	17.9	5.5	12.5	9.4	22.2	14.9	18.7	13.8		NO	NO	NO		0.0558284	0.0496303	0.0468301	0.0515235	0.0457141	0.0930081		INTRONIC	AAEL005602			-	c.98+7070T>A	-
1	73218934	73218934	T	A	Substitution	not targeted		14.3	3.4	9	5.8	11.5	29.3	14.4	11.5	13.3	11.6	14.7	14.5	8.7		NO	NO	NO		0.0474642	0.0655874	0.0462403	0.112613	0.0519002	0.0820903		INTRONIC	AAEL005602			-	c.98+7157T>A	-
1	74332660	74332660	C	T	Substitution	Gene		83.8	81.8	83.6	76.9	81.1	93.6	80.6	77.1	92.5	81.7	91.7	69.2	93.5		NO	NO	NO		0.0568964	0.0718142	0.0460037	0.0820798	0.0597725	1.14335		SYNONYMOUS_CODING	AAEL008017	cytochrome P450	CYP4C50	L->L	c.1590G>A	p.Leu53'-Leu
1	74332663	74332663	T	A	Substitution	Gene		82.9	82.4	84	77.8	78.6	93	81.3	78.9	94.4	82.1	93.6	70.6	93.5		NO	NO	NO		0.0583296	0.0682625	0.0457478	0.147911	0.0626125	1.31745		SYNONYMOUS_CODING	AAEL008017	cytochrome P450	CYP4C50	I->I	c.1587A>T	p.Ile529Ile
1	74332681	74332681	A	G	Substitution	Gene		76.9	85.1	82.6	79.2	78.2	89.4	86.1	75	90.4	80.5	89.6	73.2	93.4		NO	NO	NO		0.0473044	0.0879481	0.0471979	0.0653804	0.0570995	0.274955		SYNONYMOUS_CODING	AAEL008017	cytochrome P450	CYP4C50	T->T	c.1569T>C	p.Thr523Thr
1	74332774	74332774	T	A	Substitution	Gene		29.6	49.2	40	35.4	34.9	31.7	43.4	31.9	46.4	38.8	30.3	28.9	27.4		NO	NO	NO		0.046656	0.0894076	0.0557247	0.05263	0.0487159	0.214841		SYNONYMOUS_CODING	AAEL008017	cytochrome P450	CYP4C50	G->G	c.1476A>T	p.Gly492Gly
1	74332780	74332780	A	G	Substitution	Gene		59.8	74.5	67	74.5	68.4	59	65	60.4	59.8	65.3	67.2	73.6	77		NO	NO	NO		0.045015	0.0700858	0.057853	0.0952033	0.0509908	0.0676835		SYNONYMOUS_CODING	AAEL008017	cytochrome P450	CYP4C50	C->C	c.1470T>C	p.Cys49'-Cys
1	74332789	74332789	A	G	Substitution	Gene		21.4	11.7	23.4	16.1	21.8	34.5	29.1	21.6	32.7	24.1	13.3	13.2	29.6		NO	NO	NO		0.0445913	0.068593	0.0456851	0.0514257	0.0501223	0.0528605		SYNONYMOUS_CODING	AAEL008017	cytochrome P450	CYP4C50	P->P	c.1461T>C	p.Pro487Pro
1	74332937	74332937	G	A	Substitution	Gene		14.9	13.9	6.8	10.5	8.3	7.5	9.9	1.4	4.6	9.7	9.4	15.1	10.2		NO	NO	NO		0.0562088	0.0742136	0.0465158	0.0649615	0.0493918	0.075297		NON_SYNONYMOUS_CODING	AAEL008017	cytochrome P450	CYP4C50	A->V	c.1313C>T	p.Ala438Val
1	74333068	74333068	G	A	Substitution	Gene		21.7	23.3	11.4	19.8	20.2	13	12.8	13.3	8.5	33.1	31.5	31.6	19.5		NO	NO	NO		0.0625072	0.0526986	0.04555	0.0687863	0.0456803	0.0575207		SYNONYMOUS_CODING	AAEL008017	cytochrome P450	CYP4C50	T->T	c.1182C>T	p.Thr394Thr
1	74333080	74333080	A	G	Substitution	Gene		9.5	3.6	2.5	1.9	1.1	5.3	2.1	11.7	13.3	6.1	2.4	2	6.1		NO	NO	NO		0.0462162	0.102098	0.0498202	0.113413	0.0490561	0.0831146		SYNONYMOUS_CODING	AAEL008017	cytochrome P450	CYP4C50	D->D	c.1170T>C	p.Asp39'-Asp
1	74333098	74333098	G	A	Substitution	Gene		8.3	1.1	2.7	1.9	2.3	4.5	1.1	17.6	13.8	6.7	2.4	1.9	6.2		NO	NO	NO		0.0467672	0.169399	0.0509175	1.9423	0.0590803	0.0738171		SYNONYMOUS_CODING	AAEL008017	cytochrome P450	CYP4C50	I->I	c.1152C>T	p.Ile384Ile
1	74333152	74333152	T	C	Substitution	Gene		8.7	2.6	7.6	11	6.1	2.4	6.1	13	14.7	5	4.2	11.7	4.7		NO	NO	NO		0.0449957	0.0641402	0.0473092	0.0536411	0.0483614	0.0530077		SYNONYMOUS_CODING	AAEL008017	cytochrome P450	CYP4C50	L->L	c.1098A>G	p.Leu366Leu
1	74333154	74333154	G	A	Substitution	Gene		7.2	2.6	7.6	10.7	7.3	2.4	6.4	13.3	13.2	4.3	4.2	10.7	4.5		NO	NO	NO		0.0475902	0.0879481	0.0475321	0.0504929	0.0500589	0.0543936		SYNONYMOUS_CODING	AAEL008017	cytochrome P450	CYP4C50	L->L	c.1096C>T	p.Leu366Leu
1	74333167	74333167	C	T	Substitution	Gene		9.6	4	3	7.5	2.3	2.2	4.4	6.3	13.7	3.2	0	3.8	2.3		NO	NO	NO		0.0468978	0.0520421	0.0465834	0.0519442	0.0454439	0.128089		SYNONYMOUS_CODING	AAEL008017	cytochrome P450	CYP4C50	S->S	c.1083G>A	p.Ser361Ser
1	74333182	74333182	A	C	Substitution	Gene		35.4	21.5	25.3	26.1	28.1	24.2	20.4	11.7	20	33.1	16.8	29.4	26		NO	NO	NO		0.0445528	0.142824	0.0472269	0.053533	0.0546595	0.0583495		SYNONYMOUS_CODING	AAEL008017	cytochrome P450	CYP4C50	T->T	c.1068T>G	p.Thr356Thr
1	74333188	74333188	G	A	Substitution	Gene		0.9	2.9	4.5	9	9.7	3.2	9.5	10.9	2.2	1.6	13.6	14.5	17.5		NO	NO	NO		0.0501954	0.0615153	0.0502344	0.0601464	0.0548467	0.119004		SYNONYMOUS_CODING	AAEL008017	cytochrome P450	CYP4C50	D->D	c.1062C>T	p.Asp354Asp
1	74333200	74333200	G	A	Substitution	Gene		6.1	2.8	4	6.2	3.5	5.3	4	4.5	9.7	5.3	0	5.4	4.1		NO	NO	NO		0.0500589	0.0782771	0.0565648	0.0545166	0.0628935	0.375182		SYNONYMOUS_CODING	AAEL008017	cytochrome P450	CYP4C50	F->F	c.1050C>T	p.Phe35'-Phe
1	74333236	74333236	G	A	Substitution	Gene		21.8	20.8	18.1	19.2	16.7	13.7	13.6	14.4	9.8	30.1	31.4	31.5	26.9		NO	NO	NO		0.0527918	0.132444	0.0451451	0.0816393	0.0470139	0.128871		SYNONYMOUS_CODING	AAEL008017	cytochrome P450	CYP4C50	N->N	c.1014C>T	p.Asn338Asn
1	74333248	74333248	G	C	Substitution	Gene		23.1	19.7	19.7	19.3	17	14.7	13.2	12	9.1	32.1	31.3	31.1	24.5		NO	NO	NO		0.0527918	0.155305	0.0489589	0.0837251	0.0469413	0.0887571		SYNONYMOUS_CODING	AAEL008017	cytochrome P450	CYP4C50	T->T	c.1002C>G	p.Thr334Thr
1	74333254	74333254	G	T	Substitution	Gene		20.2	18.9	19.9	16.2	13.7	13.3	13.8	11.1	8.7	33.1	31.9	30.9	26.3		NO	NO	NO		0.057486	0.0708315	0.0463418	0.0718347	0.0447164	0.121737		NON_SYNONYMOUS_CODING	AAEL008017	cytochrome P450	CYP4C50	D->E	c.996C>A	p.Asp332Glu
1	74333263	74333263	T	C	Substitution	Gene		0.8	5.4	3	0.7	3	2.6	0.8	3.8	0	0.6	8	8.8	9.3		NO	NO	NO		0.0461099	0.0587818	0.0503466	0.108357	0.0551572	0.224128		SYNONYMOUS_CODING	AAEL008017	cytochrome P450	CYP4C50	A->A	c.987A>G	p.Ala329Ala
1	74333293	74333293	T	C	Substitution	Gene		0	4.3	2.9	1.2	3.8	4	0.8	3	0.5	0.6	8.8	6.5	11.5		NO	NO	NO		0.0668469	0.0696981	0.0736112	0.0588912	0.0550537	0.083783		SYNONYMOUS_CODING	AAEL008017	cytochrome P450	CYP4C50	R->R	c.957A>G	p.Arg319Arg
1	74333296	74333296	C	T	Substitution	Gene		0	3.7	2.9	1.3	4.4	4.1	0.8	3	0.5	0.6	8.7	6.7	10.7		NO	NO	NO		0.065931	0.0687659	0.0700092	0.0576794	0.064901	0.107816		SYNONYMOUS_CODING	AAEL008017	cytochrome P450	CYP4C50	K->K	c.954G>A	p.Lys318Lys
1	74333299	74333299	C	T	Substitution	Gene		45.9	50	43.4	46.6	43.2	43.9	32	36.3	40.8	36.8	35.7	28.3	46.9		NO	NO	NO		0.0539213	0.132285	0.0561693	0.0648607	0.0471156	0.0544822		SYNONYMOUS_CODING	AAEL008017	cytochrome P450	CYP4C50	K->K	c.951G>A	p.Lys317Lys
1	74333305	74333305	G	A	Substitution	Gene		23.1	12.7	14.3	14.5	14.7	13.1	8.7	9.6	7.7	22.2	19.8	23.8	19.1		NO	NO	NO		0.0450921	0.209673	0.0457189	0.128153	0.0605057	0.105031		SYNONYMOUS_CODING	AAEL008017	cytochrome P450	CYP4C50	G->G	c.945C>T	p.Gly315Gly
1	74333338	74333338	G	A	Substitution	Gene		25.2	14.3	9.1	13.9	13	13.6	8.3	12.9	4.5	22.7	20.2	21.6	15.8		NO	NO	NO		0.0458251	0.0724962	0.0461679	0.0500833	0.0548467	0.110082		SYNONYMOUS_CODING	AAEL008017	cytochrome P450	CYP4C50	I->I	c.912C>T	p.Ile3'-4Ile
1	74333350	74333352	GAC	GGC	Substitution	Gene		0	0	0	5.3	3.8	0	1.6	2.1	0	0	3.9	6	6.6		NO	NO	NO		0.0469655	0.422037	0.0746931	0.0728556	0.0903156	0.0981441		NON_SYNONYMOUS_CODING	AAEL008017	cytochrome P450	CYP4C50	V->A	c.899T>C	p.Val3'-'-Ala
1	74333350	74333352	GAC	GGT	Substitution	Gene		23.1	14.5	11.8	10.6	12	14	9.4	8.5	4.8	18.5	21.7	19.7	14.2		NO	NO	NO		0.0800333	0.153929	0.0465834	0.0611902	0.0494599	0.0824682		NON_SYNONYMOUS_CODING	AAEL008017	cytochrome P450	CYP4C50	V->T	c.898_899delinsAC	p.Val3'-'-Thr
1	74333355	74333355	C	T	Substitution	Gene		8.3	14.3	13.1	1.5	8.9	11.7	5.4	10.3	9.4	13.6	8.4	7.6	3.7		NO	NO	NO		0.0478956	0.308706	0.0532482	0.0641201	0.0482303	0.0755191		NON_SYNONYMOUS_CODING	AAEL008017	cytochrome P450	CYP4C50	A->T	c.895G>A	p.Ala299Thr
1	74333380	74333380	A	G	Substitution	Gene		31.3	31.4	21.9	23.8	19.9	23.9	26.4	18.8	26.5	27.7	40.2	35	38.9		NO	NO	NO		0.0590405	0.110967	0.0501272	0.0619458	0.0521204	0.107488		SYNONYMOUS_CODING	AAEL008017	cytochrome P450	CYP4C50	N->N	c.870T>C	p.Asn29'-Asn
1	74333576	74333576	G	T	Substitution	not targeted		12.5	10.4	14.8	21.1	20.6	14.9	24.1	12.7	9.9	7.1	20.3	14	20.2		NO	NO	NO		0.053705	0.0670597	0.0576	0.0543	0.0476581	0.0722653		INTRONIC	AAEL008017	cytochrome P450	CYP4C50	-	c.690-16C>A	-
1	74333585	74333585	A	G	Substitution	not targeted		12.3	9.4	13.7	18.8	17.7	8.9	21.7	8.6	13.5	11.7	20.6	16.4	22.1		NO	NO	NO		0.0502783	0.0794854	0.0498202	0.0540934	0.0554877	0.0894877		INTRONIC	AAEL008017	cytochrome P450	CYP4C50	-	c.690-25T>C	-
1	74333597	74333597	G	T	Substitution	not targeted		8.8	4.9	9.5	11.4	9	3.7	17.9	7.2	12.3	7.7	6.5	4.7	13.5		NO	NO	NO		0.0484391	0.112743	0.0469026	0.0530764	0.0630693	0.0625874		INTRONIC	AAEL008017	cytochrome P450	CYP4C50	-	c.689+27C>A	-
1	74333614	74333614	T	A	Substitution	not targeted		13.3	21.4	12.1	16.1	17.3	11.1	18.2	12.5	17.5	10.8	19.1	18.9	25		NO	NO	NO		0.0468011	0.0772227	0.0546004	0.0653804	0.0536214	0.105817		INTRONIC	AAEL008017	cytochrome P450	CYP4C50	-	c.689+10A>T	-
1	74333638	74333638	A	G	Substitution	Gene		0	0	1.7	5.9	5.3	1.4	3.9	0	0	0	8.3	13.9	3.1		NO	NO	NO		0.0930888	0.0545807	0.0659462	0.36515	0.0818648	0.057258		SYNONYMOUS_CODING	AAEL008017	cytochrome P450	CYP4C50	V->V	c.675T>C	p.Val225Val
1	74333647	74333647	T	C	Substitution	Gene		12.9	28.2	15.6	13.3	13.5	10.9	20.6	21.9	19.6	18	13.4	15.8	26		NO	NO	NO		0.0445913	0.119221	0.0531254	0.131132	0.0489054	0.0629387		SYNONYMOUS_CODING	AAEL008017	cytochrome P450	CYP4C50	S->S	c.666A>G	p.Ser222Ser
1	74333668	74333668	A	G	Substitution	Gene		7.3	7.9	9.2	10.2	1.6	5.7	14.3	16.2	3.5	6.3	8.3	13.2	9.5		NO	NO	NO		0.0553841	0.0703461	0.0545068	0.100678	0.054561	0.0765073		SYNONYMOUS_CODING	AAEL008017	cytochrome P450	CYP4C50	H->H	c.645T>C	p.His215His
1	74333766	74333766	G	T	Substitution	Gene		0	3.3	2.4	2.9	2.2	5.9	0	0	0	1.9	6	11.9	5.3		NO	NO	NO		0.0656581	0.170561	0.195363	0.146332	0.058931	0.0546693		SYNONYMOUS_CODING	AAEL008017	cytochrome P450	CYP4C50	A->A	c.603C>A	p.Ala2'-1Ala
1	74333784	74333784	C	T	Substitution	Gene		32.7	50.8	58	49.3	51	58.8	42.6	35.4	38	50	31.8	40.3	50.5		NO	NO	NO		0.0445384	0.0604408	0.0589559	0.0744507	0.0454439	0.0523997		SYNONYMOUS_CODING	AAEL008017	cytochrome P450	CYP4C50	P->P	c.585G>A	p.Pro195Pro
1	74333816	74333816	G	C	Substitution	Gene		10	4.2	12.2	1.5	7.1	4.3	3.4	8.6	4.5	6.2	5.7	8.8	10.8		NO	NO	NO		0.0472511	0.155305	0.0458154	0.0580714	0.0485265	0.0852074		NON_SYNONYMOUS_CODING	AAEL008017	cytochrome P450	CYP4C50	L->V	c.553C>G	p.Leu185Val
1	74333829	74333829	G	C	Substitution	Gene		3.2	3.4	1.3	6.3	1.8	4.2	8.6	2.9	0	1.4	9.4	13.8	9		NO	NO	NO		0.0571341	0.0579721	0.0544231	0.636463	0.0498202	0.080629		SYNONYMOUS_CODING	AAEL008017	cytochrome P450	CYP4C50	R->R	c.540C>G	p.Arg18'-Arg
1	74333916	74333916	C	T	Substitution	Gene		21.2	14.5	14.3	8.6	18.9	28.8	16.7	6.8	7.9	36.5	27.3	37	20.3		NO	NO	NO		0.0496011	0.0529439	0.0500931	0.0505807	0.0451836	0.0535281		SYNONYMOUS_CODING	AAEL008017	cytochrome P450	CYP4C50	R->R	c.453G>A	p.Arg151Arg
1	74343009	74343009	T	C	Substitution	Gene		72.9	63.6	64.3	66.7	64.4	56.7	66.7	60.7	43.1	72.4	54.2	69.6	86.2		NO	YES	NO		0.0469994	0.18538	0.0449813	0.0780224	0.05611	0.32994		SYNONYMOUS_CODING	AAEL008017	cytochrome P450	CYP4C50	P->P	c.306A>G	p.Pro1'-2Pro
1	74343021	74343021	G	A	Substitution	Gene		18	26.2	20.6	26.9	22.7	23.3	25	24.6	19.7	35.7	29.8	35.4	30.1		NO	NO	NO		0.0484391	0.0700858	0.0503466	0.0817809	0.047377	0.0876929		SYNONYMOUS_CODING	AAEL008017	cytochrome P450	CYP4C50	N->N	c.294C>T	p.Asn98Asn
1	74367102	74367102	C	T	Substitution	Gene		60	55.6	50.8	45.6	41.9	44.7	53.7	48.1	40.4	61	43.8	52.5	50.7		NO	NO	NO		0.0528409	0.0723884	0.0452607	0.0563868	0.0605057	0.0736164		SYNONYMOUS_CODING	AAEL008017	cytochrome P450	CYP4C50	G->G	c.168G>A	p.Gly56Gly
1	74367156	74367156	G	A	Substitution	Gene		34.2	22.7	20.4	17.5	22	19.1	12.4	18.4	5.5	25.6	28.4	25.3	24.8		NO	NO	NO		0.0444566	0.0925994	0.0455693	0.0665026	0.0475902	0.138292		SYNONYMOUS_CODING	AAEL008017	cytochrome P450	CYP4C50	Y->Y	c.114C>T	p.Tyr38Tyr
1	74367215	74367215	G	A	Substitution	Gene		27.6	23.9	15.8	14	16.5	18.2	19.2	19	12.1	25.6	23.4	22.9	33.3		NO	NO	NO		0.0535625	0.145749	0.0456224	0.0607054	0.050815	0.0689695		SYNONYMOUS_CODING	AAEL008017	cytochrome P450	CYP4C50	L->L	c.55C>T	p.Leu19Leu
1	74367252	74367252	T	C	Substitution	Gene		80.7	74.6	67.9	70.9	59.8	59.2	71.6	70.2	53.6	57.4	61.9	69.2	75.8		NO	YES	NO		0.0503514	0.0573968	0.0504929	0.0547481	0.0660776	0.0622665		SYNONYMOUS_CODING	AAEL008017	cytochrome P450	CYP4C50	V->V	c.18A>G	p.Val6Val
1	74410314	74410314	A	G	Substitution	Gene		66.7	75.4	77.6	70	66.7	79.6	73	50	58.2	65.9	71.9	84.4	73.6		NO	NO	NO		0.0484973	0.0555766	0.0465158	0.103297	0.0570995	0.0541278		SYNONYMOUS_CODING	AAEL008018	cytochrome P450	CYP4C51	G->G	c.1608T>C	p.Gly536Gly
1	74410317	74410317	A	G	Substitution	Gene		58.1	69.6	72.6	62.2	63.6	71.4	63.2	46.2	57.1	58.6	66.7	84.4	64.4		NO	NO	NO		0.046656	0.0622966	0.0449861	0.0501613	0.059613	0.0849275		SYNONYMOUS_CODING	AAEL008018	cytochrome P450	CYP4C51	N->N	c.1605T>C	p.Asn535Asn
1	74410341	74410341	G	A	Substitution	Gene		10.2	2.8	4.7	10.6	5.6	8.8	6.7	7.9	5.4	6.9	4.8	2.3	7		NO	NO	NO		0.0449668	0.0542213	0.0579919	0.100497	0.0493918	0.0686388		SYNONYMOUS_CODING	AAEL008018	cytochrome P450	CYP4C51	G->G	c.1581C>T	p.Gly527Gly
1	74410398	74410398	A	C	Substitution	Gene		61.6	70	73.2	75.5	65.4	68.9	64	52.5	50.5	62.9	62	74.5	78.6		NO	NO	NO		0.0482158	0.0558481	0.0493577	0.048609	0.0658552	0.0528997		SYNONYMOUS_CODING	AAEL008018	cytochrome P450	CYP4C51	V->V	c.1524T>G	p.Val5'-8Val
1	74410413	74410413	A	G	Substitution	Gene		63.8	68.8	77.3	75.9	66.7	71.1	68.6	46.8	52.1	62	63.3	78.7	75.8		NO	NO	NO		0.0513328	0.0531843	0.0496157	0.0759431	0.0640295	0.0601763		SYNONYMOUS_CODING	AAEL008018	cytochrome P450	CYP4C51	A->A	c.1509T>C	p.Ala5'-3Ala
1	74410428	74410428	A	G	Substitution	Gene		67.9	77.1	70.8	73.6	69.9	69.3	69.4	53.6	52.8	62.1	63.8	77.6	75.6		NO	NO	NO		0.0470381	0.114661	0.0650776	0.0540934	0.0513181	0.052385		SYNONYMOUS_CODING	AAEL008018	cytochrome P450	CYP4C51	L->L	c.1494T>C	p.Leu498Leu
1	74410446	74410446	T	G	Substitution	Gene		70.1	81.8	70.3	70.5	61.4	61.8	68.9	55	57	63.5	61.9	75.8	76.1		NO	NO	NO		0.0457575	0.0547136	0.049679	0.0512204	0.0491534	0.0526496		SYNONYMOUS_CODING	AAEL008018	cytochrome P450	CYP4C51	I->I	c.1476A>C	p.Ile492Ile
1	74410476	74410476	A	G	Substitution	Gene		2.1	10.3	1.5	0	1.1	4.8	0	0	0.9	1.1	6.2	1.9	2.5		NO	NO	NO		0.0474255	0.0754313	0.0507613	0.0988687	0.053042	0.0605407		SYNONYMOUS_CODING	AAEL008018	cytochrome P450	CYP4C51	I->I	c.1446T>C	p.Ile482Ile
1	74410482	74410482	G	T	Substitution	Gene		73.7	64.7	66.4	68.5	57.3	66.7	66.7	52.4	54.5	64.8	53.5	64.4	70.8		NO	NO	NO		0.0471833	0.0572729	0.0491923	0.0489249	0.0482983	0.0528605		SYNONYMOUS_CODING	AAEL008018	cytochrome P450	CYP4C51	A->A	c.1440C>A	p.Ala48'-Ala
1	74410488	74410488	C	T	Substitution	Gene		72.8	61.2	67.7	70.7	62	65.1	70.8	58.1	58.8	65.6	54	70.8	78.7		NO	NO	NO		0.0462983	0.07053	0.0488957	0.0504051	0.0486819	0.0706577		SYNONYMOUS_CODING	AAEL008018	cytochrome P450	CYP4C51	Q->Q	c.1434G>A	p.Gln478Gln
1	74410512	74410512	C	T	Substitution	Gene		76	66.3	70.6	70.9	60.7	72.5	69.1	56.4	55.3	71.1	66.3	72.4	80.2		NO	NO	NO		0.0461775	0.0558481	0.0518219	0.0506832	0.0499517	0.056644		SYNONYMOUS_CODING	AAEL008018	cytochrome P450	CYP4C51	P->P	c.1410G>A	p.Pro47'-Pro
1	74410515	74410515	T	C	Substitution	Gene		74.3	67.6	70.3	70.7	61.9	71.9	70.2	56.3	56.3	74.7	65.3	74	80.8		NO	NO	NO		0.051411	0.0609003	0.054758	0.0487402	0.0585234	0.0558185		SYNONYMOUS_CODING	AAEL008018	cytochrome P450	CYP4C51	L->L	c.1407A>G	p.Leu469Leu
1	74410521	74410521	A	G	Substitution	Gene		73.3	65.1	75.2	70.2	65	73.6	70.9	56.2	56	73.5	66.3	71	82.8		NO	NO	NO		0.0493431	0.0580614	0.0567727	0.0527673	0.0556012	0.0561544		SYNONYMOUS_CODING	AAEL008018	cytochrome P450	CYP4C51	R->R	c.1401T>C	p.Arg467Arg
1	74410536	74410536	T	C	Substitution	Gene		73.1	69.5	76.2	72.8	63.8	77.1	70	52.3	55.9	63.8	68.6	73.4	83.9		NO	NO	NO		0.0557247	0.05496	0.0550882	0.0543936	0.0466221	0.0537934		SYNONYMOUS_CODING	AAEL008018	cytochrome P450	CYP4C51	K->K	c.1386A>G	p.Lys462Lys
1	74410554	74410554	G	A	Substitution	Gene		0	0	1.6	4.7	3.9	0	10.4	6.5	2.8	0	0	5.9	8.1		NO	NO	NO		0.0662395	0.062999	0.081215	0.048609	0.09691	0.586248		SYNONYMOUS_CODING	AAEL008018	cytochrome P450	CYP4C51	I->I	c.1368C>T	p.Ile456Ile
1	74410556	74410556	T	C	Substitution	Gene		66	62.9	71.5	70.6	57.9	63.9	57.4	41.5	51.7	66.1	57.6	70.2	67.6		NO	NO	NO		0.0537836	0.0542213	0.0611002	0.0496984	0.0557148	0.0554927		NON_SYNONYMOUS_CODING	AAEL008018	cytochrome P450	CYP4C51	I->V	c.1366A>G	p.Ile456Val
1	74410611	74410611	A	G	Substitution	Gene		78.4	76	77.7	68.9	68.7	80.2	66	74.4	60.8	74.2	68.4	76.3	83.4		NO	NO	NO		0.0534839	0.0572729	0.0586774	0.0548516	0.0518463	0.0528605		SYNONYMOUS_CODING	AAEL008018	cytochrome P450	CYP4C51	I->I	c.1311T>C	p.Ile437Ile
1	74410659	74410659	C	T	Substitution	Gene		9	4.3	4.6	2.9	7.5	7.1	2.7	13	14.4	5.4	0	2.5	4.4		NO	NO	NO		0.0480266	0.0634159	0.0567727	0.121708	0.0490221	0.111332		SYNONYMOUS_CODING	AAEL008018	cytochrome P450	CYP4C51	L->L	c.1263G>A	p.Leu421Leu
1	74410707	74410707	C	A	Substitution	Gene		30.6	19	18.7	17.5	25.7	20	11	19.8	16	25.7	26.3	37.9	28.2		NO	NO	NO		0.0463224	0.0646943	0.0450198	0.0518267	0.0502052	0.0576645		SYNONYMOUS_CODING	AAEL008018	cytochrome P450	CYP4C51	L->L	c.1215G>T	p.Leu4'-5Leu
1	74410722	74410722	A	G	Substitution	Gene		40.9	40	47.7	30.1	25.8	35.6	37.5	29.9	24.8	37.1	25.5	29	32		NO	NO	NO		0.0565451	0.108568	0.0535035	0.0538721	0.0511178	0.111787		SYNONYMOUS_CODING	AAEL008018	cytochrome P450	CYP4C51	N->N	c.1200T>C	p.Asn4'-'-Asn
1	74410725	74410725	G	C	Substitution	Gene		42	40.4	47.7	29.1	26.6	37.3	36.5	29.7	26.2	38.1	28	28.9	31.2		NO	NO	NO		0.0538574	0.0984109	0.0514061	0.0602262	0.0540344	0.202082		SYNONYMOUS_CODING	AAEL008018	cytochrome P450	CYP4C51	L->L	c.1197C>G	p.Leu399Leu
1	74410738	74410738	G	A	Substitution	Gene		22.1	19.8	16.1	19.5	26.8	23.1	15.2	19.3	13.5	31	26.5	32.7	30.1		NO	NO	NO		0.053705	0.0507906	0.0606605	0.0677597	0.0468107	0.0912255		NON_SYNONYMOUS_CODING	AAEL008018	cytochrome P450	CYP4C51	T->I	c.1184C>T	p.Thr395Ile
1	74410807	74410807	G	A	Substitution	Gene		48.4	38	46.3	36.3	35.9	31.3	38.1	25.8	30.4	29.1	25.9	26.4	29.5		NO	NO	NO		0.0446972	0.0553446	0.0454777	0.0546447	0.0476871	0.172922		NON_SYNONYMOUS_CODING	AAEL008018	cytochrome P450	CYP4C51	P->L	c.1115C>T	p.Pro372Leu
1	74410842	74410842	C	G	Substitution	Gene		48.9	33.3	52.6	38.4	37	29	40.4	28.7	41.4	35.5	28	31.8	36.3		YES	NO	NO		0.0445095	0.0520421	0.0474158	0.0500833	0.045415	0.0957931		SYNONYMOUS_CODING	AAEL008018	cytochrome P450	CYP4C51	A->A	c.1080G>C	p.Ala36'-Ala
1	74410921	74410921	C	T	Substitution	Gene		2.6	3	4.6	3.3	3	2.7	8.4	11.6	13.2	3.7	3.5	4	3.2		NO	NO	NO		0.0597027	0.122704	0.0637779	0.0719372	0.0526643	0.234868		NON_SYNONYMOUS_CODING	AAEL008018	cytochrome P450	CYP4C51	G->D	c.1001G>A	p.Gly334Asp
1	74410927	74410929	TGA	TCG	Substitution	Gene		2.6	2.9	4.6	2.8	3	2.7	8.5	11.6	11.5	4.9	2.4	4.8	3.1		NO	NO	NO		0.0591898	0.099917	0.0621112	0.0803781	0.050171	0.0898614		NON_SYNONYMOUS_CODING	AAEL008018	cytochrome P450	CYP4C51	TQ->TE	c.993_994delinsCG	p.Gln332Glu
1	74410927	74410929	TGA	TGG	Substitution	Gene		77.6	78.6	63.9	68.5	68.7	63.5	50	48.8	46.9	63.1	61.4	61.5	72.8		NO	NO	NO		0.0534839	0.0865411	0.0452463	0.146904	0.0445191	0.0657693		SYNONYMOUS_CODING	AAEL008018	cytochrome P450	CYP4C51	-	c.993T>C	p.Thr331Thr
1	74410950	74410950	T	C	Substitution	Gene		44.2	41	58.4	36.8	35.7	37.7	36	37.5	38.6	38.4	31	30.8	40.9		NO	NO	NO		0.0540049	0.271646	0.0511129	0.144947	0.0488471	0.0699123		SYNONYMOUS_CODING	AAEL008018	cytochrome P450	CYP4C51	L->L	c.972A>G	p.Leu324Leu
1	74411017	74411017	G	T	Substitution	Gene		33.3	25.3	17.6	23.1	28.4	20.8	18.6	8.9	8.5	27	32.9	35.4	29.4		NO	NO	NO		0.0481867	0.050527	0.0456562	0.0493091	0.049528	0.105623		NON_SYNONYMOUS_CODING	AAEL008018	cytochrome P450	CYP4C51	S->Y	c.905C>A	p.Ser3'-2Tyr
1	74411045	74411045	T	C	Substitution	Gene		13.3	4.7	8.8	3.8	4.1	3.5	5.6	13.5	16.3	1.9	4.6	4.5	2.4		NO	NO	NO		0.0458588	0.0588912	0.0454488	0.0534102	0.0573918	0.106399		NON_SYNONYMOUS_CODING	AAEL008018	cytochrome P450	CYP4C51	K->E	c.877A>G	p.Lys293Glu
1	74411073	74411073	T	A	Substitution	Gene		75.3	67.8	79.1	71.2	73.4	68	71.8	72	65.8	72.4	65.6	66.7	80.6		NO	NO	NO		0.0474642	0.0642308	0.0491194	0.0762536	0.0614252	0.0571292		SYNONYMOUS_CODING	AAEL008018	cytochrome P450	CYP4C51	I->I	c.849A>T	p.Ile283Ile
1	74411076	74411076	C	T	Substitution	Gene		8.2	8.5	10.1	0	7.9	2.1	7.3	14.5	15.5	6	9.7	5.8	1.1		NO	NO	NO		0.0629939	2.12888	0.0460954	0.0495573	0.0526055	0.0550586		SYNONYMOUS_CODING	AAEL008018	cytochrome P450	CYP4C51	K->K	c.846G>A	p.Lys282Lys
1	74411085	74411085	T	C	Substitution	Gene		67.1	60.7	71.9	69.1	65.8	67.9	67.9	55.4	47.6	70.1	55.9	67.2	81.3		NO	NO	NO		0.0546201	0.0866843	0.0569063	0.0528605	0.0557148	0.0662091		SYNONYMOUS_CODING	AAEL008018	cytochrome P450	CYP4C51	E->E	c.837A>G	p.Glu279Glu
1	74411103	74411103	A	G	Substitution	Gene		79.4	68.6	79.5	70.5	69.2	75	61.1	73.8	53.7	79.2	52.9	67.2	81.8		NO	NO	NO		0.0473722	0.0534151	0.0530764	0.0651583	0.0592196	0.092234		SYNONYMOUS_CODING	AAEL008018	cytochrome P450	CYP4C51	F->F	c.819T>C	p.Phe273Phe
1	74411106	74411106	G	A	Substitution	Gene		76.2	71.4	80	70.7	72.6	75.6	62.1	73.8	51	78.4	55.3	67.2	80.8		NO	NO	NO		0.0508882	0.0621863	0.0666443	0.0909095	0.0559716	0.0678054		SYNONYMOUS_CODING	AAEL008018	cytochrome P450	CYP4C51	N->N	c.816C>T	p.Asn272Asn
1	74411113	74411113	C	T	Substitution	Gene		3.3	0	8.9	2.4	11.9	0	8.2	21.4	13.7	6	4.9	1.8	5		NO	NO	NO		0.0659664	0.0653854	0.0677445	0.0575554	0.0506686	0.0729223		NON_SYNONYMOUS_CODING	AAEL008018	cytochrome P450	CYP4C51	R->H	c.809G>A	p.Arg27'-His
1	74411124	74411124	A	G	Substitution	Gene		79.6	70	86.8	83.3	76.8	81.6	78.3	75	53.7	80.7	55.3	68.2	82.4		NO	NO	NO		0.0476532	0.0493528	0.0574661	0.192736	0.0617555	0.0773212		SYNONYMOUS_CODING	AAEL008018	cytochrome P450	CYP4C51	F->F	c.798T>C	p.Phe266Phe
1	74411385	74411385	A	G	Substitution	Gene		41.9	38.3	32.8	38	25	33.3	40.4	8.9	29.1	24.1	16.1	20	32.4		NO	NO	NO		0.053705	0.0529439	0.0494453	3.05428	0.0463514	0.0539704		SYNONYMOUS_CODING	AAEL008018	cytochrome P450	CYP4C51	A->A	c.702T>C	p.Ala234Ala
1	74411398	74411398	C	T	Substitution	Gene		47.9	43.1	37.5	48.4	33.3	37.2	47.1	15.2	32.3	30.9	17.1	22.4	38		NO	NO	NO		0.0532089	0.0494356	0.0468688	1.87723	0.045579	0.0540491		NON_SYNONYMOUS_CODING	AAEL008018	cytochrome P450	CYP4C51	C->Y	c.689G>A	p.Cys23'-Tyr
1	74411406	74411406	A	T	Substitution	Gene		46.7	48.6	46.3	56.9	45	42	66.1	35.8	42.3	34.4	22.5	36.9	45.7		NO	NO	NO		0.0565451	0.0580614	0.054118	0.824401	0.0459312	0.0665532		SYNONYMOUS_CODING	AAEL008018	cytochrome P450	CYP4C51	A->A	c.681T>A	p.Ala227Ala
1	74411409	74411409	G	C	Substitution	Gene		47.5	49.3	46.4	56.2	46.6	40	63	36.2	39.4	34.9	23.3	36.4	47.6		NO	NO	NO		0.0520029	0.0660625	0.0499176	0.41821	0.0460761	0.0621462		SYNONYMOUS_CODING	AAEL008018	cytochrome P450	CYP4C51	T->T	c.678C>G	p.Thr226Thr
1	74411448	74411448	C	G	Substitution	Gene		22	19.8	23.2	19.4	12.9	17.7	10.3	15.1	14.9	18.7	35.7	29.5	26.4		NO	NO	NO		0.0570054	0.0537394	0.0522282	0.066614	0.0520666	0.0812831		SYNONYMOUS_CODING	AAEL008018	cytochrome P450	CYP4C51	R->R	c.639G>C	p.Arg213Arg
1	74411457	74411457	G	A	Substitution	Gene		26.2	20.9	22	18	13.3	13.1	11.8	14	14.1	19.5	35.2	27.8	27.9		NO	NO	NO		0.0482401	0.0597226	0.0456224	0.118416	0.0478035	0.0780328		SYNONYMOUS_CODING	AAEL008018	cytochrome P450	CYP4C51	N->N	c.630C>T	p.Asn21'-Asn
1	74411460	74411460	A	G	Substitution	Gene		68.8	77.3	74.1	70.5	69.7	65.1	70.8	56.7	58.2	61.2	61.1	68	78.2		NO	NO	NO		0.0470769	0.113842	0.05214	0.0484391	0.0475514	0.0540491		SYNONYMOUS_CODING	AAEL008018	cytochrome P450	CYP4C51	F->F	c.627T>C	p.Phe2'-9Phe
1	74411589	74411589	G	A	Substitution	Gene		12.2	12	5.8	13.2	8.4	6.5	15.3	17.5	5.5	15.8	19.7	12.2	13.6		NO	NO	NO		0.0598472	0.0529439	0.047629	0.0619458	0.0493918	0.0692852		SYNONYMOUS_CODING	AAEL008018	cytochrome P450	CYP4C51	Y->Y	c.498C>T	p.Tyr166Tyr
1	74411591	74411591	A	G	Substitution	Gene		10.3	12	5	13	8.3	6.5	14.5	15.2	4.4	16.2	17.6	12.4	13.6		NO	NO	NO		0.057486	0.050371	0.0501954	0.0611052	0.0485556	0.086907		NON_SYNONYMOUS_CODING	AAEL008018	cytochrome P450	CYP4C51	Y->H	c.496T>C	p.Tyr166His
1	74411595	74411595	T	A	Substitution	Gene		8	11	1	8.5	4.9	6.6	4.9	10	2.3	16.3	11.3	7.9	6.5		NO	NO	NO		0.0518219	0.0733386	0.0570351	0.0549945	0.0454439	0.0925349		SYNONYMOUS_CODING	AAEL008018	cytochrome P450	CYP4C51	R->R	c.492A>T	p.Arg164Arg
1	74411598	74411598	C	T	Substitution	Gene		7.9	10.9	1	8.7	5.1	6.6	5.1	10.3	2.3	16.5	11.4	8.2	6.5		NO	NO	NO		0.0516751	0.0738737	0.0580962	0.0522821	0.0445143	0.0769737		SYNONYMOUS_CODING	AAEL008018	cytochrome P450	CYP4C51	S->S	c.489G>A	p.Ser163Ser
1	74411600	74411600	A	C	Substitution	Gene		7.8	15.2	7.8	13.6	9.3	8.3	15.5	11.5	7.9	18.8	16.7	11.6	13.1		NO	NO	NO		0.0472753	0.0653854	0.0583644	0.0578629	0.0450584	0.0928467		NON_SYNONYMOUS_CODING	AAEL008018	cytochrome P450	CYP4C51	S->A	c.487T>G	p.Ser163Ala
1	74411604	74411604	A	T	Substitution	Gene		7.5	14.4	7.7	13.6	9.2	7.1	12.8	12	6.8	19.8	16.2	11.4	11.8		NO	NO	NO		0.0461099	0.0681609	0.0655874	0.0587769	0.046743	0.0839516		SYNONYMOUS_CODING	AAEL008018	cytochrome P450	CYP4C51	P->P	c.483T>A	p.Pro161Pro
1	74411622	74411622	A	G	Substitution	Gene		7.3	17.6	9.4	9.1	9.9	11.1	16.9	15.3	4.5	15.5	9	15.3	16.9		NO	NO	NO		0.0447838	0.278041	0.0529733	0.0707599	0.0444999	0.0614302		SYNONYMOUS_CODING	AAEL008018	cytochrome P450	CYP4C51	N->N	c.465T>C	p.Asn155Asn
1	74411634	74411634	C	A	Substitution	Gene		8	13.3	11.2	11.9	10.5	7.4	16.9	15.3	7.8	13	9.4	17.8	16.8		NO	NO	NO		0.049027	0.194751	0.0625022	0.053533	0.0477162	0.0588465		SYNONYMOUS_CODING	AAEL008018	cytochrome P450	CYP4C51	P->P	c.453G>T	p.Pro151Pro
1	74411682	74411682	G	A	Substitution	Gene		20.7	15.7	17.3	27.8	13.6	15.5	18.5	31.6	8.8	20	17.5	28.4	21		NO	NO	NO		0.0489589	0.0545807	0.0500931	0.543179	0.0548467	0.0543936		SYNONYMOUS_CODING	AAEL008018	cytochrome P450	CYP4C51	S->S	c.405C>T	p.Ser135Ser
1	74411688	74411688	G	A	Substitution	Gene		21.4	9.7	18.3	24.6	14.5	12	19.2	36	10	20.6	17.9	27.1	17.2		NO	NO	NO		0.0449379	0.0495329	0.0452126	0.966415	0.0550537	0.0547432		SYNONYMOUS_CODING	AAEL008018	cytochrome P450	CYP4C51	I->I	c.399C>T	p.Ile133Ile
1	74411691	74411691	C	G	Substitution	Gene		21.2	10	16.4	25	15.1	11.8	17.6	34.8	10.1	22.4	18.2	28.4	16.7		NO	NO	NO		0.0452077	0.0528212	0.0458733	0.773684	0.0607754	0.0548516		SYNONYMOUS_CODING	AAEL008018	cytochrome P450	CYP4C51	R->R	c.396G>C	p.Arg132Arg
1	74411697	74411697	C	T	Substitution	Gene		22.7	10.6	14.9	18.9	11.5	10.4	10.4	23.8	9.2	21.4	16.3	26.6	16.1		NO	NO	NO		0.0445528	0.0650977	0.0458492	0.0788652	0.0554877	0.0553742		SYNONYMOUS_CODING	AAEL008018	cytochrome P450	CYP4C51	V->V	c.390G>A	p.Val13'-Val
1	74422342	74422342	A	G	Substitution	Gene		88	67.7	57.4	69.1	51.1	76.3	57.1	68.6	72.7	68.8	64.9	50	71.4		NO	NO	NO		0.0501613	0.0516311	0.0453572	0.0482837	0.0558432	0.0596529		SYNONYMOUS_CODING	AAEL008018	cytochrome P450	CYP4C51	T->T	c.267T>C	p.Thr89Thr
1	74422395	74422395	G	T	Substitution	Gene		5.2	4.5	7.2	3.5	6.8	3.6	8.2	11.9	12.2	5.1	1.6	1.4	6.7		NO	NO	NO		0.0558284	0.0621863	0.0574661	0.0793915	0.0593441	0.0652037		NON_SYNONYMOUS_CODING	AAEL008018	cytochrome P450	CYP4C51	L->I	c.214C>A	p.Leu72Ile
1	74422399	74422399	A	G	Substitution	Gene		5	4.4	6.7	3.5	6.6	3.7	6.9	11.6	12.2	4.9	1.5	1.3	6.5		NO	NO	NO		0.0541721	0.0689695	0.0557247	0.0667	0.0609602	0.0680034		SYNONYMOUS_CODING	AAEL008018	cytochrome P450	CYP4C51	N->N	c.210T>C	p.Asn7'-Asn
1	74422408	74422408	G	A	Substitution	Gene		5.1	3.8	6.6	3.1	5.1	5.7	5.1	12	12.4	4.4	1.3	1.2	8.7		NO	NO	NO		0.0526202	0.0716861	0.0655369	0.0494112	0.0579522	0.0647548		SYNONYMOUS_CODING	AAEL008018	cytochrome P450	CYP4C51	F->F	c.201C>T	p.Phe67Phe
1	74422449	74422451	TTT	TCC	Substitution	Gene		72.6	74.4	67	71.3	62.5	68.3	73.7	72.2	85.5	69.3	69.6	63.4	73.9		NO	NO	NO		0.0516751	0.0649212	0.0529144	0.0487985	0.053042	0.0736164		NON_SYNONYMOUS_CODING	AAEL008018	cytochrome P450	CYP4C51	Q->R	c.158_159delinsGG	p.Gln53Arg
1	74422457	74422457	C	A	Substitution	Gene		77.5	78	66	73.8	62.1	71.9	72.9	73.6	85.1	70.2	71.4	62.2	78.3		NO	NO	NO		0.0570054	0.0535281	0.0489589	0.0485605	0.0461534	0.0556012		NON_SYNONYMOUS_CODING	AAEL008018	cytochrome P450	CYP4C51	W->L	c.152G>T	p.Trp51Leu
1	74422460	74422460	G	C	Substitution	Gene		78.5	78.1	66	72.7	65.7	72.7	73.4	75.3	82.9	69.5	72	64.3	78.8		NO	NO	NO		0.0551868	0.0718142	0.0513181	0.0556259	0.0474885	0.057258		NON_SYNONYMOUS_CODING	AAEL008018	cytochrome P450	CYP4C51	T->S	c.149C>G	p.Thr5'-Ser
1	74422468	74422468	A	C	Substitution	Gene		81.1	76.8	68.4	76.3	68.4	74.6	70.9	72.9	82.4	72	71.4	65.8	79.6		NO	NO	NO		0.050649	0.0690408	0.0514501	0.0504051	0.0453234	0.056738		NON_SYNONYMOUS_CODING	AAEL008018	cytochrome P450	CYP4C51	H->Q	c.141T>G	p.His47Gln
1	74422486	74422486	A	G	Substitution	Gene		81	81.6	57	71.7	64.8	68	62.9	56.1	65.4	68.4	67.4	66.3	74.8		NO	NO	NO		0.0587769	0.0515283	0.0464771	0.0641201	0.0453523	0.0864139		SYNONYMOUS_CODING	AAEL008018	cytochrome P450	CYP4C51	A->A	c.123T>C	p.Ala41Ala
1	74422490	74422490	A	C	Substitution	Gene		30.5	22.1	18.4	26.4	20.2	18.5	15.3	12	6.2	20	39.4	27.2	20.4		NO	NO	NO		0.0461437	0.0610102	0.0461679	0.0507613	0.0448753	0.0543148		NON_SYNONYMOUS_CODING	AAEL008018	cytochrome P450	CYP4C51	F->C	c.119T>G	p.Phe4'-Cys
1	74422519	74422519	A	T	Substitution	Gene		37.8	21.8	24.8	29.9	24.1	24.4	18.9	13.7	6.1	25.6	37.4	35.2	24		NO	NO	NO		0.045068	0.0804565	0.0453234	0.0592047	0.045415	0.0668824		SYNONYMOUS_CODING	AAEL008018	cytochrome P450	CYP4C51	L->L	c.90T>A	p.Leu3'-Leu
1	74422528	74422528	A	G	Substitution	Gene		81.4	84	62	65	73	76.7	62.1	56.8	66.2	64.5	73.3	74.5	76.7		NO	NO	NO		0.0593092	0.0529439	0.0517338	0.0581607	0.0452704	0.178886		SYNONYMOUS_CODING	AAEL008018	cytochrome P450	CYP4C51	T->T	c.81T>C	p.Thr27Thr
1	74422530	74422530	T	C	Substitution	Gene		39.4	61.7	38.4	33.3	46.7	51.2	45.5	43	55.6	32.6	34	39.4	53.3		NO	NO	NO		0.0472172	0.050371	0.0490464	0.0522821	0.0481381	0.0571292		NON_SYNONYMOUS_CODING	AAEL008018	cytochrome P450	CYP4C51	T->A	c.79A>G	p.Thr27Ala
1	74422537	74422537	T	A	Substitution	Gene		42.7	22.9	22.6	29	24	25.6	16.7	11.3	10.6	31.7	39.4	34.7	23.8		NO	NO	NO		0.0485896	0.0742136	0.0460037	0.0596579	0.0451547	0.0624821		SYNONYMOUS_CODING	AAEL008018	cytochrome P450	CYP4C51	P->P	c.72A>T	p.Pro24Pro
1	74422537	74422537	T	G	Substitution	Gene		37.5	61.5	39.4	38.2	46.4	52.4	47.6	48.5	56.3	35.6	34.9	38.6	53		NO	NO	NO		0.0451836	0.0654763	0.0452607	0.0668013	0.0551572	0.0575207		SYNONYMOUS_CODING	AAEL008018	cytochrome P450	CYP4C51	P->P	c.72A>C	p.Pro24Pro
1	74459438	74459438	T	G	Substitution	Gene		8.8	7	10.3	18.1	5.7	18	12.5	12.2	8.3	11.1	15.7	8.3	8.2		NO	NO	NO		0.0540836	0.0568222	0.0455693	0.0775392	0.0498835	0.0613102		SYNONYMOUS_CODING	AAEL025214	cytochrome P450		R->R	c.1435A>C	p.Arg479Arg
1	74459446	74459446	C	T	Substitution	Gene		9.5	12.3	11.3	20	12.3	24	12.5	11.1	7.5	9.8	21.4	10.2	17		NO	NO	NO		0.052434	0.0537394	0.0469801	0.0693667	0.0575306	0.0538819		NON_SYNONYMOUS_CODING	AAEL025214	cytochrome P450		R->K	c.1427G>A	p.Arg476Lys
1	74459650	74459650	T	A	Substitution	Gene		5.3	3.5	4.4	6.7	6.6	13.7	14.9	6.7	11.6	3.7	2.5	3.4	5.4		NO	NO	NO		0.0564313	0.0821585	0.0452222	0.0516115	0.0549502	0.111545		NON_SYNONYMOUS_CODING	AAEL025214	cytochrome P450		N->I	c.1223A>T	p.Asn4'-8Ile
1	74459658	74459658	C	T	Substitution	Gene		23.5	10.6	17.6	13.6	21.7	35.2	34.7	31.7	34.5	21.3	21.5	22.4	14.9		NO	NO	NO		0.0444229	0.059927	0.0451451	0.12399	0.0550537	0.0757621		SYNONYMOUS_CODING	AAEL025214	cytochrome P450		L->L	c.1215G>A	p.Leu4'-5Leu
1	74459751	74459751	C	T	Substitution	Gene		14.3	12	16.5	15.9	11.5	6	20.7	14.1	4	8.7	5.1	11.5	17.6		NO	NO	NO		0.0530764	0.0766886	0.0463031	0.256161	0.0471833	0.0547432		SYNONYMOUS_CODING	AAEL025214	cytochrome P450		P->P	c.1122G>A	p.Pro374Pro
1	74459784	74459784	C	T	Substitution	Gene		0	0	8.7	8.4	3.7	0	13.5	13.8	1.9	0	4.9	4.7	4.6		NO	NO	NO		0.0820588	0.0596379	0.0723833	0.332799	0.0674603	0.302744		SYNONYMOUS_CODING	AAEL025214	cytochrome P450		T->T	c.1089G>A	p.Thr363Thr
1	74459820	74459820	C	T	Substitution	Gene		15	13.5	16.7	18.3	8	3.6	15.8	8.5	5.7	3.8	18.9	6.7	16.6		NO	NO	NO		0.0614453	0.0524781	0.0477792	0.0500833	0.0498202	0.0627028		SYNONYMOUS_CODING	AAEL025214	cytochrome P450		L->L	c.1053G>A	p.Leu351Leu
1	74459862	74459862	G	T	Substitution	Gene		0	0	4.1	4.8	3.9	0	11.3	10.4	0.9	0	2	3.3	3.7		NO	NO	NO		0.0970186	0.186312	0.123632	0.369044	0.0708826	0.121231		NON_SYNONYMOUS_CODING	AAEL025214	cytochrome P450		D->E	c.1011C>A	p.Asp337Glu
1	74459885	74459887	GCC	GTT	Substitution	Gene		27.6	22.1	27.9	27.6	20.2	42.7	41.5	33	45.5	32.8	32.3	28.8	28.7		NO	NO	NO		0.0496936	0.0646187	0.0454102	0.0542016	0.0498835	0.128871		NON_SYNONYMOUS_CODING	AAEL025214	cytochrome P450		R->K	c.986_987delinsAA	p.Arg329Lys
1	74459914	74459914	C	T	Substitution	Gene		9.8	16.1	9.7	15.5	10.6	13.8	16.8	9.4	5.7	7.8	14.4	9.6	16.6		NO	NO	NO		0.049061	0.0642308	0.0510347	0.0508638	0.0539557	0.0711179		NON_SYNONYMOUS_CODING	AAEL025214	cytochrome P450		G->E	c.959G>A	p.Gly32'-Glu
1	74459949	74459949	C	T	Substitution	Gene		60.4	52.9	41.7	40	52.7	58.8	39.3	54.7	61.1	65.6	59.6	45.6	45.9		NO	NO	NO		0.0478956	0.0517191	0.0531254	0.0605107	0.0514697	0.0559271		SYNONYMOUS_CODING	AAEL025214	cytochrome P450		Q->Q	c.924G>A	p.Gln3'-8Gln
1	74460047	74460047	A	G	Substitution	Gene		73.6	65.9	58.1	55.8	54.5	68.7	59.3	57.9	66.9	73.1	71.2	53.1	56.7		NO	NO	NO		0.049061	0.125605	0.0505173	0.0579671	0.0549502	0.0530567		SYNONYMOUS_CODING	AAEL025214	cytochrome P450		L->L	c.826T>C	p.Leu276Leu
1	74460051	74460051	A	G	Substitution	Gene		80.6	75.9	68.1	59.6	61.2	76.8	70.4	68.4	66.7	79.2	76.7	61.4	72.7		NO	NO	NO		0.0535625	0.0621863	0.0553841	0.114141	0.053042	0.0594337		SYNONYMOUS_CODING	AAEL025214	cytochrome P450		T->T	c.822T>C	p.Thr274Thr
1	74460054	74460054	C	T	Substitution	Gene		56.2	44.3	44.1	34.1	39.4	54.1	37.7	46.9	57.8	68.5	56.8	40.2	44.7		NO	NO	NO		0.0470769	0.0609003	0.0553841	0.0519442	0.0449572	0.0586029		SYNONYMOUS_CODING	AAEL025214	cytochrome P450		L->L	c.819G>A	p.Leu273Leu
1	74460057	74460057	A	C	Substitution	Gene		18.6	24.5	13	21.6	15.8	15.3	19.7	11.3	6.2	4.7	16.1	13.8	12.9		NO	NO	NO		0.0511227	0.0563522	0.0519834	0.0595532	0.0523066	0.119535		SYNONYMOUS_CODING	AAEL025214	cytochrome P450		G->G	c.816T>G	p.Gly272Gly
1	74460127	74460127	A	G	Substitution	Gene		80.9	79.3	65	56.8	67	83.9	66.1	67.8	75.2	83.2	74.8	71.3	74.8		NO	NO	NO		0.0542508	0.0642308	0.0545068	0.0643819	0.0528752	0.13713		NON_SYNONYMOUS_CODING	AAEL025214	cytochrome P450		I->T	c.746T>C	p.Ile249Thr
1	74460130	74460130	G	A	Substitution	Gene		80.2	78	63	56.8	67.1	83.3	65.7	68.3	72.6	80.7	73.8	68.9	75		NO	NO	NO		0.0529635	0.0611452	0.0554877	0.0767974	0.0636823	0.104229		NON_SYNONYMOUS_CODING	AAEL025214	cytochrome P450		S->L	c.743C>T	p.Ser248Leu
1	74460135	74460135	G	T	Substitution	Gene		79.2	77.1	64.1	56.9	65.4	83.5	65.7	65.9	72.1	79.2	73.5	70.5	73.8		NO	NO	NO		0.0548072	0.0680491	0.0520617	0.0789902	0.0621462	0.140868		NON_SYNONYMOUS_CODING	AAEL025214	cytochrome P450		D->E	c.738C>A	p.Asp246Glu
1	74460140	74460140	C	A	Substitution	Gene		75.5	72.8	64.3	57.1	62.2	80	62.1	65.1	71.6	78.1	72.3	70.3	70.7		NO	NO	NO		0.052047	0.0728093	0.0498543	0.0600317	0.0548467	0.206391		NON_SYNONYMOUS_CODING	AAEL025214	cytochrome P450		A->S	c.733G>T	p.Ala245Ser
1	74460142	74460142	A	T	Substitution	Gene		76.3	73.3	63.9	56.9	62.8	80.2	62.1	64.8	71.3	77.6	72.8	70	72.7		NO	NO	NO		0.0522723	0.0754313	0.0535625	0.0679069	0.0534642	0.160484		NON_SYNONYMOUS_CODING	AAEL025214	cytochrome P450		V->E	c.731T>A	p.Val244Glu
1	74460159	74460159	G	C	Substitution	Gene		50	31.4	31.7	23.5	19.7	29.8	16.8	17.6	16	37	29.2	30.4	40.7		NO	NO	NO		0.0456562	0.0498348	0.0469026	0.154499	0.0445624	0.0706577		NON_SYNONYMOUS_CODING	AAEL025214	cytochrome P450		D->E	c.714C>G	p.Asp238Glu
1	74460167	74460167	G	A	Substitution	Gene		84.9	73.2	70.1	65.5	62.7	75	60.7	66	70.8	80.7	71	67.5	70		NO	NO	NO		0.0449957	0.0747601	0.0451933	0.0595532	0.052238	0.14315		SYNONYMOUS_CODING	AAEL025214	cytochrome P450		L->L	c.706C>T	p.Leu236Leu
1	74460210	74460210	C	T	Substitution	Gene		79.5	78	70.1	69.3	63.2	71.3	57.3	70.2	73.8	81.7	73.2	69	69.9		NO	NO	NO		0.057372	0.0712611	0.0471688	0.0522821	0.0514697	0.12959		SYNONYMOUS_CODING	AAEL025214	cytochrome P450		E->E	c.663G>A	p.Glu221Glu
1	74460235	74460235	T	C	Substitution	Gene		79.7	80.7	68.9	65.5	66.3	76.5	68	77.1	77	77.4	72.5	73.5	74.4		NO	NO	NO		0.0563176	0.125808	0.051905	0.0559568	0.0568519	0.295361		NON_SYNONYMOUS_CODING	AAEL025214	cytochrome P450		N->S	c.638A>G	p.Asn213Ser
1	74460246	74460246	T	C	Substitution	Gene		80.3	79.7	66	66.7	67.1	75.9	72.7	73.5	80.7	77.5	79.7	69	74.3		NO	NO	NO		0.0564313	0.221907	0.0512839	0.0618507	0.0557148	0.0559271		SYNONYMOUS_CODING	AAEL025214	cytochrome P450		Q->Q	c.627A>G	p.Gln2'-9Gln
1	74460258	74460258	T	G	Substitution	Gene		78.5	81	65.2	70	65.3	76.4	76.9	73	85.9	77.9	81.4	68.8	73		NO	NO	NO		0.0541721	0.0847427	0.0521792	0.0489249	0.0585234	0.0595383		NON_SYNONYMOUS_CODING	AAEL025214	cytochrome P450		Q->H	c.615A>C	p.Gln2'-5His
1	74460270	74460270	A	G	Substitution	Gene		75.9	81	64.6	73.9	64.3	79.2	81.8	68.9	82.4	76.2	78.6	65.7	77.6		NO	NO	NO		0.0506832	0.055463	0.0554877	0.0567133	0.0590803	0.0560408		SYNONYMOUS_CODING	AAEL025214	cytochrome P450		Y->Y	c.603T>C	p.Tyr2'-1Tyr
1	74460276	74460276	C	T	Substitution	Gene		77.4	80	64.6	76.5	69.1	79.3	79.7	67.7	80.3	78.5	76.7	68.6	78		NO	NO	NO		0.0553841	0.0510494	0.0582352	0.0505807	0.0610802	0.0656682		SYNONYMOUS_CODING	AAEL025214	cytochrome P450		E->E	c.597G>A	p.Glu199Glu
1	74460323	74460323	A	G	Substitution	Gene		84.6	83.3	78.7	76.2	73.1	90	70.2	71.4	83.6	83	78.4	83.9	85		NO	NO	NO		0.0594736	0.0857415	0.0494745	0.0486382	0.0511178	0.0823475		SYNONYMOUS_CODING	AAEL025214	cytochrome P450		L->L	c.550T>C	p.Leu184Leu
1	74460368	74460368	T	A	Substitution	not targeted		13.2	44.7	23.1	25.4	24.4	21.6	17.3	6.7	1.8	16.3	16.7	10.3	20.7		NO	NO	NO		0.281357	0.18039	0.0477017	0.324992	0.0523654	0.0636019		INTRONIC	AAEL025214	cytochrome P450		-	c.525-20A>T	-
1	74460368	74460368	T	C	Substitution	not targeted		52.6	31.6	48.1	38.1	51.1	59.5	50	55.6	74.5	67.4	57.1	55.2	58.5		NO	NO	NO		0.0468011	0.051817	0.051861	0.113594	0.0451354	0.179818		INTRONIC	AAEL025214	cytochrome P450		-	c.525-20A>G	-
1	74460383	74460383	T	C	Substitution	not targeted		66.7	75	68.8	55	73.9	80.6	64.2	57.5	66.7	79.6	71.1	56.5	76.1		NO	NO	NO		0.0492701	0.0633053	0.0449476	0.0609602	0.0465158	0.0641754		INTRONIC	AAEL025214	cytochrome P450		-	c.524+26A>G	-
1	74460417	74460417	G	A	Substitution	Gene		61.8	83.3	71.2	51.6	71.4	87.5	63.5	51	61.7	87.7	70.5	60.7	67.2		NO	NO	NO		0.0497618	0.0765177	0.167849	0.0484391	0.269282	0.0686388		SYNONYMOUS_CODING	AAEL025214	cytochrome P450		A->A	c.516C>T	p.Ala172Ala
1	74460564	74460564	C	A	Substitution	Gene		0	0	7.4	10	0	0	14.3	23.4	4	0	4.8	9.1	7		NO	NO	NO		0.0709747	1.92085	0.0808591	0.66292	0.09691	0.0769737		SYNONYMOUS_CODING	AAEL025214	cytochrome P450		L->L	c.432G>T	p.Leu144Leu
1	74460567	74460567	C	T	Substitution	Gene		44.9	35.8	36.4	24.2	29.5	46.5	34.1	28.3	43.4	40	34.1	40	34.3		NO	NO	NO		0.0472511	0.0506149	0.0539852	0.0486673	0.0520078	0.0939992		SYNONYMOUS_CODING	AAEL025214	cytochrome P450		T->T	c.429G>A	p.Thr143Thr
1	74460582	74460582	G	A	Substitution	Gene		14.8	19.7	16.2	14.5	10.6	18.9	13.6	9.6	6.1	5.1	14	11.1	22.9		NO	NO	NO		0.052047	0.0680491	0.0501954	0.0498543	0.0445432	0.0600467		SYNONYMOUS_CODING	AAEL025214	cytochrome P450		I->I	c.414C>T	p.Ile138Ile
1	74460594	74460594	A	G	Substitution	Gene		74.2	75	65.9	49.4	50	67.9	55.4	53.6	64	58.8	66	59.4	68.8		NO	NO	NO		0.057372	0.0606655	0.04964	0.0591002	0.0451065	0.0676835		SYNONYMOUS_CODING	AAEL025214	cytochrome P450		A->A	c.402T>C	p.Ala134Ala
1	74460612	74460612	T	C	Substitution	Gene		15.3	12.7	19.8	17	9.8	12.7	11.8	8.2	6.1	5.2	5.2	11.6	15.3		NO	NO	NO		0.0548072	0.0500979	0.0534397	0.0627781	0.046772	0.0539704		SYNONYMOUS_CODING	AAEL025214	cytochrome P450		E->E	c.384A>G	p.Glu128Glu
1	74460615	74460615	A	G	Substitution	Gene		70.8	74	72	57	51.7	74.6	63.2	63.4	64.2	64.4	59.3	66.7	70.8		NO	NO	NO		0.0581657	0.0716861	0.0516115	0.206265	0.0499225	0.0690713		SYNONYMOUS_CODING	AAEL025214	cytochrome P450		A->A	c.381T>C	p.Ala127Ala
1	74460619	74460621	AGT	AAC	Substitution	Gene		67.1	73.5	63.5	50.5	49.1	75.9	51.7	49.3	60.8	64	54.7	61.8	60.4		NO	NO	NO		0.0494404	0.0544723	0.0491631	0.0547481	0.0521204	0.0834987		SYNONYMOUS_CODING	AAEL025214	cytochrome P450		-	c.375_376delinsGT	p.Lys125_Leu126delinsLysLeu
1	74460619	74460621	AGT	AGC	Substitution	Gene		0	0	9.4	3.6	0	0	10.1	11.3	2.1	0	3.8	5.9	7.7		NO	NO	NO		0.0805715	1.20169	0.0804565	0.0727375	0.0713123	0.0894877		SYNONYMOUS_CODING	AAEL025214	cytochrome P450		-	c.375A>G	p.Lys125Lys
1	74460701	74460701	G	A	Substitution	Gene		71.7	71.1	67.3	59.8	62.1	76.7	68.3	75	70.3	79.7	57.9	73.2	67.7		NO	NO	NO		0.0584637	0.0657844	0.0520617	0.068995	0.0475224	0.0528065		SYNONYMOUS_CODING	AAEL025214	cytochrome P450		L->L	c.295C>T	p.Leu99Leu
1	74460705	74460705	C	T	Substitution	Gene		70.6	70.9	66	59.3	60	75	67.5	77	73.7	78.9	58.2	72.2	68.1		NO	NO	NO		0.0538574	0.0736421	0.0505514	0.0576794	0.0475514	0.0611602		SYNONYMOUS_CODING	AAEL025214	cytochrome P450		K->K	c.291G>A	p.Lys97Lys
1	74460747	74460747	G	A	Substitution	Gene		77.6	78.9	64.4	60	73.9	81.4	65.5	70.2	70.8	80.4	66.7	71.7	71.6		NO	NO	NO		0.0580416	0.0525859	0.0528654	0.0806394	0.053533	0.112709		SYNONYMOUS_CODING	AAEL025214	cytochrome P450		G->G	c.249C>T	p.Gly83Gly
1	74460750	74460750	G	A	Substitution	Gene		77.6	79.6	67.1	62.3	73.3	81.4	67.2	70.2	69.4	78.7	66.7	71.4	71.8		NO	NO	NO		0.0599719	0.0573968	0.0531892	0.112895	0.0644524	0.114888		SYNONYMOUS_CODING	AAEL025214	cytochrome P450		N->N	c.246C>T	p.Asn82Asn
1	74460758	74460758	A	G	Substitution	Gene		82.4	78.4	68.2	63.1	72.7	79.5	68.4	63.6	69	76.6	67.7	70	70.6		NO	NO	NO		0.0541721	0.0643064	0.0543345	0.0776483	0.0496205	0.192228		SYNONYMOUS_CODING	AAEL025214	cytochrome P450		L->L	c.238T>C	p.Leu8'-Leu
1	74471441	74471441	T	G	Substitution	Gene		46.3	54.1	43.9	42.1	48.7	48.9	23.4	25	16.1	45.6	53.8	38.6	53		NO	NO	NO		0.0497958	0.0829884	0.0551868	0.056936	0.0563621	0.0547432		SYNONYMOUS_CODING	AAEL025214	cytochrome P450		A->A	c.168A>C	p.Ala56Ala
1	74471450	74471450	T	C	Substitution	Gene		9.4	13.2	4.3	7.4	13	13.2	19	21.1	18.8	11.7	9	14.5	9.3		NO	NO	NO		0.0507711	0.0547136	0.0504539	0.134399	0.0527281	0.0731382		SYNONYMOUS_CODING	AAEL025214	cytochrome P450		K->K	c.159A>G	p.Lys53Lys
1	74471489	74471489	G	C	Substitution	Gene		0	0	2.9	2.5	0	0	13.8	10.5	4.2	0	3.1	3.8	4.5		NO	NO	NO		0.0672726	0.0845052	0.0709593	0.0546447	0.0864563	0.156512		SYNONYMOUS_CODING	AAEL025214	cytochrome P450		R->R	c.120C>G	p.Arg4'-Arg
1	74471504	74471504	C	A	Substitution	Gene		0	0	3.3	3.3	0	0	14.8	13.2	1.6	0	1.6	2.2	4.9		NO	NO	NO		0.0731844	0.162923	0.0956794	0.488077	0.0689848	0.0853343		SYNONYMOUS_CODING	AAEL025214	cytochrome P450		R->R	c.105G>T	p.Arg35Arg
1	74471525	74471525	G	A	Substitution	Gene		48.7	50	40	54.5	37.1	41.9	17.8	17.5	18	31.3	44.4	30	51.4		NO	NO	NO		0.057486	0.0559568	0.0493577	0.267799	0.0447501	0.0596529		SYNONYMOUS_CODING	AAEL025214	cytochrome P450		A->A	c.84C>T	p.Ala28Ala
1	74471533	74471533	T	C	Substitution	Gene		58.8	75.6	56.5	66.7	57.1	59.4	64.3	50	60	48.8	62	55.3	68.9		NO	NO	NO		0.0444758	0.0548319	0.0618106	0.0498543	0.0466221	0.0582203		NON_SYNONYMOUS_CODING	AAEL025214	cytochrome P450		I->V	c.76A>G	p.Ile26Val
1	76105235	76105235	C	T	Substitution	Genomic_Marker		0	0	5.1	1.3	2.1	0	13.8	3	0	0	1.6	5.8	10.3		NO	NO	NO		0.0800333	0.055463	0.0758655	1.98209	0.0690764	0.0579522		INTRONIC	AAEL023473			-	c.637+82551G>A	-
1	76105258	76105258	C	T	Substitution	Genomic_Marker		13.4	7.2	11.7	13.9	13	14	20.6	11.1	9.3	11.6	17.8	12.2	12		NO	NO	NO		0.0486479	0.130281	0.0557247	0.0511227	0.052238	0.0724705		INTRONIC	AAEL023473			-	c.637+82528G>A	-
1	76105270	76105270	T	C	Substitution	Genomic_Marker		11	4.1	11.8	1.3	11.8	2.2	2.9	7.3	1.9	2.7	17.8	17.6	13.3		NO	NO	NO		0.0461437	0.404813	0.0481479	0.0488909	0.0477453	0.103529		INTRONIC	AAEL023473			-	c.637+82516A>G	-
1	76105271	76105273	GGT	GAC	Substitution	Genomic_Marker		12.7	7.1	9.6	17.3	10	8.7	21.7	14.6	14	11.9	20.9	10	9.8		NO	NO	NO		0.0489589	0.056461	0.051152	0.0596579	0.0620009	0.0554927		INTRONIC	AAEL023473			-	c.637+82513_637+82514delinsGT	-
1	76105276	76105276	G	A	Substitution	Genomic_Marker		16.7	20.8	19	17.6	12	12.8	13.2	34.1	27.5	18.5	9	13	16.7		NO	NO	NO		0.0526839	0.0604408	0.0498202	0.207524	0.0621462	0.0783655		INTRONIC	AAEL023473			-	c.637+82510C>T	-
1	76105297	76105297	G	A	Substitution	Genomic_Marker		21.6	24.5	23.2	34.4	30	26.7	29	19.5	26.1	13.7	34	34.1	12.3		NO	NO	NO		0.0518219	0.0530665	0.0487742	0.056837	0.047949	0.0773212		INTRONIC	AAEL023473			-	c.637+82489C>T	-
1	76912007	76912007	T	C	Substitution	not targeted		100	98	98.1	97.6	100	100	100	100	93.6	100	100	96	98.4		NO	NO	NO		0.0656581	0.0865411	0.0703206	0.641894	0.0715734	0.129111		INTRONIC	AAEL012258	platelet-activating factor acetylhydrolase ib		-	c.397-3624T>C	-
1	79438038	79438038	G	A	Substitution	Genomic_Marker		0	0	6.8	17.1	5.4	0	17.3	2.8	1.7	0	2.6	10.9	8.7		NO	NO	NO		0.0979481	0.0558481	0.0689746	0.511816	0.0682473	0.062041		INTRONIC	AAEL017005	GPCR Neuropeptide Y Family	GPRNPY6	-	c.942+10139G>A	-
1	79676345	79676345	C	T	Substitution	Genomic_Marker		9.3	13.8	16.5	7.9	18.3	12.2	25.4	12.8	26.7	9	9.4	9.5	13.8		NO	NO	NO		0.0506051	0.0501662	0.052096	0.0595532	0.064115	0.0941825		INTRONIC	AAEL017005	GPCR Neuropeptide Y Family	GPRNPY6	-	c.942+248446C>T	-
1	79886163	79886163	G	A	Substitution	Genomic_Marker		0	0	5.1	6.7	2.9	0	2.7	8.9	0	0	2.2	10.9	1.3		NO	NO	NO		0.0756845	0.0656834	0.0881449	1.0967	0.124019	0.0766316		INTRONIC	AAEL017005	GPCR Neuropeptide Y Family	GPRNPY6	-	c.943-91964G>A	-
1	79886267	79886267	G	T	Substitution	Genomic_Marker		59.8	50.7	62.5	63	66.7	59.6	63.3	66.2	77.3	53.4	50	52.1	46.7		NO	NO	NO		0.0454632	0.112338	0.0623618	0.0490075	0.0482692	0.127104		INTRONIC	AAEL017005	GPCR Neuropeptide Y Family	GPRNPY6	-	c.943-91860G>T	-
1	79886279	79886279	G	A	Substitution	Genomic_Marker		46.1	34.5	29.3	38.9	35.1	43.8	35.4	44.3	46.7	44.9	33.9	24.2	29.5		NO	NO	NO		0.0456562	0.0584339	0.0599769	0.0542016	0.053705	0.0627028		INTRONIC	AAEL017005	GPCR Neuropeptide Y Family	GPRNPY6	-	c.943-91848G>A	-
1	80228614	80228614	A	G	Substitution	not targeted		94.8	94.4	88	89.9	87.8	94.7	80.2	75.3	72.6	84.7	96.6	91.2	90		NO	NO	NO		0.0621262	0.137982	0.0609552	0.0678358	0.04555	0.0600467		INTRONIC	AAEL005437	transient receptor potential channel		-	c.2477-14000A>G	-
1	80228654	80228660	AGTGGCT	A	Deletion	not targeted		17.4	16.4	26.7	13.3	22.9	22	24.4	20.4	15.1	15.2	18	20.4	14.7		NO	NO	NO		NA	NA	NA	NA	NA	NA		INTRONIC	AAEL005437	transient receptor potential channel		-	c.2477-13941_2477-13936del	-
1	80228656	80228660	TGGCT	T	Deletion	not targeted		17.4	16.4	26.1	13.3	22.2	22	24.4	20.4	14.8	15.2	18	20.4	14.7		NO	NO	NO		NA	NA	NA	NA	NA	NA		INTRONIC	AAEL005437	transient receptor potential channel		-	c.2477-13957_2477-13954del	-
1	80712966	80712966	G	A	Substitution	Genomic_Marker		18.3	18.9	34.2	29.1	17	13.5	12.5	20	39.7	34.4	17.8	30.6	15.2		NO	NO	NO		0.0556111	0.064397	0.0510738	0.483293	0.0459312	0.0545807		INTRONIC	AAEL008940	chaoptin		-	c.9+70729G>A	-
1	80908157	80908157	G	T	Substitution	not targeted		6.8	0	7.9	6.3	5.5	5.1	2.7	0	21.1	3.1	12	9.1	4.7		NO	NO	NO		0.216375	0.116242	0.0574661	3.6939	0.0465158	0.0662091		INTRONIC	AAEL008940	chaoptin		-	c.1933-7522G>T	-
1	80908160	80908160	G	T	Substitution	not targeted		9.5	0	4.8	6.1	5.4	5.1	1.3	3.1	20.5	3.1	11.8	7.1	7.6		NO	NO	NO		0.364446	0.141974	0.0501272	1.05599	0.0466801	0.0735084		INTRONIC	AAEL008940	chaoptin		-	c.1933-7519G>T	-
1	80908266	80908268	GGT	GAT	Substitution	not targeted		11.4	13.7	22	19.6	16.9	17.6	7.1	16.3	22.8	15.7	19	14.7	19.6		NO	NO	NO		0.0474255	0.0914453	0.0492555	0.0681202	0.051196	0.0946845		INTRONIC	AAEL008940	chaoptin		-	c.1933-7412G>A	-
1	80908266	80908268	GGT	GGG	Substitution	not targeted		27.3	37.3	19.8	23.5	18.6	25.5	22.9	11.3	26.3	35.3	20.7	23.5	20.6		NO	NO	NO		0.05315	0.0847427	0.0583644	0.0650523	0.0477744	0.151916		INTRONIC	AAEL008940	chaoptin		-	c.1933-7411T>G	-
1	80908268	80908268	T	G	Substitution	not targeted		27.3	37.3	19.8	23.5	18.6	25.5	22.9	11.3	26.3	33.3	20.7	23.5	21.3		NO	NO	NO		0.0478374	0.0909738	0.0530764	0.0631597	0.0479732	0.158647		INTRONIC	AAEL008940	chaoptin		-	c.1933-7411T>G	-
1	80908274	80908276	TTC	TGC	Substitution	not targeted		14.3	26.9	24.5	20.4	18.6	25	31	37.7	22.4	22	26.3	11.9	24.8		NO	NO	NO		0.045068	0.0821585	0.0453861	0.0513279	0.046743	0.0571292		INTRONIC	AAEL008940	chaoptin		-	c.1933-7404T>G	-
1	80908274	80908276	TTC	TTA	Substitution	not targeted		26.2	38.5	21.3	25.9	22	25	23.9	11.7	25.9	30.5	22.8	28.4	21.8		NO	NO	NO		0.0462983	0.0895784	0.057724	0.0651583	0.0542853	0.0757621		INTRONIC	AAEL008940	chaoptin		-	c.1933-7403C>A	-
1	80908274	80908276	TTC	TTT	Substitution	not targeted		2.4	0	2.1	1.9	3.4	4.2	2.8	3.9	5.2	1.7	7	6	5		NO	NO	NO		0.0651583	0.0966007	0.0543345	0.0849275	0.0585234	0.160805		INTRONIC	AAEL008940	chaoptin		-	c.1933-7403C>T	-
1	80908288	80908288	G	A	Substitution	not targeted		17.3	11.4	16	19.3	17.9	24.4	6.6	18.8	19.7	17.5	23.3	15.4	15.4		NO	NO	NO		0.0489929	0.121628	0.0472269	0.0719372	0.0634058	0.0624821		INTRONIC	AAEL008940	chaoptin		-	c.1933-7391G>A	-
1	80908308	80908308	A	T	Substitution	not targeted		47.3	55.3	52.4	60.4	52.4	62.2	36.8	38.7	50.9	68	50	61.7	52.3		NO	NO	NO		0.0491777	0.0673842	0.0464771	0.0495573	0.0494599	0.0615453		INTRONIC	AAEL008940	chaoptin		-	c.1933-7371A>T	-
1	80908329	80908329	G	A	Substitution	not targeted		15.7	3	12	15	13.2	15	3.2	16	12.2	17.4	7.5	16.7	7.2		NO	NO	NO		0.0485605	0.111164	0.0655874	0.125878	0.0573918	0.0547432		INTRONIC	AAEL008940	chaoptin		-	c.1933-7350G>A	-
1	80908348	80908348	T	C	Substitution	not targeted		22	20.5	17.2	23.8	16	20.5	3.3	17.4	22.4	16.3	9.8	26.8	6.3		NO	NO	NO		0.0589161	0.0601414	0.0542558	0.843633	0.0474449	0.364295		INTRONIC	AAEL008940	chaoptin		-	c.1933-7331T>C	-
1	80908357	80908357	G	A	Substitution	not targeted		23.6	23.3	22.6	20	13.5	16.7	8.3	20	20.4	20.5	11.4	23.3	8.6		NO	NO	NO		0.0590405	0.051817	0.0469026	0.0600317	0.0529537	0.0630693		INTRONIC	AAEL008940	chaoptin		-	c.1933-7322G>A	-
1	80908367	80908367	A	G	Substitution	not targeted		29.1	34.9	23.7	26.4	39.1	34	26.7	34.1	43.1	26.7	32.6	33.3	37.3		NO	NO	NO		0.0507711	0.0496303	0.0533709	0.0487985	0.0541082	0.142161		INTRONIC	AAEL008940	chaoptin		-	c.1933-7312A>G	-
1	80908369	80908369	A	T	Substitution	not targeted		27.8	26.8	20.3	17	34.9	31.3	28.8	24.4	32	24.4	30.2	26.1	32.9		NO	NO	NO		0.0639339	0.0616504	0.0550882	0.0662951	0.0499858	0.0967743		INTRONIC	AAEL008940	chaoptin		-	c.1933-7310A>T	-
1	80908383	80908383	C	T	Substitution	not targeted		61.5	65.8	50	53.6	56.3	60.9	49.1	56.6	72.7	42.2	52.2	68.1	58.7		NO	NO	NO		0.0540836	0.0848483	0.0541869	0.0806394	0.0458588	0.0551572		INTRONIC	AAEL008940	chaoptin		-	c.1933-7296C>T	-
1	80908427	80908427	A	T	Substitution	not targeted		26.7	25	29.8	15.6	25	22.6	7.1	19.2	24.2	25.6	30.6	21.1	18.5		NO	NO	NO		0.0534102	0.0502295	0.0528163	0.081891	0.0557148	0.0576645		INTRONIC	AAEL008940	chaoptin		-	c.1933-7252A>T	-
1	80908430	80908430	T	C	Substitution	not targeted		86.7	97	85.1	98.4	87.2	90	87.8	86	94.3	91.9	85.4	87.2	79.7		NO	NO	NO		0.0451451	0.702962	0.0541869	0.055103	0.0489832	0.0833724		INTRONIC	AAEL008940	chaoptin		-	c.1933-7249T>C	-
1	80908432	80908432	G	A	Substitution	not targeted		22.9	34.3	8.2	18.3	12.5	33.3	22.5	13.7	26.5	26.8	16.7	11.9	15.6		NO	NO	NO		0.0457575	0.0510494	0.0472657	0.0495573	0.0505563	0.0864139		INTRONIC	AAEL008940	chaoptin		-	c.1933-7247G>A	-
1	80908440	80908440	A	G	Substitution	not targeted		81.3	94.9	85.2	88.2	71.2	87.9	83.7	80.4	93.8	89.1	84	81	75.4		NO	NO	NO		0.0486188	0.0600217	0.0471688	0.0653804	0.0475514	0.0812831		INTRONIC	AAEL008940	chaoptin		-	c.1933-7239A>G	-
1	80908449	80908449	G	A	Substitution	not targeted		24.5	27.5	30.9	13	28.6	21.2	7.5	26.7	25	25	31.5	20.9	16.9		NO	NO	NO		0.0504197	0.0951655	0.0544231	0.492968	0.0629688	0.0541278		INTRONIC	AAEL008940	chaoptin		-	c.1933-7230G>A	-
1	81129312	81129312	T	C	Substitution	Genomic_Marker		68.9	67.3	78.2	68.2	68.9	53.8	68.2	60.8	52	60	69.2	66.7	57.1		NO	YES	NO		0.0548072	0.0490902	0.0453427	0.0485848	0.046743	0.0646489		NON_SYNONYMOUS_CODING	AAEL026060			L->S	c.1016T>C	p.Leu339Ser
1	81129329	81129329	T	C	Substitution	Genomic_Marker		72.2	64.7	80.5	69.4	70.7	54.8	73.8	64.3	60.9	55.6	71.7	67.3	54.5		NO	NO	YES		0.0479635	0.0493869	0.0463804	0.0483808	0.0454439	0.0586029		NON_SYNONYMOUS_CODING	AAEL026060			C->R	c.1033T>C	p.Cys345Arg
1	81129335	81129335	T	C	Substitution	Genomic_Marker		65.7	66.7	79.1	69.1	73.2	55.9	76.2	70.6	62.1	50	70.7	68	50.8		NO	NO	YES		0.0583296	0.0604408	0.0455693	0.0493674	0.0462548	0.0525271		SYNONYMOUS_CODING	AAEL026060			L->L	c.1039T>C	p.Leu347Leu
1	81788166	81788166	G	A	Substitution	not targeted		9.4	9.8	14.6	11.6	12.5	11.9	21.7	14.1	10.8	11.8	16.4	8.8	12.3		NO	NO	NO		0.0540836	0.109652	0.0516898	0.0483468	0.0534642	0.0645078		INTRONIC	AAEL027822			-	c.1771-719G>A	-
1	81788175	81788175	G	C	Substitution	not targeted		11.4	9.7	14.3	2.7	9.1	16.7	14.8	17.2	3.9	7.4	14.3	15.3	5.7		NO	NO	NO		0.0536411	0.0877992	0.0501662	0.106849	0.0489443	0.052939		INTRONIC	AAEL027822			-	c.1771-710G>C	-
1	81788231	81788232	GC	G	Deletion	not targeted		14.1	5.2	10	10.3	11.5	22.2	20.8	19.6	4.8	11.8	13.3	11.8	7.9		NO	NO	NO		NA	NA	NA	NA	NA	NA		INTRONIC	AAEL027822			-	c.1771-651del	-
1	81788244	81788244	C	G	Substitution	not targeted		16.7	26.9	11.7	15.6	24	17.1	11.4	16	11.5	16.3	23.3	16.7	20		NO	NO	NO		0.044909	0.0495865	0.0626627	0.074193	0.0614252	0.0876929		INTRONIC	AAEL027822			-	c.1771-641C>G	-
1	81788247	81788247	G	T	Substitution	not targeted		5.3	5.7	4.6	1.5	2	11.4	4.3	14.8	3.2	3.5	2.4	7	7.5		NO	NO	NO		0.06478	0.0597226	0.0484828	0.0893116	0.0506686	0.0615453		INTRONIC	AAEL027822			-	c.1771-638G>T	-
1	81788259	81788259	G	A	Substitution	not targeted		10	6.8	16.9	7.4	10.7	4.5	15.2	15.1	11.8	7.4	12	7.4	6		NO	NO	NO		0.051954	0.0488714	0.0469801	0.0981169	0.0505954	0.0673233		INTRONIC	AAEL027822			-	c.1771-626G>A	-
1	81788276	81788276	C	T	Substitution	not targeted		25.7	39.3	21.1	31.8	35.4	27.3	36.7	40.7	27.7	27.2	28.6	32.8	35.9		NO	NO	NO		0.0444662	0.0498348	0.0557247	0.0530764	0.0528752	0.0925349		INTRONIC	AAEL027822			-	c.1771-609C>T	-
1	81788278	81788278	A	C	Substitution	not targeted		13.6	12.5	16.9	3.2	9.7	14.3	8.7	22.2	1.5	12.7	20	15	4.4		NO	NO	NO		0.0617555	0.143791	0.0637779	2.23277	0.059613	0.066776		INTRONIC	AAEL027822			-	c.1771-607A>C	-
1	81788293	81788293	C	A	Substitution	not targeted		9.7	7	9.9	11.5	12.3	8.1	13	14.8	12.9	6.8	3.8	3.6	10.1		NO	NO	NO		0.0529095	0.137982	0.0554877	0.129268	0.0527967	0.0676835		INTRONIC	AAEL027822			-	c.1771-592C>A	-
1	81788305	81788305	G	A	Substitution	not targeted		5.7	2.2	0	1.8	4.9	0	7.1	0	3.4	6.2	12.5	8.7	2.8		NO	NO	NO		0.0479635	0.238696	0.206258	0.575118	0.0620009	0.05342		INTRONIC	AAEL027822			-	c.1771-580G>A	-
1	82039974	82039976	TTT	TCC	Substitution	Genomic_Marker		15.9	6.5	20	28.3	34.2	20	28.6	23.4	20.9	25.9	29.8	14.3	30.2		NO	NO	NO		0.0445191	0.0487742	0.0515039	0.0704891	0.0447357	0.0640546		INTRONIC	AAEL008347	monocarboxylate transporter		-	c.-56901_-56900delinsCC	-
1	82039979	82039979	A	G	Substitution	Genomic_Marker		0	0	7.5	12.2	4.8	0	14.9	6.3	4.2	0	1.9	0	4.5		NO	NO	NO		0.0662901	0.05496	0.0778665	0.0520421	0.0722397	0.0943444		INTRONIC	AAEL008347	monocarboxylate transporter		-	c.-56897A>G	-
1	82039988	82039988	T	G	Substitution	Genomic_Marker		15.8	7.7	20.5	30.5	37.5	18.6	30.9	18.5	23.1	25	30.5	17.5	33.8		NO	NO	NO		0.0473044	0.0540786	0.0532482	0.0483905	0.0453523	0.0548516		INTRONIC	AAEL008347	monocarboxylate transporter		-	c.-56888T>G	-
1	82040032	82040032	T	A	Substitution	Genomic_Marker		31.3	30	29.4	30.9	50	28.6	38.5	36	44.2	26.9	38.9	26.9	48.4		NO	NO	NO		0.0580416	0.0714608	0.054118	0.0725886	0.051152	0.0586029		INTRONIC	AAEL008347	monocarboxylate transporter		-	c.-56844T>A	-
1	82040044	82040044	G	A	Substitution	Genomic_Marker		10.9	11.1	9.9	8.7	21	15.6	9.8	9.3	12.2	18.2	5.3	4.8	10.7		NO	NO	NO		0.0622164	0.050527	0.0490124	0.0907382	0.0465158	0.0769737		INTRONIC	AAEL008347	monocarboxylate transporter		-	c.-56832G>A	-
1	82040132	82040132	T	A	Substitution	not targeted		34	30.8	34.1	39.5	48.4	25	32.7	41.3	55.9	28.6	27.3	24.6	50		NO	NO	NO		0.0529635	0.0491194	0.0475321	0.0711895	0.0489832	0.0639288		INTRONIC	AAEL008347	monocarboxylate transporter		-	c.-56744T>A	-
1	82805147	82805147	G	A	Substitution	Promoter		3.1	2.4	2.1	10.6	4	0	3.7	3.7	5.6	1.6	2	2.6	3.6		NO	NO	NO		0.0565451	0.0589907	0.0677851	0.0943876	0.0523066	0.151398		SYNONYMOUS_CODING	AAEL006824	Cytochrome P450		A->A	c.9G>A	p.Ala3Ala
1	82805161	82805163	AGC	AAA	Substitution	Promoter		62.1	46.7	49.3	53.3	55.9	44.4	60.6	58	52.7	55.9	66.3	59.3	51.7		NO	NO	NO		0.0444229	0.0806238	0.0469026	0.0716144	0.050171	0.0616805		SYNONYMOUS_CODING	AAEL006824	Cytochrome P450		-	c.24_25delinsAA	p.Glu8_Arg9delinsGluArg
1	82805161	82805163	AGC	AAC	Substitution	Promoter		5.7	8.8	14.2	10	7.2	12.2	6.1	9	10.7	4.5	4.1	5.6	3.9		NO	NO	NO		0.0508882	0.0568222	0.0467043	0.0707599	0.0524193	0.133311		SYNONYMOUS_CODING	AAEL006824	Cytochrome P450		-	c.24G>A	p.Glu8Glu
1	82805180	82805180	G	T	Substitution	Promoter		13.8	20.3	8.2	4.2	8.7	15.4	8.2	15.2	11.1	16.3	10.2	8.7	9.4		NO	NO	NO		0.0489249	0.0671662	0.0618106	0.0572679	0.0537836	0.197432		SYNONYMOUS_CODING	AAEL006824	Cytochrome P450		V->V	c.42G>T	p.Val14Val
1	82805190	82805190	G	A	Substitution	Promoter		6.6	0.7	3.8	1.6	2.1	5.6	7.1	5.9	8.7	4.8	10.1	11.4	7.1		NO	NO	NO		0.0471543	0.0734621	0.0519491	0.087964	0.0554877	0.106399		NON_SYNONYMOUS_CODING	AAEL006824	Cytochrome P450		V->M	c.52G>A	p.Val18Met
1	82805195	82805195	G	A	Substitution	Promoter		11.5	1.4	10.8	15.7	12.5	5.4	8.3	7.8	9.2	7.1	22.3	21.7	11.7		NO	NO	NO		0.0515577	0.0802004	0.047629	0.142233	0.0478908	0.0621462		SYNONYMOUS_CODING	AAEL006824	Cytochrome P450		P->P	c.57G>A	p.Pro19Pro
1	82805220	82805220	C	T	Substitution	Promoter		28.4	24.1	18.3	27.4	26.9	26.5	13.3	11.9	12.4	25.9	29.5	30.1	18.6		NO	NO	NO		0.0529635	0.0560803	0.0599769	0.172902	0.0541082	0.0580962		SYNONYMOUS_CODING	AAEL006824	Cytochrome P450		L->L	c.82C>T	p.Leu28Leu
1	82805225	82805225	G	A	Substitution	Promoter		31.8	26.2	17.9	26.4	27.7	28.6	14	12.5	11.8	28.4	27.4	33.3	18.1		NO	NO	NO		0.050649	0.0547136	0.0534397	0.133736	0.0526643	0.0559271		SYNONYMOUS_CODING	AAEL006824	Cytochrome P450		V->V	c.87G>A	p.Val29Val
1	82805231	82805231	T	C	Substitution	Promoter		39.6	43.2	50	42.7	38.6	41.9	40.3	40.4	46.6	49.2	44.7	32	47		NO	NO	NO		0.0537836	0.0590803	0.0566588	0.082211	0.0472802	0.0545807		SYNONYMOUS_CODING	AAEL006824	Cytochrome P450		S->S	c.93T>C	p.Ser31Ser
1	82805273	82805273	A	G	Substitution	Promoter		33.7	24	33.6	22.7	32.7	34.4	25.2	34.3	37.8	30.9	36	32.4	40.7		NO	NO	NO		0.0463949	0.051817	0.0588017	0.0496984	0.0531107	0.0906794		SYNONYMOUS_CODING	AAEL006824	Cytochrome P450		Q->Q	c.135A>G	p.Gln45Gln
1	82805276	82805276	G	T	Substitution	Promoter		0	0	2.9	21.6	6.1	1.1	3.4	1	0	3.5	7.5	5.7	5.3		NO	NO	NO		0.0673386	0.838303	0.0653955	0.0752556	0.0843258	0.14315		SYNONYMOUS_CODING	AAEL006824	Cytochrome P450		L->L	c.138G>T	p.Leu46Leu
1	82805279	82805279	G	A	Substitution	Promoter		18.7	26	20.6	23.7	19.1	26.3	14.3	2	6.1	20.8	14.2	22.7	12.5		NO	NO	NO		0.0484391	0.0907757	0.0485459	0.112388	0.0612952	0.0546693		SYNONYMOUS_CODING	AAEL006824	Cytochrome P450		G->G	c.141G>A	p.Gly47Gly
1	82805294	82805294	A	G	Substitution	Promoter		5.6	6.5	8.8	7.8	7.8	3.3	5.9	1.9	3.8	9.9	8.2	6.9	7.8		NO	NO	NO		0.0559617	0.142824	0.0519491	0.0611902	0.0478277	0.189707		SYNONYMOUS_CODING	AAEL006824	Cytochrome P450		G->G	c.156A>G	p.Gly52Gly
1	82805300	82805300	G	A	Substitution	Promoter		6.4	6.8	8.6	7.5	8	3.2	5.2	2.9	3.1	10.4	9.3	6.7	7.5		NO	NO	NO		0.0646641	0.160855	0.0520617	0.0828307	0.0493577	0.120858		SYNONYMOUS_CODING	AAEL006824	Cytochrome P450		R->R	c.162G>A	p.Arg54Arg
1	82805309	82805309	G	A	Substitution	Promoter		10.3	2.2	6.9	23	10.9	4.4	6.6	6.8	11.2	10.3	13.5	12.5	20.2		NO	NO	NO		0.0457141	0.0979536	0.0474594	0.0662951	0.0638684	0.0794228		SYNONYMOUS_CODING	AAEL006824	Cytochrome P450		P->P	c.171G>A	p.Pro57Pro
1	82805312	82805312	C	T	Substitution	Promoter		26.8	20.9	27.9	25.8	27	27.5	32.1	34.6	33.7	30.8	31.1	25.5	28.7		NO	NO	NO		0.0492701	0.175035	0.0605107	0.138603	0.0519491	0.0908292		SYNONYMOUS_CODING	AAEL006824	Cytochrome P450		F->F	c.174C>T	p.Phe58Phe
1	82805331	82805331	C	T	Substitution	Promoter		30.5	26.7	31.3	36.4	33.7	33	34.7	29.3	36.7	34.7	39	27	41.4		NO	NO	NO		0.0557247	0.109898	0.056278	0.062026	0.054369	0.0530567		SYNONYMOUS_CODING	AAEL006824	Cytochrome P450		L->L	c.193C>T	p.Leu65Leu
1	82805336	82805336	G	A	Substitution	Promoter		12.6	11.9	14.1	17.3	18.2	15	17.5	19.4	18.8	17.1	20.2	16.3	15.5		NO	NO	NO		0.0589161	0.0874697	0.0548368	0.147911	0.0490561	0.10042		SYNONYMOUS_CODING	AAEL006824	Cytochrome P450		L->L	c.198G>A	p.Leu66Leu
1	82805351	82805351	T	C	Substitution	Promoter		23.9	15.1	27.6	33.1	24.3	20.6	23.4	21.6	25.5	20	29.5	17.5	31.6		NO	NO	NO		0.0471543	0.0626978	0.0556012	0.0985744	0.0566193	0.0558185		SYNONYMOUS_CODING	AAEL006824	Cytochrome P450		N->N	c.213T>C	p.Asn71Asn
1	82805353	82805353	A	C	Substitution	Promoter		2.2	10.7	1.6	3	2	6.8	0	0	0	8	4.9	0	1.3		NO	NO	NO		0.0469655	0.0969806	0.0472269	0.133736	0.0463853	0.164569		NON_SYNONYMOUS_CODING	AAEL006824	Cytochrome P450		E->A	c.215A>C	p.Glu72Ala
1	82805385	82805385	A	G	Substitution	Promoter		10.5	15.3	16.8	18.6	17	8.9	19.1	25	18.7	18.4	24.3	15.5	15.5		NO	NO	NO		0.049061	0.168585	0.0585234	0.0687863	0.0468785	0.0590853		NON_SYNONYMOUS_CODING	AAEL006824	Cytochrome P450		I->V	c.247A>G	p.Ile83Val
1	82805387	82805387	C	T	Substitution	Promoter		4.7	5.4	8	5	7	4.4	12.8	16.7	11	10.2	13.9	9.6	8.4		NO	NO	NO		0.0562088	0.0838041	0.0599769	0.0659411	0.0472802	0.0818386		SYNONYMOUS_CODING	AAEL006824	Cytochrome P450		I->I	c.249C>T	p.Ile83Ile
1	82805393	82805393	A	C	Substitution	Promoter		5.7	4.6	8.3	4.2	6	3.3	17.2	17.9	10.2	9.7	14.3	8.6	11.9		NO	NO	NO		0.0594736	0.0679171	0.0505856	0.0607054	0.0481381	0.0755191		SYNONYMOUS_CODING	AAEL006824	Cytochrome P450		G->G	c.255A>C	p.Gly85Gly
1	82805399	82805399	G	T	Substitution	Promoter		6.1	4.8	8.1	5.7	7.1	3.4	14.9	16.5	5.6	6.5	14.4	8.8	8.7		NO	NO	NO		0.0606755	0.102725	0.0508003	0.0560754	0.0617555	0.0700347		SYNONYMOUS_CODING	AAEL006824	Cytochrome P450		V->V	c.261G>T	p.Val87Val
1	82805403	82805403	C	A	Substitution	Promoter		8.5	4.5	3.7	2.4	6.1	2.3	4.1	5.7	4.6	5.2	10.9	4.4	6.3		NO	NO	NO		0.0481576	0.0702695	0.0482061	0.108357	0.0493918	0.0582203		SYNONYMOUS_CODING	AAEL006824	Cytochrome P450		R->R	c.265C>A	p.Arg89Arg
1	82805405	82805405	G	A	Substitution	Promoter		8.5	4.5	5.5	5.7	5.9	3.4	16.5	13.8	4.7	5	14.4	8	8.9		NO	NO	NO		0.0493431	0.237704	0.0471688	0.0588912	0.0490902	0.0698102		SYNONYMOUS_CODING	AAEL006824	Cytochrome P450		R->R	c.267G>A	p.Arg89Arg
1	82805414	82805414	C	T	Substitution	Promoter		10.4	12.8	11.5	12.8	13	20.2	18.6	17.2	15.8	11.9	8.4	7.2	6.4		NO	NO	NO		0.0513719	0.15186	0.0461292	0.110906	0.0546595	0.145196		SYNONYMOUS_CODING	AAEL006824	Cytochrome P450		L->L	c.276C>T	p.Leu92Leu
1	82805423	82805423	T	C	Substitution	Promoter		11	5.3	5.6	8.8	6.4	12.8	17.7	11.2	5.7	10.6	18.6	5.5	14.6		NO	NO	NO		0.0478374	0.0969806	0.0616504	0.0513279	0.058931	0.0788704		SYNONYMOUS_CODING	AAEL006824	Cytochrome P450		H->H	c.285T>C	p.His95His
1	82805429	82805429	G	A	Substitution	Promoter		12.7	5.8	6.3	9.9	7	11.9	18.6	11.5	5.4	10.2	18.1	6.2	16.1		NO	NO	NO		0.0463224	0.0789017	0.0632903	0.0575554	0.0524193	0.0617906		SYNONYMOUS_CODING	AAEL006824	Cytochrome P450		V->V	c.291G>A	p.Val97Val
1	82805444	82805444	G	A	Substitution	Promoter		8.8	8.4	11.8	13.2	6.8	3.1	14.1	11.6	8.6	5.7	16.5	11.3	11.4		NO	NO	NO		0.0607904	0.0605556	0.048342	0.067298	0.0509468	0.0853343		SYNONYMOUS_CODING	AAEL006824	Cytochrome P450		E->E	c.306G>A	p.Glu1'-2Glu
1	82805453	82805453	C	T	Substitution	Promoter		0	0	3.6	5.3	2.9	0	8.4	6.1	0	0	3.3	0	4.9		NO	NO	NO		0.0671104	0.0813512	0.0725834	1.14843	0.14629	0.135898		SYNONYMOUS_CODING	AAEL006824	Cytochrome P450		D->D	c.315C>T	p.Asp1'-5Asp
1	82805462	82805462	C	T	Substitution	Promoter		16.2	12.7	13.2	9.7	11.8	21.8	16.3	17.1	13.7	13.2	6.3	6.7	7.3		NO	NO	NO		0.0541721	0.097187	0.0506246	0.0945927	0.0506686	0.240287		SYNONYMOUS_CODING	AAEL006824	Cytochrome P450		I->I	c.324C>T	p.Ile1'-8Ile
1	82805466	82805466	C	T	Substitution	Promoter		22.6	15.7	21.2	22.7	23	29.9	30.8	27.2	26.9	14.4	14.2	19.4	23.2		NO	NO	NO		0.0479296	0.171579	0.0494161	0.0988687	0.0475224	0.0692852		SYNONYMOUS_CODING	AAEL006824	Cytochrome P450		L->L	c.328C>T	p.Leu11'-Leu
1	82805474	82805474	T	C	Substitution	Promoter		8	2.2	3.4	3.6	4.4	5	5.4	6.8	7.2	6.2	12.7	9.8	8.6		NO	NO	NO		0.0465931	0.171579	0.0519491	0.12399	0.0567479	0.106238		SYNONYMOUS_CODING	AAEL006824	Cytochrome P450		S->S	c.336T>C	p.Ser112Ser
1	82805484	82805484	C	T	Substitution	Promoter		5.3	3.6	4.2	3.5	4.4	5.8	6	9.5	13.1	0.9	0	10.4	8.2		NO	NO	NO		0.0498738	0.192188	0.0566588	0.0607054	0.0482983	1.80427		SYNONYMOUS_CODING	AAEL006824	Cytochrome P450		L->L	c.346C>T	p.Leu116Leu
1	82805507	82805507	G	A	Substitution	Promoter		5.3	0.7	14	22.1	9.8	1.9	7.9	14.4	3.4	4.1	14.7	7.4	13.6		NO	NO	NO		0.0470381	0.0503027	0.048177	0.0622866	0.059613	0.0619208		SYNONYMOUS_CODING	AAEL006824	Cytochrome P450		R->R	c.369G>A	p.Arg123Arg
1	82805528	82805528	G	C	Substitution	Promoter		66.7	65.8	71.3	59.6	66.7	61.7	66	61.7	70.7	78	68.1	67.2	69.2		NO	NO	NO		0.0577885	0.0560803	0.0519834	0.0616204	0.0460085	0.25448		SYNONYMOUS_CODING	AAEL006824	Cytochrome P450		G->G	c.390G>C	p.Gly13'-Gly
1	82805534	82805534	G	C	Substitution	Promoter		2.8	0.7	3.5	10.7	4.5	1	2	3.3	0.7	0.7	7.7	2.9	4.5		NO	NO	NO		0.0503905	0.0498933	0.0528163	0.0594736	0.0492555	0.0669938		SYNONYMOUS_CODING	AAEL006824	Cytochrome P450		G->G	c.396G>C	p.Gly132Gly
1	82805555	82805555	G	A	Substitution	Promoter		9.3	13.1	14.4	14.9	19.6	11.2	7.9	2.6	4.6	15	16.4	16.7	6.7		NO	NO	NO		0.0508492	0.077093	0.0527035	0.0598423	0.0479199	0.0537934		SYNONYMOUS_CODING	AAEL006824	Cytochrome P450		E->E	c.417G>A	p.Glu139Glu
1	82805567	82805567	G	A	Substitution	Promoter		34.9	26.9	42.3	57.9	41.1	27.1	26.3	31.9	27.2	38.3	59.3	55.7	46.4		NO	NO	NO		0.0489249	0.050898	0.0485799	0.0816393	0.0524193	0.0633908		SYNONYMOUS_CODING	AAEL006824	Cytochrome P450		S->S	c.429G>A	p.Ser143Ser
1	82805576	82805576	A	G	Substitution	Promoter		21.3	20.2	31.9	49.2	31.9	26.1	23.2	20.4	20.3	27.6	39.4	33.7	34.6		NO	NO	NO		0.0617555	0.0589907	0.0525957	0.115114	0.0488471	0.094852		SYNONYMOUS_CODING	AAEL006824	Cytochrome P450		K->K	c.438A>G	p.Lys146Lys
1	82805579	82805579	G	A	Substitution	Promoter		19.8	20	25.2	37.4	29.7	24.7	13.3	14.8	18.8	28.3	38.8	29.7	25.8		NO	NO	NO		0.0586327	0.0488811	0.0525957	0.079694	0.0463853	0.0634863		SYNONYMOUS_CODING	AAEL006824	Cytochrome P450		L->L	c.441G>A	p.Leu147Leu
1	82805582	82805582	C	T	Substitution	Promoter		37.2	38.2	38.5	14.9	20.2	31.3	36.7	25	42.1	36.4	20.6	23	24.1		NO	NO	NO		0.0558284	0.424223	0.0523801	0.0575554	0.0562286	0.162601		SYNONYMOUS_CODING	AAEL006824	Cytochrome P450		I->I	c.444C>T	p.Ile148Ile
1	82805594	82805594	T	C	Substitution	Promoter		49.1	37.6	61.1	64.7	54.5	40.2	33.3	43.8	44.9	51.6	55.9	53.3	49		NO	NO	NO		0.0467333	0.0645028	0.0481139	0.0543	0.0567479	0.114141		SYNONYMOUS_CODING	AAEL006824	Cytochrome P450		F->F	c.456T>C	p.Phe152Phe
1	82805597	82805597	C	T	Substitution	Promoter		20	17.7	25	41.5	30.1	21.8	20.2	14.3	14.5	20.6	34.7	21	25.3		NO	NO	NO		0.051954	0.0526986	0.054758	0.0658299	0.0635566	0.0553742		SYNONYMOUS_CODING	AAEL006824	Cytochrome P450		H->H	c.459C>T	p.His153His
1	82805603	82805603	C	T	Substitution	Promoter		47	32.8	61	63.1	57.5	37.5	36	44.4	46.3	54.5	53	54.2	44.3		NO	NO	NO		0.0443748	0.103733	0.0486139	0.0604109	0.0490902	0.0823475		SYNONYMOUS_CODING	AAEL006824	Cytochrome P450		N->N	c.465C>T	p.Asn155Asn
1	82805607	82805607	T	C	Substitution	Promoter		47.2	35.8	61	64.2	56.7	36.6	38.4	41.9	44.9	53.7	53.4	54.9	46.2		NO	NO	NO		0.0488957	0.0794854	0.0464771	0.106849	0.0504197	0.0810109		SYNONYMOUS_CODING	AAEL006824	Cytochrome P450		L->L	c.469T>C	p.Leu157Leu
1	82805621	82805621	G	T	Substitution	Promoter		6	0.8	5	10.7	8.7	2.4	6.7	6	5.5	5.1	9.9	8.8	8.5		NO	NO	NO		0.0475563	0.0602362	0.0490464	0.168316	0.0625272	0.192709		SYNONYMOUS_CODING	AAEL006824	Cytochrome P450		V->V	c.483G>T	p.Val161Val
1	82805624	82805624	T	C	Substitution	Promoter		34.1	17.1	42.4	40.3	35.1	18.8	30.5	40.7	39	36.7	31.4	42.2	38.8		NO	NO	NO		0.0467672	0.0781159	0.0450487	0.0575554	0.0540344	0.066776		SYNONYMOUS_CODING	AAEL006824	Cytochrome P450		D->D	c.486T>C	p.Asp162Asp
1	82805648	82805648	C	G	Substitution	Promoter		42	34.8	48.5	49.6	48.7	39.3	37.4	38.3	42.1	44.8	46.9	46.3	39.2		NO	NO	NO		0.0498299	0.274276	0.0551868	0.108864	0.059927	0.0976653		SYNONYMOUS_CODING	AAEL006824	Cytochrome P450		A->A	c.510C>G	p.Ala17'-Ala
1	82805651	82805651	A	G	Substitution	Promoter		49.6	39.7	58.2	65.9	60	37.6	42.2	42.2	48.4	58	60.5	61.7	50.7		NO	NO	NO		0.048308	0.0699072	0.0457768	0.0862126	0.0488131	0.0684353		SYNONYMOUS_CODING	AAEL006824	Cytochrome P450		V->V	c.513A>G	p.Val171Val
1	82805660	82805660	G	A	Substitution	Promoter		15.3	3.8	14.1	14.1	18.3	7.2	16.7	13.9	17	14	16.5	23.7	24		NO	NO	NO		0.0467672	0.0853766	0.0452752	0.100497	0.0618857	0.0693922		SYNONYMOUS_CODING	AAEL006824	Cytochrome P450		R->R	c.522G>A	p.Arg174Arg
1	82805669	82805669	G	A	Substitution	Promoter		5.1	2.3	9.2	10.9	4	3.7	3.8	4.3	4.8	8	9.6	12.7	10.4		NO	NO	NO		0.0489249	0.0493139	0.0552953	0.124829	0.0501223	0.120382		SYNONYMOUS_CODING	AAEL006824	Cytochrome P450		K->K	c.531G>A	p.Lys177Lys
1	82805730	82805730	C	T	Substitution	Promoter		18.3	10.8	25.5	18.2	10.8	10.4	24.5	21.7	18.4	11.3	0	10	14.4		NO	NO	NO		0.0456803	0.0602362	0.0467962	0.084252	0.0474885	2.4154		SYNONYMOUS_CODING	AAEL006824	Cytochrome P450		L->L	c.592C>T	p.Leu198Leu
1	82805747	82805747	C	A	Substitution	Promoter		52.5	36.8	60.4	68	60.8	35.8	51.1	37.8	44.8	58.2	51.9	63.3	49.7		NO	NO	NO		0.04437	0.0683591	0.0449427	0.0497666	0.0509029	0.0630693		SYNONYMOUS_CODING	AAEL006824	Cytochrome P450		G->G	c.609C>A	p.Gly2'-3Gly
1	82805759	82805759	G	C	Substitution	Promoter		26.8	13.2	32.6	33	20	14.1	22.8	27	22.9	22.5	16.4	20.3	24.6		NO	NO	NO		0.0464868	0.0514403	0.0448994	0.0817809	0.051152	0.0805401		SYNONYMOUS_CODING	AAEL006824	Cytochrome P450		T->T	c.621G>C	p.Thr2'-7Thr
1	82805771	82805771	G	A	Substitution	Promoter		6.3	1.2	7.5	21.7	22.2	0	14.7	7.9	11.9	16.9	15.6	21.3	12.3		NO	NO	NO		0.0475563	0.123979	0.233342	0.0549945	0.0458926	0.0627028		SYNONYMOUS_CODING	AAEL006824	Cytochrome P450		K->K	c.633G>A	p.Lys211Lys
1	82805780	82805780	C	T	Substitution	Promoter		29.7	28.4	48	47.9	31.1	31.4	24.6	25	29.7	31.9	33.9	34.9	25.6		NO	NO	NO		0.0542508	0.0543493	0.0563818	0.0871405	0.0569756	0.0801743		SYNONYMOUS_CODING	AAEL006824	Cytochrome P450		F->F	c.642C>T	p.Phe214Phe
1	82805783	82805783	C	T	Substitution	Promoter		29	30	50	45.8	33.9	31.9	27.5	27.7	30.4	32.8	32	28.9	26.2		NO	NO	NO		0.057372	0.0493869	0.0530764	0.121432	0.0531107	0.105241		SYNONYMOUS_CODING	AAEL006824	Cytochrome P450		D->D	c.645C>T	p.Asp215Asp
1	82812626	82812626	C	T	Substitution	Gene		20.5	12.6	15.8	23.3	11.5	9.1	6	0	9.2	25.3	5.1	11.3	2.9		NO	NO	NO		0.0455308	0.0488568	0.0458733	1.42671	0.0498835	0.0531549		SYNONYMOUS_CODING	AAEL006824	Cytochrome P450		R->R	c.759C>T	p.Arg253Arg
1	82812635	82812635	T	C	Substitution	Gene		42	33	50	46.9	51.4	24	30.4	17.2	13.2	45.1	43.2	49.4	32.3		NO	YES	NO		0.0484973	0.123407	0.0474982	0.0611052	0.0523654	0.0539704		SYNONYMOUS_CODING	AAEL006824	Cytochrome P450		G->G	c.768T>C	p.Gly256Gly
1	82812656	82812656	G	A	Substitution	Gene		18.3	20.8	14.6	17.5	9.4	20.4	4.9	0	8.1	29.4	7.5	13.6	7.4		NO	NO	NO		0.0530273	0.0598223	0.0630441	0.915495	0.0452126	0.0602961		SYNONYMOUS_CODING	AAEL006824	Cytochrome P450		R->R	c.789G>A	p.Arg263Arg
1	82812659	82812659	G	A	Substitution	Gene		23.6	20.8	20.6	18.2	17.4	25.9	12.3	12.5	20.4	35.6	12.3	19	10.1		NO	NO	NO		0.0511569	0.117999	0.0538377	0.0588912	0.0447164	0.0627028		SYNONYMOUS_CODING	AAEL006824	Cytochrome P450		K->K	c.792G>A	p.Lys264Lys
1	82812668	82812668	G	A	Substitution	Gene		32.5	32	39.8	42.9	43.5	27.9	15.9	8.5	11.9	44.9	30.9	43.9	31.6		NO	NO	NO		0.0610502	0.119124	0.0525467	0.0562879	0.0450824	0.0545807		SYNONYMOUS_CODING	AAEL006824	Cytochrome P450		K->K	c.801G>A	p.Lys267Lys
1	82812695	82812695	C	T	Substitution	Gene		18.6	21.5	16.1	13.3	10.9	17.8	3.2	0	7.9	24.5	5	11.8	5.8		NO	NO	NO		0.0517729	0.0745023	0.0567727	0.609277	0.0485556	0.0559271		SYNONYMOUS_CODING	AAEL006824	Cytochrome P450		N->N	c.828C>T	p.Asn276Asn
1	82812698	82812698	T	C	Substitution	Gene		55.8	46.1	61.3	56.9	55.3	45.8	61.4	64	64.6	55.3	74.4	64.7	59		NO	NO	NO		0.0471156	0.0855458	0.0491194	0.131755	0.0592196	0.0562731		SYNONYMOUS_CODING	AAEL006824	Cytochrome P450		F->F	c.831T>C	p.Phe277Phe
1	82812704	82812704	C	T	Substitution	Gene		0	0	2.4	1.8	2.1	0	11.1	5.8	2.3	0	2.4	2.8	0.6		NO	NO	NO		0.0729018	0.181919	0.0799237	0.0521498	0.0763882	0.0840991		SYNONYMOUS_CODING	AAEL006824	Cytochrome P450		D->D	c.837C>T	p.Asp279Asp
1	82812707	82812707	A	T	Substitution	Gene		75.6	69.4	75	72.6	67.8	65.3	65	60.7	71.7	78.1	81.4	78.2	65.9		NO	NO	NO		0.0488617	0.0741055	0.0473867	0.0579671	0.0568519	0.0547432		SYNONYMOUS_CODING	AAEL006824	Cytochrome P450		G->G	c.840A>T	p.Gly28'-Gly
1	82812728	82812728	C	T	Substitution	Gene		39.1	29	34.8	32.4	33.7	30.5	33.7	23.7	27.2	38.7	24.7	34.9	23.4		NO	NO	NO		0.0462162	0.138639	0.0487111	0.0622866	0.0558432	0.0594337		SYNONYMOUS_CODING	AAEL006824	Cytochrome P450		L->L	c.861C>T	p.Leu287Leu
1	82812731	82812731	A	C	Substitution	Gene		25.6	28.2	31.1	27	28.2	22	21.4	8.7	12.9	31.4	16.3	28.2	13.8		NO	NO	NO		0.0595831	0.121829	0.0594238	0.0566143	0.0491291	0.053204		SYNONYMOUS_CODING	AAEL006824	Cytochrome P450		S->S	c.864A>C	p.Ser288Ser
1	82812737	82812737	C	T	Substitution	Gene		26.7	28.7	28.7	26.7	27.6	19.3	20.6	8.5	14.5	29.5	18.2	27	14.3		NO	NO	NO		0.0539213	0.143452	0.0464771	0.0516115	0.05611	0.0530077		SYNONYMOUS_CODING	AAEL006824	Cytochrome P450		I->I	c.870C>T	p.Ile29'-Ile
1	82812764	82812764	G	A	Substitution	Gene		16.1	23.7	15.3	14.8	12.3	16.1	13	9.5	13.9	27.7	7.8	15.7	6		NO	NO	NO		0.0475902	0.112012	0.0583644	0.0727375	0.0446683	0.0564016		SYNONYMOUS_CODING	AAEL006824	Cytochrome P450		K->K	c.897G>A	p.Lys299Lys
[truncated: 23,073 more rows]
